# Supplementary material for: Identifying Subcellular Structure Components in Escherichia Coli by Crosslinking and SEC‐MS
Source: Proteomics. 2026 Jan 21;26(5):27–36. doi: 10.1002/pmic.70105 (PMC13106914; doi:10.1002/pmic.70105)
Supplement: Supplementary file 2 — Supporting File 2: pmic70105‐sup‐0002‐TableS1.xlsx. [file PMIC-26--s002.xlsx]

## Sheet: FUS pools
Large pool E. Coli expressing FUS									Medium pool E. Coli expressing FUS									Small pool E. Coli expressing FUS									Input pool E. Coli expressing FUS
		No Crosslink		Crosslink							No Crosslink		Crosslink							No Crosslink		Crosslink								No Crosslink		Crosslink
Accession	To	NoXL_L_rep1	NoXL_L_rep2	XL_L_rep1	XL_L_rep2	log2(P2)	-log10(p1)		Accession	To	NoXL_M_rep1	NoXL_M_rep2	XL_M_rep1	XL_M_rep2	log2(P2)	-log10(p1)		Accession	To	NoXL_S_rep1	NoXL_S_rep2	XL_S_rep1	XL_S_rep2	log2(P3)	-log10(p1)		Accession	From	To	NoXL_Input_rep1	NoXL_Input_rep2	XL_Input_rep1	XL_L_Input_rep2	log2(I)	-log10(p1)
3PASE_ECOLI	ygiF	945503	789796	782726	1.23656e+06	0.218663	0.211886		3PASE_ECOLI	ygiF	945503	789796	782726	1.23656e+06	0.218663	0.211886		3PASE_ECOLI	ygiF	1.31008e+06	1.27123e+06	1.37907e+06	1.63759e+06	0.22485	0.623871		3MG1_ECOLI	3MG1_ECOLI	tag	27103.4	39934	30193.9	28727.8	-0.186169	0.226277
5DNU_ECO24	yfbR	9323.71	6535.8	31397.9	7351.91	1.28884	0.352458		5DNU_ECO24	yfbR	9323.71	6535.8	31397.9	7351.91	1.28884	0.352458		5DNU_ECO24	yfbR	23441.8	27448.5	44220	63904.9	1.08724	0.98182		3PASE_ECOLI	3PASE_ECOLI	ygiF	2.08738e+06	1.99449e+06	2.16585e+06	2.15414e+06	0.0817968	0.89952
6PGD_ECOLI	gnd	4.1089e+06	4.40024e+06	2.753e+07	1.51393e+07	2.32611	0.957476		6PGD_ECOLI	gnd	4.1089e+06	4.40024e+06	2.753e+07	1.51393e+07	2.32611	0.957476		6PGD_ECOLI	gnd	4.43727e+07	4.39223e+07	6.17976e+07	6.1616e+07	0.483099	3.71865		5DNU_ECO24	5DNU_ECO24	yfbR	114708	79133.3	120561	123157	0.330332	0.527371
A2MG_ECOLI	yfhM	1.2726e+06	1.39945e+06	601862	1.37477e+06	-0.4349	0.329484		A2MG_ECOLI	yfhM	1.2726e+06	1.39945e+06	601862	1.37477e+06	-0.4349	0.329484		A2MG_ECOLI	yfhM	50114	39259.6	63103.6	157917	1.30626	0.520368		6PGD_ECOLI	6PGD_ECOLI	gnd	3.63962e+07	3.5411e+07	3.7796e+07	3.53124e+07	0.0259117	0.171102
AAS_ECO57	aas	1.39353e+06	1.7235e+06	1.18258e+06	1.81487e+06	-0.0564356	0.0543991		AAS_ECO57	aas	1.39353e+06	1.7235e+06	1.18258e+06	1.81487e+06	-0.0564356	0.0543991		AAS_ECOBW	aas	8484.32	11168.5	70833.2	56762.4	2.69877	1.76552		A2MG_ECOLI	A2MG_ECOLI	yfhM	462570	445117	452157	432177	-0.0376039	0.326462
AAT_ECOLI	aspC	5.75925e+06	5.46383e+06	2.01461e+07	7.23075e+06	1.28649	0.471584		AAT_ECOLI	aspC	5.75925e+06	5.46383e+06	2.01461e+07	7.23075e+06	1.28649	0.471584		AAT_ECOLI	aspC	4.33751e+07	4.24404e+07	1.2027e+08	9.08635e+07	1.29884	1.29292		AAS_ECO57	AAS_ECO57	aas	89561.6	88617.5	147005	141701	0.696275	2.62566
ABDH_ECOBW	patD	19923.2	9258.62	26989.8	10510	0.361815	0.146929		ABDH_ECOBW	patD	19923.2	9258.62	26989.8	10510	0.361815	0.146929		ABDH_ECOBW	patD	363525	135107	189161	210780	-0.318188	0.149349		AAT_ECOLI	AAT_ECOLI	aspC	8.13229e+07	8.03843e+07	8.3181e+07	8.29157e+07	0.0386388	1.33726
ABGA_ECOLI	abgA	61841.3	24078	24504.6	35321.7	-0.5222	0.240433		ABGA_ECOLI	abgA	61841.3	24078	24504.6	35321.7	-0.5222	0.240433		ABGA_ECOLI	abgA	189205	189995	155562	212442	-0.0432402	0.0644182		ABDH_ECO24	ABDH_ECO24	patD	1.36508e+07	1.40486e+07	1.42631e+07	1.28412e+07	-0.0313338	0.139121
AC4CH_ECO24	yqfB	126398	7115.97	214717	22809.4	0.8311	0.160844		AC4CH_ECO24	yqfB	126398	7115.97	214717	22809.4	0.8311	0.160844		AC4CH_ECO24	yqfB	264314	324704	835341	695171	1.37763	1.5971		ABGA_ECOLI	ABGA_ECOLI	abgA	547303	507717	549345	565162	0.0791338	0.526314
ACCA_ECOBW	accA	1.44021e+06	1.31014e+06	2.76308e+06	2.7313e+06	0.99834	2.62476		ACCA_ECOBW	accA	1.44021e+06	1.31014e+06	2.76308e+06	2.7313e+06	0.99834	2.62476		ACCA_ECOBW	accA	1.3923e+07	1.31384e+07	5.472e+06	8.5713e+06	-0.946353	1.25686		ABGB_ECOLI	ABGB_ECOLI	abgB	7636.69	12579.8	14820.7	11170.1	0.362472	0.350105
ACCC_ECOLI	accC	1.13945e+07	7.61209e+06	1.83281e+07	1.38135e+07	0.75794	0.808318		ACCC_ECOLI	accC	1.13945e+07	7.61209e+06	1.83281e+07	1.38135e+07	0.75794	0.808318		ACCC_ECOLI	accC	1.78304e+07	1.53211e+07	2.71119e+07	3.31591e+07	0.86239	1.27053		ABGR_ECOLI	ABGR_ECOLI	abgR	14510.8	22780.8	16989.6	20396.3	0.00364394	0.00325007
ACCD_ECODH	accD	1.23528e+06	1.1113e+06	3.5572e+06	3.82243e+06	1.65299	2.47279		ACCD_ECODH	accD	1.23528e+06	1.1113e+06	3.5572e+06	3.82243e+06	1.65299	2.47279		ACCD_ECODH	accD	9.27548e+06	7.69773e+06	4.00542e+06	5.59376e+06	-0.822276	1.09089		AC4CH_ECO24	AC4CH_ECO24	yqfB	281302	194736	257700	259132	0.11862	0.165007
ACEA_ECOLI	aceA	684486	580537	2.35806e+06	1.2487e+06	1.51154	0.768676		ACEA_ECOLI	aceA	684486	580537	2.35806e+06	1.2487e+06	1.51154	0.768676		ACEA_ECOLI	aceA	4.52791e+06	3.50661e+06	1.07888e+07	8.29623e+06	1.24816	1.26282		ACCA_ECOBW	ACCA_ECOBW	accA	1.06946e+07	1.11923e+07	7.70053e+06	7.3574e+06	-0.539547	2.11099
ACFD_ECOLI	yghJ	2.65906e+06	717299	2.40195e+06	678302	-0.13242	0.0363919		ACFD_ECOLI	yghJ	2.65906e+06	717299	2.40195e+06	678302	-0.13242	0.0363919		ACFD_ECOLI	yghJ	1.13917e+06	234811	4.064e+06	732066	1.80349	0.370536		ACCC_ECOLI	ACCC_ECOLI	accC	1.14459e+07	1.09692e+07	1.41717e+07	1.34349e+07	0.300546	1.5622
ACKA_ECOLI	ackA	1.43065e+06	1.24432e+06	5.15127e+06	3.95222e+06	1.76689	1.47067		ACKA_ECOLI	ackA	1.43065e+06	1.24432e+06	5.15127e+06	3.95222e+06	1.76689	1.47067		ACKA_ECOLI	ackA	2.94357e+07	2.78426e+07	1.44243e+07	3.75498e+07	-0.140198	0.0755797		ACCD_ECODH	ACCD_ECODH	accD	7.13935e+06	7.51893e+06	5.15771e+06	4.88855e+06	-0.545057	1.99884
ACNA_ECOLI	acnA	5.89474e+06	7.01086e+06	7.84147e+06	4.56131e+06	-0.0573339	0.0467623		ACNA_ECOLI	acnA	5.89474e+06	7.01086e+06	7.84147e+06	4.56131e+06	-0.0573339	0.0467623		ACNA_ECOLI	acnA	1.04543e+07	1.00762e+07	2.55252e+07	1.33758e+07	0.922043	0.568922		ACEA_ECOLI	ACEA_ECOLI	aceA	3.06648e+07	3.15978e+07	3.09867e+07	3.01898e+07	-0.0253863	0.328403
ACNB_ECOLI	acnB	9.53508e+07	8.67216e+07	9.31431e+07	7.35143e+07	-0.127626	0.262141		ACNB_ECOLI	acnB	9.53508e+07	8.67216e+07	9.31431e+07	7.35143e+07	-0.127626	0.262141		ACNB_ECOLI	acnB	1.06666e+08	8.8953e+07	1.62163e+08	1.30628e+08	0.581823	0.938877		ACFD_ECOLI	ACFD_ECOLI	yghJ	61176.2	57178.5	70849.2	63515.5	0.183037	0.70926
ACP_ECOBW	acpP	720145	188601	5.75063e+06	2.45249e+06	3.17422	0.794064		ACP_ECOBW	acpP	720145	188601	5.75063e+06	2.45249e+06	3.17422	0.794064		ACP_ECOBW	acpP	6.84372e+06	3.4194e+06	2.06337e+07	8.07682e+06	1.48411	0.534452		ACKA_ECOLI	ACKA_ECOLI	ackA	1.08636e+07	1.04289e+07	1.01577e+07	9.11551e+06	-0.143745	0.666234
ACRA_ECOLI	acrA	1.58857e+07	1.15702e+07	6.55114e+06	1.29683e+07	-0.492204	0.3844		ACRA_ECOLI	acrA	1.58857e+07	1.15702e+07	6.55114e+06	1.29683e+07	-0.492204	0.3844		ACPS_ECOBW	acpS	78967.7	54371.7	122662	83879.1	0.631326	0.598637		ACNA_ECOLI	ACNA_ECOLI	acnA	2.53033e+07	2.59628e+07	2.58608e+07	2.37742e+07	-0.0466434	0.272642
ACRB_ECOLI	acrB	6.86409e+06	5.96735e+06	3.86261e+06	8.11526e+06	-0.099312	0.0642676		ACRB_ECOLI	acrB	6.86409e+06	5.96735e+06	3.86261e+06	8.11526e+06	-0.099312	0.0642676		ACRA_ECOLI	acrA	3.16829e+06	1.64629e+06	5.59486e+06	5.60184e+06	1.21759	1.28034		ACNB_ECOLI	ACNB_ECOLI	acnB	5.86832e+07	6.02789e+07	6.31275e+07	6.0073e+07	0.0505062	0.463722
ACRD_ECOLI	acrD	83860.2	111419	28891.5	95306	-0.6529	0.369486		ACRD_ECOLI	acrD	83860.2	111419	28891.5	95306	-0.6529	0.369486		ACRB_ECOLI	acrB	799210	519769	2.35987e+06	1.94901e+06	1.70789	1.57635		ACP_ECOBW	ACP_ECOBW	acpP	5.33075e+07	5.93408e+07	5.05612e+07	4.43392e+07	-0.24734	0.751653
ACRR_ECOLI	acrR	29919.7	16190.4	158313	48199.5	2.16307	0.544854		ACRR_ECOLI	acrR	29919.7	16190.4	158313	48199.5	2.16307	0.544854		ACRR_ECOLI	acrR	79238	30456.1	91649.6	38843	0.250482	0.0971388		ACPH_ECOBW	ACPH_ECOBW	acpH	79188.4	79710.9	77814.2	102828	0.185023	0.32199
ACSA_ECOLI	acs	4.88035e+06	3.08151e+06	1.29069e+07	2.97697e+06	0.996388	0.288472		ACSA_ECOLI	acs	4.88035e+06	3.08151e+06	1.29069e+07	2.97697e+06	0.996388	0.288472		ACSA_ECOLI	acs	1.14931e+07	5.53337e+06	1.94638e+07	7.37269e+06	0.656417	0.26565		ACPS_ECOBW	ACPS_ECOBW	acpS	141903	141249	132620	130997	-0.103133	2.10084
ACTP_ECOBW	actP	20990.4	28590.4	46800.2	59264.4	1.09709	1.21629		ACTP_ECOBW	actP	20990.4	28590.4	46800.2	59264.4	1.09709	1.21629		ACUI_ECOLI	acuI	1.32278e+06	1.12025e+06	1.9927e+06	1.4643e+06	0.500846	0.667485		ACRA_ECOLI	ACRA_ECOLI	acrA	9.31048e+06	9.80289e+06	1.03376e+07	1.06912e+07	0.137786	1.05919
ACUI_ECOLI	acuI	64213	113321	556027	179941	2.05155	0.554713		ACUI_ECOLI	acuI	64213	113321	556027	179941	2.05155	0.554713		ADD_ECOBW	add	2.55949e+06	2.66749e+06	990025	2.39526e+06	-0.626699	0.493019		ACRB_ECOLI	ACRB_ECOLI	acrB	3.1622e+06	3.14588e+06	5.08301e+06	4.75449e+06	0.64109	2.06681
ADD_ECOBW	add	704755	625609	865459	1.30731e+06	0.70771	0.696		ADD_ECOBW	add	704755	625609	865459	1.30731e+06	0.70771	0.696		ADEC_ECOBW	ade	303306	49816.9	548740	93677.4	0.863341	0.19759		ACRD_ECOLI	ACRD_ECOLI	acrD	2858.94	2024.5	3103.68	3082.62	0.341181	0.586804
ADEC_ECOBW	ade	129210	28579.1	201085	46623.1	0.650638	0.171372		ADEC_ECOBW	ade	129210	28579.1	201085	46623.1	0.650638	0.171372		ADHE_ECOLI	adhE	2.71677e+07	3.13261e+07	4.08371e+07	4.61255e+07	0.572111	1.28766		ACRR_ECOLI	ACRR_ECOLI	acrR	60204.7	51380.2	49865.4	55008.4	-0.0894873	0.237589
ADHE_ECOLI	adhE	2.9283e+07	3.34669e+07	4.27426e+07	5.77777e+07	0.679801	0.864552		ADHE_ECOLI	adhE	2.9283e+07	3.34669e+07	4.27426e+07	5.77777e+07	0.679801	0.864552		ADHP_ECOLI	adhP	1.21944e+06	331331	328720	464393	-0.967389	0.311734		ACSA_ECOLI	ACSA_ECOLI	acs	3.4159e+07	3.46082e+07	3.55915e+07	3.50433e+07	0.0386587	0.924956
ADHP_ECOLI	adhP	62623.5	20072.6	105940	103403	1.33998	1.01292		ADHP_ECOLI	adhP	62623.5	20072.6	105940	103403	1.33998	1.01292		ADPP_ECOLI	nudF	638608	602630	1.31663e+06	1.50289e+06	1.18367	1.84948		ACTP_ECOBW	ACTP_ECOBW	actP	575689	614221	1.02097e+06	1.1137e+06	0.843158	1.95434
ADPP_ECOLI	nudF	36140.7	29166.9	62275.9	35596.9	0.583658	0.444865		ADPP_ECOLI	nudF	36140.7	29166.9	62275.9	35596.9	0.583658	0.444865		AEEP_ECOLI	ycjG	637837	762373	1.57722e+06	1.82079e+06	1.27905	1.73902		ACUI_ECOLI	ACUI_ECOLI	acuI	3.88819e+06	4.16547e+06	3.80447e+06	3.7112e+06	-0.0997429	0.683417
AGAL_ECOLI	melA	1.33808e+06	2.95944e+06	1.0304e+07	6.58796e+06	1.97476	1.04635		AGAL_ECOLI	melA	1.33808e+06	2.95944e+06	1.0304e+07	6.58796e+06	1.97476	1.04635		AGAL_ECOLI	melA	8.10937e+06	1.85812e+07	3.60883e+07	3.23111e+07	1.35765	1.19092		ACYP_ECOLI	ACYP_ECOLI	yccX	131676	99999.7	111430	121362	0.00693177	0.0104437
AGAR_ECOLI	agaR	1946.43	5426.03	35906.4	1124.3	2.3285	0.313777		AGAR_ECOLI	agaR	1946.43	5426.03	35906.4	1124.3	2.3285	0.313777		AGAR_ECOLI	agaR	436487	401807	795263	662281	0.79801	1.33829		ADD_ECOBW	ADD_ECOBW	add	799475	809729	798335	739153	-0.0657716	0.449901
AGP_ECOLI	agp	52156.3	51835.2	497931	141926	2.62128	0.566702		AGP_ECOLI	agp	52156.3	51835.2	497931	141926	2.62128	0.566702		AGP_ECOLI	agp	1.7194e+06	1.15353e+06	7.05622e+06	2.88904e+06	1.79148	0.629584		ADEC_ECOBW	ADEC_ECOBW	ade	21839.1	14139.5	21990.1	20911.1	0.253877	0.330489
AHPC_ECOLI	ahpC	3.02404e+06	2.2405e+06	2.9573e+07	9.83301e+06	2.90403	0.645711		AHPC_ECOLI	ahpC	3.02404e+06	2.2405e+06	2.9573e+07	9.83301e+06	2.90403	0.645711		AHPC_ECOLI	ahpC	1.21549e+08	1.15003e+08	1.95236e+08	1.27333e+08	0.447446	0.475588		ADHE_ECOLI	ADHE_ECOLI	adhE	7.64721e+07	7.99538e+07	8.86673e+07	7.96881e+07	0.106031	0.4671
AHPF_ECOLI	ahpF	5.0337e+06	6.38653e+06	1.14875e+07	7.35387e+06	0.722314	0.638119		AHPF_ECOLI	ahpF	5.0337e+06	6.38653e+06	1.14875e+07	7.35387e+06	0.722314	0.638119		AHPF_ECOLI	ahpF	1.66084e+07	1.91421e+07	2.72178e+07	2.00792e+07	0.403786	0.573627		ADHP_ECOLI	ADHP_ECOLI	adhP	2.92902e+07	2.72452e+07	3.08456e+07	2.84463e+07	0.0686807	0.324107
AHR_ECOLI	ahr	3222.89	3698.64	74561.7	642.665	3.44165	0.343765		AHR_ECOLI	ahr	3222.89	3698.64	74561.7	642.665	3.44165	0.343765		AHR_ECOLI	ahr	149063	50713.7	480553	91342.2	1.51737	0.345044		ADPP_ECOLI	ADPP_ECOLI	nudF	692364	738070	717819	745720	0.0330082	0.222244
AIDB_ECOLI	aidB	24359.5	8810.35	46496	5180.65	0.63964	0.145218		AIDB_ECOLI	aidB	24359.5	8810.35	46496	5180.65	0.63964	0.145218		AIS_ECOBW	ais	8.75498e+06	1.48684e+07	4.81676e+06	2.34441e+07	0.258587	0.0782983		AEEP_ECOLI	AEEP_ECOLI	ycjG	2.69227e+06	2.60958e+06	2.77684e+06	2.75909e+06	0.0623295	0.960507
AIS_ECOBW	ais	51258.4	128540	483284	663296	2.67289	1.41238		AIS_ECOBW	ais	51258.4	128540	483284	663296	2.67289	1.41238		AK1H_ECOLI	thrA	2.11166e+06	2.87972e+06	1.63965e+06	3.10327e+06	-0.0736648	0.0485152		AGAL_ECOLI	AGAL_ECOLI	melA	9.06495e+07	9.22417e+07	9.46282e+07	9.55146e+07	0.0560978	1.23857
AK1H_ECOLI	thrA	3.68555e+06	6.14423e+06	1.67135e+06	4.96836e+06	-0.566038	0.284733		AK1H_ECOLI	thrA	3.68555e+06	6.14423e+06	1.67135e+06	4.96836e+06	-0.566038	0.284733		AK2H_ECOLI	metL	1.62148e+06	1.06656e+06	763383	1.73249e+06	-0.107009	0.0559054		AGAR_ECOLI	AGAR_ECOLI	agaR	264121	277197	245173	258697	-0.103422	0.733331
AK2H_ECOLI	metL	1.02442e+06	630304	665981	1.41173e+06	0.328406	0.176662		AK2H_ECOLI	metL	1.02442e+06	630304	665981	1.41173e+06	0.328406	0.176662		AK3_ECOLI	lysC	1.65837e+06	1.36634e+06	1.72591e+06	2.4781e+06	0.47497	0.550753		AGP_ECOLI	AGP_ECOLI	agp	5.94783e+06	5.96261e+06	5.6897e+06	5.90077e+06	-0.0392881	0.569252
AK3_ECOLI	lysC	279897	285741	521560	429519	0.749686	1.27767		AK3_ECOLI	lysC	279897	285741	521560	429519	0.749686	1.27767		ALAA_ECOLI	alaA	572250	354166	375128	579420	0.0431583	0.0298497		AHPC_ECOLI	AHPC_ECOLI	ahpC	5.88042e+07	4.74548e+07	5.37952e+07	5.53458e+07	0.0386079	0.0836279
ALAA_ECOLI	alaA	106165	67264.5	192699	178519	1.09792	1.38577		ALAA_ECOLI	alaA	106165	67264.5	192699	178519	1.09792	1.38577		ALAC_ECOLI	alaC	1.02746e+06	1.06763e+06	1.09208e+06	1.08265e+06	0.0538222	0.713653		AHPF_ECOLI	AHPF_ECOLI	ahpF	9.39038e+06	9.70154e+06	1.04506e+07	9.82287e+06	0.0866338	0.631219
ALAC_ECOLI	alaC	81576	60152.8	353162	149662	1.82692	0.658237		ALAC_ECOLI	alaC	81576	60152.8	353162	149662	1.82692	0.658237		ALDA_ECOLI	aldA	3.53563e+06	3.4396e+06	1.14032e+07	7.81476e+06	1.46214	1.11766		AHR_ECOLI	AHR_ECOLI	ahr	2.00362e+06	1.02678e+06	1.20714e+06	1.25658e+06	-0.298672	0.20698
ALDA_ECOLI	aldA	772542	934415	2.57402e+06	2.31508e+06	1.51814	2.04172		ALDA_ECOLI	aldA	772542	934415	2.57402e+06	2.31508e+06	1.51814	2.04172		ALDB_ECOLI	aldB	356776	117713	381717	219279	0.340981	0.152219		AIDB_ECOLI	AIDB_ECOLI	aidB	45018.4	39312.9	41252.1	41505	-0.0271852	0.0922175
ALDB_ECOLI	aldB	78534.3	40039.1	182694	46498.1	0.950773	0.287103		ALDB_ECOLI	aldB	78534.3	40039.1	182694	46498.1	0.950773	0.287103		ALF_ECOLI	fbaA	2.58472e+07	1.83215e+07	4.17898e+07	2.78011e+07	0.655875	0.600949		AIS_ECOBW	AIS_ECOBW	ais	1.38169e+07	1.26965e+07	8.89455e+06	8.88483e+06	-0.576518	1.79419
ALF_ECOLI	fbaA	1.99197e+06	1.60235e+06	6.75653e+06	3.16334e+06	1.4646	0.653271		ALF_ECOLI	fbaA	1.99197e+06	1.60235e+06	6.75653e+06	3.16334e+06	1.4646	0.653271		ALF1_ECOL6	fbaB	7.25974e+06	733632	1.15177e+07	1.45308e+06	0.698393	0.1436		AK1H_ECOLI	AK1H_ECOLI	thrA	7.70306e+06	7.50771e+06	7.80242e+06	7.46172e+06	0.00505445	0.043676
ALF1_ECOL6	fbaB	2.42921e+06	218746	4.23367e+06	420018	0.813495	0.158821		ALF1_ECOL6	fbaB	2.42921e+06	218746	4.23367e+06	420018	0.813495	0.158821		ALKH_ECOLI	eda	6.5408e+06	4.29227e+06	1.47071e+07	6.33097e+06	0.957558	0.443213		AK2H_ECOLI	AK2H_ECOLI	metL	4.36459e+06	3.76577e+06	4.41705e+06	4.47385e+06	0.12901	0.476928
ALKH_ECOLI	eda	118856	103290	929786	486320	2.67235	0.939984		ALKH_ECOLI	eda	118856	103290	929786	486320	2.67235	0.939984		ALLR_ECOLI	allR	1.04786e+06	549301	1.67132e+06	619435	0.520313	0.21344		AK3_ECOLI	AK3_ECOLI	lysC	424239	430270	386876	424718	-0.0743363	0.421148
ALLR_ECOLI	allR	234064	135064	873177	419011	1.80762	0.731774		ALLR_ECOLI	allR	234064	135064	873177	419011	1.80762	0.731774		ALR1_ECO57	alr	134435	161124	64480.2	189080	-0.221117	0.111806		ALAA_ECOLI	ALAA_ECOLI	alaA	459771	497043	507516	524883	0.10969	0.683146
ALR1_ECO57	alr	706.15	11958	34807.1	40592.5	2.57381	1.41626		ALR1_ECO57	alr	706.15	11958	34807.1	40592.5	2.57381	1.41626		ALR2_ECO57	dadX	1.533e+06	993328	1.55616e+06	1.31324e+06	0.183707	0.2071		ALAC_ECOLI	ALAC_ECOLI	alaC	662479	658920	728740	743120	0.155574	2.01977
ALR2_ECO57	dadX	114812	71078	942274	551840	3.00677	1.09924		ALR2_ECO57	dadX	114812	71078	942274	551840	3.00677	1.09924		ALSB_ECOLI	alsB	9267.32	12618.2	30410.1	33887.3	1.55478	1.89561		ALDA_ECOLI	ALDA_ECOLI	aldA	3.11306e+07	3.14802e+07	3.29722e+07	3.36822e+07	0.090288	1.4408
AMIA_ECOLI	amiA	21237.7	39223.9	17542.9	160779	1.56039	0.301002		AMIA_ECOLI	amiA	21237.7	39223.9	17542.9	160779	1.56039	0.301002		AMIA_ECOLI	amiA	52277.2	76812.4	20409.7	224394	0.923255	0.200652		ALDB_ECOLI	ALDB_ECOLI	aldB	1.61786e+07	1.64434e+07	1.58913e+07	1.61121e+07	-0.0276236	0.668497
AMIC_ECOLI	amiC	10633.9	16682.6	28017.3	95791.7	2.18027	0.534729		AMIC_ECOLI	amiC	10633.9	16682.6	28017.3	95791.7	2.18027	0.534729		AMIC_ECOLI	amiC	291195	308228	114670	375364	-0.290693	0.145022		ALF_ECOLI	ALF_ECOLI	fbaA	3.87267e+07	4.44115e+07	3.92713e+07	3.32296e+07	-0.197512	0.483731
AMN_ECOLI	amn	443191	304204	1.61957e+06	909021	1.75839	0.876034		AMN_ECOLI	amn	443191	304204	1.61957e+06	909021	1.75839	0.876034		AMN_ECOLI	amn	1.36664e+06	1.42457e+06	3.07758e+06	1.67587e+06	0.768081	0.527526		ALF1_ECOL6	ALF1_ECOL6	fbaB	3.9927e+07	3.91663e+07	4.01395e+07	3.9263e+07	0.00562936	0.0889195
AMPA_ECOBW	pepA	1.38944e+06	1.26325e+06	8.18937e+06	5.10992e+06	2.32582	1.12754		AMPA_ECOBW	pepA	1.38944e+06	1.26325e+06	8.18937e+06	5.10992e+06	2.32582	1.12754		AMPA_ECOBW	pepA	6.58061e+06	5.56652e+06	1.06022e+07	1.13834e+07	0.855945	1.78222		ALKH_ECOLI	ALKH_ECOLI	eda	3.75165e+06	3.67229e+06	4.21788e+06	3.87395e+06	0.12428	0.701157
AMPE_ECOLI	ampE	14563.3	14807.9	2781.03	11812.3	-1.00909	0.613438		AMPE_ECOLI	ampE	14563.3	14807.9	2781.03	11812.3	-1.00909	0.613438		AMPN_ECOLI	pepN	1.22156e+07	1.26205e+07	2.78468e+07	3.29262e+07	1.29099	1.70957		ALLE_ECOLI	ALLE_ECOLI	allE	63608.1	60830.8	52657.3	45047.6	-0.348934	1.09238
AMPN_ECOLI	pepN	7.4406e+06	9.48921e+06	9.42119e+06	8.81241e+06	0.107034	0.219032		AMPN_ECOLI	pepN	7.4406e+06	9.48921e+06	9.42119e+06	8.81241e+06	0.107034	0.219032		AMPP_ECOLI	pepP	2.20872e+06	2.65275e+06	8.29986e+06	6.74836e+06	1.63013	1.61637		ALLR_ECOLI	ALLR_ECOLI	allR	252782	306762	299984	298168	0.0962625	0.260517
AMPP_ECOLI	pepP	228959	321558	552054	316890	0.658478	0.475213		AMPP_ECOLI	pepP	228959	321558	552054	316890	0.658478	0.475213		AMY2_ECOLI	amyA	250187	46429.5	639473	42221.6	1.20053	0.219093		ALR1_ECO57	ALR1_ECO57	alr	411575	392212	403950	413968	0.0251418	0.234056
AMY2_ECOLI	amyA	18090.2	203.318	61040.4	271.423	1.74483	0.246318		AMY2_ECOLI	amyA	18090.2	203.318	61040.4	271.423	1.74483	0.246318		ANMK_ECOHS	anmK	234632	260403	184548	222813	-0.281224	0.703867		ALR2_ECO57	ALR2_ECO57	dadX	4.5723e+06	4.72992e+06	4.31341e+06	4.66366e+06	-0.05133	0.313014
ANMK_ECOHS	anmK	17875.8	14791.1	85168.2	47322	2.01999	0.92321		ANMK_ECOHS	anmK	17875.8	14791.1	85168.2	47322	2.01999	0.92321		APAG_ECOBW	apaG	79819.5	97436.5	102995	137623	0.440908	0.611727		AMIA_ECOLI	AMIA_ECOLI	amiA	74661.4	83770.8	83901.8	85550.6	0.0970146	0.448525
APAH_ECOBW	apaH	2660.84	3241.78	16260.9	6917.73	1.97337	0.685594		APAH_ECOBW	apaH	2660.84	3241.78	16260.9	6917.73	1.97337	0.685594		APAH_ECOBW	apaH	171362	186178	194599	154161	-0.0358708	0.0668597		AMIB_ECOLI	AMIB_ECOLI	amiB	121831	138255	136358	136293	0.0680655	0.280509
APBC_ECOLI	mrp	361958	416120	660774	496612	0.572883	0.79736		APBC_ECOLI	mrp	361958	416120	660774	496612	0.572883	0.79736		APBC_ECOLI	mrp	1.75546e+06	2.15139e+06	1.62387e+06	1.87983e+06	-0.157126	0.316428		AMIC_ECOLI	AMIC_ECOLI	amiC	383538	351333	272486	285632	-0.396921	1.43633
APT_ECOBW	apt	67903.2	51960.2	589234	293228	2.88014	0.907687		APT_ECOBW	apt	67903.2	51960.2	589234	293228	2.88014	0.907687		APHA_ECOLI	aphA	1682.94	4333.75	0	20060.3	1.7373	0.252249		AMN_ECOLI	AMN_ECOLI	amn	2.52817e+06	2.74449e+06	2.66444e+06	2.6681e+06	0.0162924	0.0926262
ARCA_ECOLI	arcA	164674	142260	745859	669140	2.2048	2.28712		ARCA_ECOLI	arcA	164674	142260	745859	669140	2.2048	2.28712		APT_ECOBW	apt	5.31996e+06	5.36007e+06	7.64076e+06	6.49702e+06	0.40464	1.02546		AMPA_ECOBW	AMPA_ECOBW	pepA	5.81495e+06	7.65489e+06	5.47437e+06	5.53496e+06	-0.291007	0.504276
ARCB_ECOLI	arcB	638511	645194	429032	550777	-0.38974	0.885208		ARCB_ECOLI	arcB	638511	645194	429032	550777	-0.38974	0.885208		ARCA_ECOLI	arcA	4.14471e+06	3.86654e+06	2.73325e+06	3.61464e+06	-0.335749	0.67016		AMPE_ECOLI	AMPE_ECOLI	ampE	42104.9	41458.5	52315.8	56395.8	0.379562	1.58608
ARGA_ECOLI	argA	208323	227004	589983	398613	1.18328	0.989119		ARGA_ECOLI	argA	208323	227004	589983	398613	1.18328	0.989119		ARCB_ECOLI	arcB	24811.2	23973.3	44756.7	62325	1.13422	1.0957		AMPN_ECOLI	AMPN_ECOLI	pepN	2.58525e+07	2.60468e+07	2.84311e+07	2.6899e+07	0.0923489	0.805669
ARGB_ECOBW	argB	486913	423300	2.42522e+06	1.378e+06	2.06295	0.95782		ARGB_ECOBW	argB	486913	423300	2.42522e+06	1.378e+06	2.06295	0.95782		ARGA_ECOLI	argA	555595	702663	695320	416851	-0.178048	0.162208		AMPP_ECOLI	AMPP_ECOLI	pepP	1.21537e+06	1.35674e+06	1.62545e+06	1.49415e+06	0.278411	0.978878
ARGC_ECOL6	argC	57730.4	63944	310421	288412	2.29913	2.64031		ARGC_ECOL6	argC	57730.4	63944	310421	288412	2.29913	2.64031		ARGB_ECOBW	argB	8.63002e+06	9.64801e+06	1.18081e+07	1.00843e+07	0.260322	0.672103		AMY2_ECOLI	AMY2_ECOLI	amyA	2.81258e+06	2.62576e+06	3.29503e+06	3.00432e+06	0.212038	0.884975
ARGD_ECOLI	argD	551677	357928	1.99626e+06	683930	1.55902	0.503587		ARGD_ECOLI	argD	551677	357928	1.99626e+06	683930	1.55902	0.503587		ARGC_ECOLI	argC	970057	1.18979e+06	672651	777206	-0.575018	0.999416		ANMK_ECOHS	ANMK_ECOHS	anmK	437147	446687	472478	473746	0.0984068	1.63875
ARGE_ECOBW	argE	136252	114726	416216	396365	1.69495	2.56745		ARGE_ECOBW	argE	136252	114726	416216	396365	1.69495	2.56745		ARGD_ECOLI	argD	5.30291e+06	4.35238e+06	6.83118e+06	7.09045e+06	0.527937	1.30616		APAG_ECOBW	APAG_ECOBW	apaG	378734	376360	436234	491382	0.296872	1.05097
ARGP_ECOBW	argP	76734.8	26583	196832	121862	1.62508	0.85516		ARGP_ECOBW	argP	76734.8	26583	196832	121862	1.62508	0.85516		ARGE_ECOBW	argE	2.9501e+06	3.57082e+06	2.06474e+06	1.83965e+06	-0.739979	1.23524		APAH_ECOBW	APAH_ECOBW	apaH	319061	328308	336907	346477	0.0781084	0.944174
ARGR_ECOBW	argR	106851	93896.4	207887	239088	1.15481	1.73732		ARGR_ECOBW	argR	106851	93896.4	207887	239088	1.15481	1.73732		ARGP_ECOBW	argP	200089	272494	175671	143272	-0.567272	0.715866		APBC_ECOLI	APBC_ECOLI	mrp	1.21833e+06	1.34252e+06	1.54282e+06	1.30701e+06	0.154255	0.407218
ARGT_ECOLI	argT	48402.3	46999.9	357205	100167	2.26127	0.531064		ARGT_ECOLI	argT	48402.3	46999.9	357205	100167	2.26127	0.531064		ARGR_ECOBW	argR	643847	348396	909369	506004	0.512418	0.312907		APHA_ECOLI	APHA_ECOLI	aphA	38080	38747.5	17060.5	18895.1	-1.09541	2.64325
ARLY_ECOBW	argH	3.50877e+06	3.73497e+06	8.9258e+06	6.7382e+06	1.11265	1.20798		ARLY_ECOBW	argH	3.50877e+06	3.73497e+06	8.9258e+06	6.7382e+06	1.11265	1.20798		ARGT_ECOLI	argT	598982	1.25444e+06	4.0487e+06	3.3994e+06	2.00668	1.5828		APT_ECOBW	APT_ECOBW	apt	962166	923046	1.10474e+06	900349	0.0889379	0.205675
ARNA_ECO45	arnA	638713	531796	86689.9	340822	-1.4531	0.941115		ARNA_ECO45	arnA	638713	531796	86689.9	340822	-1.4531	0.941115		ARLY_ECO24	argH	1.5177e+07	1.37187e+07	1.99048e+07	2.70772e+07	0.701251	0.879148		ARCA_ECOLI	ARCA_ECOLI	arcA	1.30744e+07	1.40496e+07	1.42834e+07	1.39186e+07	0.056225	0.387972
ARNA_ECOLU	arnA	477161	297011	100510	428213	-0.55014	0.237308		ARNA_ECOLU	arnA	477161	297011	100510	428213	-0.55014	0.237308		ARNA_ECO45	arnA	645384	500164	94127.3	381275	-1.26882	0.762682		ARCB_ECOLI	ARCB_ECOLI	arcB	998872	987842	1.16998e+06	1.08857e+06	0.185013	1.09432
ARNB_ECOBW	arnB	749987	473426	4.62352e+06	2.42699e+06	2.52682	0.924083		ARNB_ECOBW	arnB	749987	473426	4.62352e+06	2.42699e+06	2.52682	0.924083		ARNA_ECOLU	arnA	1.06433e+06	1.12572e+06	141175	540401	-1.68402	1.18838		ARGA_ECOLI	ARGA_ECOLI	argA	961422	946506	944181	915713	-0.0367868	0.562836
ARNC_ECOBW	arnC	3.59051e+06	4.28129e+06	1.89749e+06	4.74952e+06	-0.243988	0.144518		ARNC_ECOBW	arnC	3.59051e+06	4.28129e+06	1.89749e+06	4.74952e+06	-0.243988	0.144518		ARNB_ECOBW	arnB	1.85768e+07	1.42958e+07	2.34268e+07	2.43173e+07	0.538437	1.11551		ARGB_ECOBW	ARGB_ECOBW	argB	7.09247e+06	6.9876e+06	8.33522e+06	7.13518e+06	0.135856	0.434488
ARND_ECODH	arnD	636884	522404	449423	1.48041e+06	0.735237	0.271654		ARND_ECODH	arnD	636884	522404	449423	1.48041e+06	0.735237	0.271654		ARNC_ECOBW	arnC	743336	466696	2.21641e+06	1.31818e+06	1.5465	0.879775		ARGC_ECOLI	ARGC_ECOLI	argC	790978	874414	848564	816962	0.000115743	0.000460137
ARNT_ECODH	arnT	416702	280575	332715	608820	0.433284	0.291841		ARNT_ECODH	arnT	416702	280575	332715	608820	0.433284	0.291841		ARND_ECODH	arnD	213487	268409	281768	548479	0.784819	0.482589		ARGD_ECO57	ARGD_ECO57	argD	5.45642e+06	5.32165e+06	4.72744e+06	4.88599e+06	-0.164976	1.51611
AROA_ECOBW	aroA	378631	401178	1.13376e+06	929209	1.40353	1.60608		AROA_ECOBW	aroA	378631	401178	1.13376e+06	929209	1.40353	1.60608		AROA_ECOBW	aroA	4.24043e+06	4.3302e+06	7.09305e+06	6.72545e+06	0.689127	2.28744		ARGE_ECOBW	ARGE_ECOBW	argE	3.64428e+06	3.81737e+06	3.56651e+06	3.54134e+06	-0.070082	0.743673
AROB_ECOHS	aroB	284473	147709	364979	198864	0.383653	0.219751		AROB_ECOHS	aroB	284473	147709	364979	198864	0.383653	0.219751		AROB_ECOBW	aroB	1.38944e+06	1.20566e+06	2.08904e+06	2.68716e+06	0.880075	1.13455		ARGP_ECOBW	ARGP_ECOBW	argP	459496	435661	544246	549013	0.288422	1.832
AROC_ECOBW	aroC	274207	256076	568629	399074	0.867801	0.905635		AROC_ECOBW	aroC	274207	256076	568629	399074	0.867801	0.905635		AROC_ECOBW	aroC	1.88524e+06	1.85874e+06	785053	1.51616e+06	-0.702178	0.72734		ARGR_ECOBW	ARGR_ECOBW	argR	428185	410893	510867	412849	0.138647	0.314544
AROD_ECOHS	aroD	35836	92191.1	87244.6	131309	0.771539	0.477326		AROD_ECOHS	aroD	35836	92191.1	87244.6	131309	0.771539	0.477326		AROD_ECOHS	aroD	765227	803204	1.27799e+06	1.33314e+06	0.735354	2.38732		ARGT_ECOLI	ARGT_ECOLI	argT	1.98597e+07	1.88115e+07	2.10741e+07	2.06607e+07	0.109992	0.947574
AROE_ECO24	aroE	3223.2	1360.67	55489.5	26574.8	4.16212	0.935504		AROE_ECO24	aroE	3223.2	1360.67	55489.5	26574.8	4.16212	0.935504		AROE_ECOBW	aroE	1.30794e+06	857737	2.01247e+06	1.36187e+06	0.639788	0.574844		ARIR_ECODH	ARIR_ECODH	ariR	157626	154203	160543	181440	0.133176	0.536938
AROF_ECOLI	aroF	123737	110730	195405	206501	0.777471	1.98859		AROF_ECOLI	aroF	123737	110730	195405	206501	0.777471	1.98859		AROF_ECOLI	aroF	1.2729e+06	1.20552e+06	580362	1.12004e+06	-0.543543	0.539325		ARLY_ECO24	ARLY_ECO24	argH	1.78283e+07	1.78479e+07	1.97137e+07	1.87283e+07	0.107721	0.970614
AROG_ECOLI	aroG	633788	1.11348e+06	1.40481e+06	1.49601e+06	0.731361	0.847757		AROG_ECOLI	aroG	633788	1.11348e+06	1.40481e+06	1.49601e+06	0.731361	0.847757		AROG_ECOLI	aroG	1.0336e+07	1.8306e+07	8.33263e+06	1.95901e+07	-0.0366873	0.0163031		ARNA_ECO45	ARNA_ECO45	arnA	2.13566e+06	2.3339e+06	2.09439e+06	2.13117e+06	-0.0809903	0.456137
AROH_ECOLI	aroH	121631	95581.8	357649	319407	1.64016	2.00112		AROH_ECOLI	aroH	121631	95581.8	357649	319407	1.64016	2.00112		AROH_ECOLI	aroH	1.09144e+06	974912	836257	820332	-0.31887	1.13417		ARNA_ECOLU	ARNA_ECOLU	arnA	4.28835e+06	3.98606e+06	3.62627e+06	3.56434e+06	-0.202541	1.14044
AROK_ECODH	aroK	312272	502422	2.55008e+06	1.48096e+06	2.30683	1.01061		AROK_ECODH	aroK	312272	502422	2.55008e+06	1.48096e+06	2.30683	1.01061		AROK_ECODH	aroK	1.14865e+07	1.34063e+07	9.32648e+06	1.13949e+07	-0.26461	0.556833		ARNB_ECOBW	ARNB_ECOBW	arnB	2.28506e+07	2.33298e+07	2.27983e+07	2.22676e+07	-0.0352425	0.586003
ARTI_ECOLI	artI	92022.7	76792.9	861846	216756	2.67564	0.531703		ARTI_ECOLI	artI	92022.7	76792.9	861846	216756	2.67564	0.531703		AROM_ECOLI	aroM	55372.6	30211.1	66355.3	68039.8	0.651074	0.71544		ARNC_ECOBW	ARNC_ECOBW	arnC	3.84643e+06	3.83104e+06	5.50434e+06	5.66573e+06	0.540936	2.668
ARTJ_ECOLI	artJ	21288.8	25306.7	214534	101852	2.76342	0.856595		ARTJ_ECOLI	artJ	21288.8	25306.7	214534	101852	2.76342	0.856595		ARTI_ECOLI	artI	1.80038e+06	2.00698e+06	2.62193e+06	2.59864e+06	0.455417	1.67853		ARND_ECOSM	ARND_ECOSM	arnD	151791	142211	211292	233960	0.5988	1.59406
ARTM_ECOLI	artM	286353	269004	1.04017e+06	1.46812e+06	2.17522	1.34791		ARTM_ECOLI	artM	286353	269004	1.04017e+06	1.46812e+06	2.17522	1.34791		ARTJ_ECOLI	artJ	848338	1.37108e+06	2.32527e+06	2.55273e+06	1.13611	1.36618		ARNT_ECODH	ARNT_ECODH	arnT	128662	161215	216448	253654	0.697537	1.16946
ARTP_ECOLI	artP	630971	564505	1.23348e+06	1.28491e+06	1.07491	2.39668		ARTP_ECOLI	artP	630971	564505	1.23348e+06	1.28491e+06	1.07491	2.39668		ARTP_ECOLI	artP	1.97375e+06	1.45595e+06	3.45928e+06	1.82056e+06	0.622415	0.404184		AROA_ECOBW	AROA_ECOBW	aroA	4.9795e+06	4.80744e+06	4.86167e+06	4.90476e+06	-0.00302763	0.0369309
ASMA_ECOLI	asmA	780384	812325	466604	863241	-0.260225	0.238987		ASMA_ECOLI	asmA	780384	812325	466604	863241	-0.260225	0.238987		ARTQ_ECOLI	artQ	8653.74	461.479	35806.8	8914.75	2.29462	0.477758		AROB_ECOBW	AROB_ECOBW	aroB	1.09306e+06	1.25947e+06	1.14609e+06	1.1618e+06	-0.027641	0.089155
ASNA_ECO81	asnA	45752.9	57517.2	179754	139900	1.63009	1.45647		ASNA_ECO81	asnA	45752.9	57517.2	179754	139900	1.63009	1.45647		ASMA_ECOLI	asmA	85408.9	48102	275357	215937	1.87963	1.43926		AROC_ECOBW	AROC_ECOBW	aroC	2.08877e+06	1.93592e+06	1.73087e+06	1.63261e+06	-0.258925	1.168
ASNB_ECOLI	asnB	543857	617126	926207	607199	0.401394	0.428126		ASNB_ECOLI	asnB	543857	617126	926207	607199	0.401394	0.428126		ASNA_ECOSE	asnA	876048	1.02961e+06	717223	1.31861e+06	0.0953318	0.0688977		AROD_ECO55	AROD_ECO55	aroD	1.2523e+06	1.29265e+06	1.45159e+06	1.4048e+06	0.166557	1.42975
ASPA_ECOLI	aspA	9.31493e+06	3.19363e+06	1.53343e+07	5.66798e+06	0.747633	0.271471		ASPA_ECOLI	aspA	9.31493e+06	3.19363e+06	1.53343e+07	5.66798e+06	0.747633	0.271471		ASNB_ECOLI	asnB	2.18874e+06	2.10942e+06	1.54877e+06	1.91259e+06	-0.312377	0.813473		AROE_ECOBW	AROE_ECOBW	aroE	1.86556e+06	1.84077e+06	1.89597e+06	1.80138e+06	-0.00349844	0.029083
ASPG1_ECO57	ansA	103898	61065.7	415743	142416	1.75853	0.535881		ASPG1_ECO57	ansA	103898	61065.7	415743	142416	1.75853	0.535881		ASPA_ECOLI	aspA	2.84297e+07	7.88853e+06	1.82853e+07	1.25171e+07	-0.237652	0.0860942		AROF_ECOLI	AROF_ECOLI	aroF	3.96295e+06	3.90531e+06	2.94089e+06	2.89915e+06	-0.430068	2.9105
ASSY_ECO24	argG	2.20661e+06	1.74654e+06	4.55369e+06	3.34553e+06	0.998705	1.03313		ASSY_ECO24	argG	2.20661e+06	1.74654e+06	4.55369e+06	3.34553e+06	0.998705	1.03313		ASPG1_ECO57	ansA	1.80157e+06	1.53664e+06	2.4452e+06	2.91318e+06	0.682723	1.193		AROG_ECOLI	AROG_ECOLI	aroG	8.34741e+06	8.96347e+06	8.28538e+06	7.38091e+06	-0.144015	0.565821
ASTA_ECOBW	astA	10003.2	12542.5	49882.5	88754.1	2.62038	1.01519		ASTA_ECOBW	astA	10003.2	12542.5	49882.5	88754.1	2.62038	1.01519		ASSY_ECO7I	argG	1.15163e+07	1.14326e+07	2.98138e+07	1.77574e+07	1.05166	0.749872		AROH_ECOLI	AROH_ECOLI	aroH	1.01911e+06	988631	1.08363e+06	1.15004e+06	0.15385	1.04288
ASTC_ECOBW	astC	325432	390700	527218	1.30659e+06	1.35655	0.53879		ASTC_ECOBW	astC	325432	390700	527218	1.30659e+06	1.35655	0.53879		ASTA_ECO27	astA	190589	214580	167551	291372	0.179731	0.147858		AROK_ECODH	AROK_ECODH	aroK	3.07092e+06	3.07631e+06	3.26214e+06	3.15991e+06	0.063098	0.938374
ASTD_ECO27	astD	1030.03	5555.48	23208.4	4958.57	2.09664	0.432007		ASTD_ECO27	astD	1030.03	5555.48	23208.4	4958.57	2.09664	0.432007		ASTB_ECO7I	astB	339553	359354	415981	1.03775e+06	1.05659	0.457376		AROL_ECOBW	AROL_ECOBW	aroL	107086	104062	103424	101194	-0.0453215	0.649101
ASTE_ECOBW	astE	1888.13	8.43983	2095.83	19664.7	3.52025	0.422828		ASTE_ECOBW	astE	1888.13	8.43983	2095.83	19664.7	3.52025	0.422828		ASTC_ECOBW	astC	1.38535e+06	1.61698e+06	611517	1.79045e+06	-0.321864	0.17597		ARTI_ECOLI	ARTI_ECOLI	artI	1.00016e+07	9.92577e+06	8.81847e+06	8.96653e+06	-0.164089	2.22369
ATDA_ECOLI	speG	18912.9	5019.59	89573.9	31219.2	2.3355	0.606021		ATDA_ECOLI	speG	18912.9	5019.59	89573.9	31219.2	2.3355	0.606021		ASTD_ECOHS	astD	422026	427867	1.36899e+06	1.4628e+06	1.73636	2.64944		ARTJ_ECOLI	ARTJ_ECOLI	artJ	6.78586e+06	6.74854e+06	6.58071e+06	6.57594e+06	-0.0408389	2.00988
ATMA_ECOLI	mgtA	957375	1.03355e+06	308326	1.06009e+06	-0.54093	0.303961		ATMA_ECOLI	mgtA	957375	1.03355e+06	308326	1.06009e+06	-0.54093	0.303961		ATDA_ECOLI	speG	1.39803e+06	569215	1.01419e+06	371658	-0.505408	0.197209		ARTP_ECOLI	ARTP_ECOLI	artP	1.44425e+06	1.34815e+06	1.56161e+06	1.51988e+06	0.142123	0.958334
ATP6_ECO24	atpB	1.04296e+06	342549	859525	459651	-0.0707829	0.0259775		ATP6_ECO24	atpB	1.04296e+06	342549	859525	459651	-0.0707829	0.0259775		ATMA_ECOLI	mgtA	34500.4	17628.6	36294.5	79452.3	1.15082	0.51791		ARTQ_ECOLI	ARTQ_ECOLI	artQ	23244.4	29080	47460.5	39392.7	0.731096	1.13052
ATPA_ECOBW	atpA	3.82503e+07	1.79927e+07	6.00081e+07	3.77044e+07	0.796867	0.519197		ATPA_ECOBW	atpA	3.82503e+07	1.79927e+07	6.00081e+07	3.77044e+07	0.796867	0.519197		ATP6_ECO24	atpB	342856	86149.6	777693	310403	1.34274	0.46614		ASMA_ECOLI	ASMA_ECOLI	asmA	257059	235268	305886	327242	0.362881	1.35763
ATPB_ECOBW	atpD	4.23194e+07	2.0595e+07	5.96437e+07	3.48843e+07	0.587352	0.358079		ATPB_ECOBW	atpD	4.23194e+07	2.0595e+07	5.96437e+07	3.48843e+07	0.587352	0.358079		ATPA_ECOBW	atpA	1.28362e+08	5.72714e+07	2.19107e+08	1.45082e+08	0.972236	0.649693		ASNA_ECOSE	ASNA_ECOSE	asnA	1.0139e+06	1.10763e+06	1.10238e+06	1.07768e+06	0.0392636	0.216598
ATPD_ECOBW	atpH	667597	332363	3.25602e+06	1.83784e+06	2.34882	0.971464		ATPD_ECOBW	atpH	667597	332363	3.25602e+06	1.83784e+06	2.34882	0.971464		ATPB_ECOBW	atpD	1.11536e+08	5.45949e+07	2.49673e+08	1.46405e+08	1.25346	0.72012		ASNB_ECOLI	ASNB_ECOLI	asnB	1.44276e+06	1.39927e+06	1.33196e+06	1.32164e+06	-0.0989717	1.28465
ATPE_ECOBW	atpC	74820.7	92342.3	821962	330144	2.78495	0.736802		ATPE_ECOBW	atpC	74820.7	92342.3	821962	330144	2.78495	0.736802		ATPD_ECOBW	atpH	6.10318e+06	1.73747e+06	7.69993e+06	4.65242e+06	0.65574	0.313357		ASPA_ECOLI	ASPA_ECOLI	aspA	2.70163e+07	2.85023e+07	2.86863e+07	2.84278e+07	0.040875	0.3968
ATPF_ECODH	atpF	1.91617e+07	6.27534e+06	1.19143e+07	1.23076e+07	-0.070622	0.0298867		ATPF_ECODH	atpF	1.91617e+07	6.27534e+06	1.19143e+07	1.23076e+07	-0.070622	0.0298867		ATPE_ECOBW	atpC	4.38783e+06	2.26593e+06	2.56972e+06	1.82176e+06	-0.59946	0.376198		ASPG1_ECO57	ASPG1_ECO57	ansA	675669	659006	640452	671975	-0.0242509	0.224504
ATPG_ECOBW	atpG	917768	588276	4.95176e+06	3.76544e+06	2.5331	1.55384		ATPG_ECOBW	atpG	917768	588276	4.95176e+06	3.76544e+06	2.5331	1.55384		ATPF_ECODH	atpF	4.30408e+06	808237	1.17704e+07	4.04029e+06	1.62885	0.47564		ASPG2_ECOLI	ASPG2_ECOLI	ansB	514595	551480	472028	462436	-0.190097	1.12729
ATPL_ECOBW	atpE	5.68026e+06	4.13364e+06	4.83523e+06	4.39806e+06	-0.0879825	0.123493		ATPL_ECOBW	atpE	5.68026e+06	4.13364e+06	4.83523e+06	4.39806e+06	-0.0879825	0.123493		ATPG_ECOBW	atpG	4.32724e+06	2.09027e+06	5.44953e+06	3.10636e+06	0.414905	0.238789		ASSY_ECO7I	ASSY_ECO7I	argG	1.73685e+07	1.89992e+07	1.86573e+07	1.8101e+07	0.0154097	0.074822
AVTA_ECOLI	avtA	614334	621141	627077	331297	-0.366405	0.348879		AVTA_ECOLI	avtA	614334	621141	627077	331297	-0.366405	0.348879		ATPL_ECOBW	atpE	1.18195e+06	785539	2.66164e+06	2.31076e+06	1.33759	1.52777		ASTA_ECOBW	ASTA_ECOBW	astA	1.84831e+07	1.858e+07	1.8935e+07	1.91913e+07	0.040801	1.21845
BAER_ECOLI	baeR	29167.7	31776	187558	70702.9	2.08328	0.631825		BAER_ECOLI	baeR	29167.7	31776	187558	70702.9	2.08328	0.631825		AVTA_ECOLI	avtA	654694	736082	2.15283e+06	1.87078e+06	1.5326	1.91346		ASTB_ECOBW	ASTB_ECOBW	astB	2.0462e+07	2.22227e+07	2.03619e+07	2.00872e+07	-0.0776077	0.473143
BAMA_ECOBW	bamA	7.73219e+06	1.22732e+07	5.91624e+06	1.48978e+07	0.0571682	0.0253611		BAMA_ECOBW	bamA	7.73219e+06	1.22732e+07	5.91624e+06	1.48978e+07	0.0571682	0.0253611		AZOR_ECOHS	azoR	697082	638216	1.76343e+06	624715	0.838728	0.343616		ASTC_ECOBW	ASTC_ECOBW	astC	9.24793e+07	9.39689e+07	1.02086e+08	9.97462e+07	0.114381	1.5086
BAMB_ECOLI	bamB	2.90254e+06	3.88742e+06	1.7489e+06	4.73335e+06	-0.0669087	0.0310822		BAMB_ECOLI	bamB	2.90254e+06	3.88742e+06	1.7489e+06	4.73335e+06	-0.0669087	0.0310822		BAER_ECOLI	baeR	1.02985e+06	1.05888e+06	746974	787727	-0.444673	2.09383		ASTD_ECOHS	ASTD_ECOHS	astD	7.63477e+06	7.32614e+06	8.96522e+06	8.25825e+06	0.203177	1.00332
BAMC_ECOLI	bamC	3.33307e+06	4.94076e+06	2.85117e+06	4.52448e+06	-0.165784	0.133114		BAMC_ECOLI	bamC	3.33307e+06	4.94076e+06	2.85117e+06	4.52448e+06	-0.165784	0.133114		BAMA_ECOBW	bamA	2.33162e+06	2.05859e+06	3.81961e+06	5.19939e+06	1.03868	1.09022		ASTD_ECOLC	ASTD_ECOLC	astD	2.74036e+06	3.22215e+06	1.67002e+06	1.50281e+06	-0.910153	1.49713
BAMD_ECOLI	bamD	1.16861e+06	1.96483e+06	1.04668e+06	2.62039e+06	0.226876	0.101939		BAMD_ECOLI	bamD	1.16861e+06	1.96483e+06	1.04668e+06	2.62039e+06	0.226876	0.101939		BAMB_ECOLI	bamB	392645	355986	794446	1.26291e+06	1.45847	0.965126		ASTE_ECOBW	ASTE_ECOBW	astE	7.99695e+06	8.53213e+06	7.70512e+06	7.98492e+06	-0.0751577	0.524048
BAME_ECOLI	bamE	409610	435162	290089	607737	0.0878723	0.0539962		BAME_ECOLI	bamE	409610	435162	290089	607737	0.0878723	0.0539962		BAMC_ECOLI	bamC	575903	457831	1.71733e+06	1.62293e+06	1.69209	2.36978		ATDA_ECOLI	ATDA_ECOLI	speG	121040	108854	135322	122678	0.166402	0.60096
BASR_ECOLI	basR	56159.9	61925.8	590492	425578	3.10509	1.49284		BASR_ECOLI	basR	56159.9	61925.8	590492	425578	3.10509	1.49284		BAMD_ECOLI	bamD	209146	204681	884593	883598	2.09518	4.94277		ATMA_ECOLI	ATMA_ECOLI	mgtA	71761.8	59687.3	105632	96057.3	0.617628	1.34763
BASS_ECOLI	basS	428210	864565	64572.2	761859	-0.645504	0.202109		BASS_ECOLI	basS	428210	864565	64572.2	761859	-0.645504	0.202109		BAME_ECOLI	bamE	85159.7	60814.1	265496	242192	1.79823	2.06704		ATP6_ECO24	ATP6_ECO24	atpB	728379	644635	617205	608151	-0.164146	0.654237
BCCP_ECOLI	accB	256795	269593	1.85533e+06	1.41308e+06	2.63439	1.60102		BCCP_ECOLI	accB	256795	269593	1.85533e+06	1.41308e+06	2.63439	1.60102		BASR_ECOLI	basR	6.86619e+06	7.98046e+06	5.51205e+06	8.95295e+06	-0.0375706	0.0335798		ATPA_ECOBW	ATPA_ECOBW	atpA	6.64294e+07	6.85963e+07	8.27053e+07	8.13205e+07	0.280689	2.10948
BCP_ECOLI	bcp	225498	233558	2.10273e+06	853221	2.68688	0.735795		BCP_ECOLI	bcp	225498	233558	2.10273e+06	853221	2.68688	0.735795		BASS_ECOLI	basS	161712	175849	53989.5	415781	0.476808	0.12494		ATPB_ECOBW	ATPB_ECOBW	atpD	7.01552e+07	6.74885e+07	8.97179e+07	9.02739e+07	0.386992	2.3859
BCR_ECOLI	bcr	45722.6	37939.5	38677.7	65086.9	0.310669	0.266608		BCR_ECOLI	bcr	45722.6	37939.5	38677.7	65086.9	0.310669	0.266608		BCCP_ECOLI	accB	8.11133e+06	8.6699e+06	1.31565e+07	1.38556e+07	0.686754	2.12128		ATPD_ECOBW	ATPD_ECOBW	atpH	2.83265e+06	2.80033e+06	4.33895e+06	4.18941e+06	0.598371	2.55586
BCSB_ECOLI	bcsB	216683	113297	140944	116763	-0.356646	0.24695		BCSB_ECOLI	bcsB	216683	113297	140944	116763	-0.356646	0.24695		BCP_ECOLI	bcp	1.37819e+07	1.28291e+07	1.42646e+07	1.38155e+07	0.0775269	0.526053		ATPE_ECOBW	ATPE_ECOBW	atpC	868360	947719	1.21011e+06	891980	0.210998	0.323288
BCSG_ECOLI	bcsG	55568.1	26281.3	31817.1	44433.9	-0.102216	0.0570965		BCSG_ECOLI	bcsG	55568.1	26281.3	31817.1	44433.9	-0.102216	0.0570965		BCSB_ECOLI	bcsB	85903.7	63417.7	179356	246980	1.51357	1.21995		ATPF_ECODH	ATPF_ECODH	atpF	6.50546e+06	6.36791e+06	1.02721e+07	9.24559e+06	0.60039	1.62994
BETA_ECODH	betA	216904	248726	385562	456689	0.855063	1.39534		BETA_ECODH	betA	216904	248726	385562	456689	0.855063	1.39534		BEPA_ECOLI	bepA	180780	173515	211459	287248	0.493244	0.702662		ATPG_ECOBW	ATPG_ECOBW	atpG	5.6171e+06	5.64271e+06	6.68252e+06	7.0922e+06	0.29084	1.59141
BETB_ECODH	betB	993351	950813	1.7922e+06	934039	0.487759	0.338389		BETB_ECODH	betB	993351	950813	1.7922e+06	934039	0.487759	0.338389		BETA_ECODH	betA	762086	795206	704159	1.15659e+06	0.256846	0.242291		ATPL_ECOBW	ATPL_ECOBW	atpE	1.09647e+06	1.73589e+06	3.05446e+06	3.65459e+06	1.2441	1.32285
BETT_ECOLI	betT	2.74596e+06	2.42675e+06	3.71464e+06	1.49131e+06	0.00923863	0.00456704		BETT_ECOLI	betT	2.74596e+06	2.42675e+06	3.71464e+06	1.49131e+06	0.00923863	0.00456704		BETB_ECODH	betB	3.54855e+06	4.5247e+06	1.19978e+07	6.64273e+06	1.20722	0.717321		AVTA_ECOLI	AVTA_ECOLI	avtA	362565	364481	370784	395119	0.0751166	0.597886
BFR_ECOLI	bfr	577476	87693.4	1.03192e+06	123202	0.796247	0.166321		BFR_ECOLI	bfr	577476	87693.4	1.03192e+06	123202	0.796247	0.166321		BETT_ECOLI	betT	0	0	117998	41745.6	#DIV/0!	0.766555		AZOR_ECOHS	AZOR_ECOHS	azoR	1.44821e+06	1.23788e+06	1.58837e+06	1.38482e+06	0.146505	0.36646
BGAL_ECOLC	lacZ	6.03322e+06	5.19205e+06	5.27996e+06	8.41798e+06	0.287209	0.278938		BGAL_ECOLC	lacZ	6.03322e+06	5.19205e+06	5.27996e+06	8.41798e+06	0.287209	0.278938		BFR_ECOLI	bfr	3.26992e+06	349115	6.00138e+06	532597	0.852358	0.164612		BAER_ECOLI	BAER_ECOLI	baeR	1.03747e+06	1.02324e+06	1.04182e+06	1.0926e+06	0.0507038	0.527111
BGLA_ECOLI	bglA	350939	263290	781271	430073	0.979761	0.618343		BGLA_ECOLI	bglA	350939	263290	781271	430073	0.979761	0.618343		BGAL_ECOLC	lacZ	1.18999e+07	7.5207e+06	1.76848e+07	3.03404e+07	1.3062	0.779382		BAMA_ECOBW	BAMA_ECOBW	bamA	3.40483e+06	3.4399e+06	5.04218e+06	5.03784e+06	0.558432	3.92333
BGLX_ECOLI	bglX	1.29123e+06	1.60603e+06	1.68633e+06	2.20824e+06	0.426774	0.613638		BGLX_ECOLI	bglX	1.29123e+06	1.60603e+06	1.68633e+06	2.20824e+06	0.426774	0.613638		BGLA_ECOLI	bglA	1.72669e+06	1.72754e+06	2.47417e+06	1.8869e+06	0.336322	0.580807		BAMB_ECOLI	BAMB_ECOLI	bamB	1.34348e+06	1.21405e+06	2.01127e+06	1.731e+06	0.549167	1.20985
BIOB_ECODH	bioB	2676.49	5370.75	58000.8	7350.33	3.02165	0.424989		BIOB_ECODH	bioB	2676.49	5370.75	58000.8	7350.33	3.02165	0.424989		BGLX_ECOLI	bglX	2.23261e+06	2.46235e+06	4.39986e+06	4.22138e+06	0.876783	2.26396		BAMC_ECOLI	BAMC_ECOLI	bamC	1.34335e+06	1.32537e+06	2.31083e+06	2.14835e+06	0.740635	2.08444
BIOD1_ECO57	bioD1	454.07	70.9046	6949.42	5168.14	4.52871	1.62299		BIOD1_ECO57	bioD1	454.07	70.9046	6949.42	5168.14	4.52871	1.62299		BIOD1_ECO57	bioD1	5711.12	12765.9	28559.1	13700.9	1.19356	0.545016		BAMD_ECOLI	BAMD_ECOLI	bamD	842140	899446	1.67268e+06	1.62936e+06	0.922957	2.6752
BIPA_ECOLI	bipA	6.35475e+06	1.45649e+07	6.33207e+06	1.35601e+07	-0.0726573	0.0297803		BIPA_ECOLI	bipA	6.35475e+06	1.45649e+07	6.33207e+06	1.35601e+07	-0.0726573	0.0297803		BIOF_ECOSE	bioF	8270.76	9666.53	19796.8	6037.24	0.52631	0.20369		BAME_ECOLI	BAME_ECOLI	bamE	166445	158072	291955	282052	0.822779	2.57009
BIRA_ECOLI	birA	171012	191516	74082.2	80556.9	-1.22919	1.9776		BIRA_ECOLI	birA	171012	191516	74082.2	80556.9	-1.22919	1.9776		BIPA_ECOLI	bipA	2.36465e+07	3.65079e+07	1.22041e+07	3.06671e+07	-0.488659	0.281729		BASR_ECOLI	BASR_ECOLI	basR	3.78398e+06	3.90377e+06	5.16741e+06	4.23863e+06	0.291026	0.682023
BISC_ECOLI	bisC	63743.5	85455.3	15456.2	48715.9	-1.21722	0.780854		BISC_ECOLI	bisC	63743.5	85455.3	15456.2	48715.9	-1.21722	0.780854		BLAT_ECOLX	bla	4.99742e+08	9.34103e+08	1.07927e+08	1.94887e+09	0.520512	0.111715		BASS_ECOLI	BASS_ECOLI	basS	133519	144270	243868	253688	0.840869	2.3604
BLAT_ECOLX	bla	1.92143e+07	3.63084e+07	1.96396e+07	1.35565e+08	1.48302	0.314666		BLAT_ECOLX	bla	1.92143e+07	3.63084e+07	1.96396e+07	1.35565e+08	1.48302	0.314666		BLUF_ECOLI	bluF	396178	1.19015e+06	319593	3.30582e+06	1.19246	0.238714		BCCP_ECOLI	BCCP_ECOLI	accB	5.50928e+06	5.42211e+06	6.38306e+06	6.50234e+06	0.23726	2.24661
BLC_ECOLI	blc	35086.6	12972.5	29706.2	33801.4	0.402122	0.249418		BLC_ECOLI	blc	35086.6	12972.5	29706.2	33801.4	0.402122	0.249418		BLUR_ECOLI	bluR	62371.6	135449	40494	148562	-0.0653815	0.0211143		BCP_ECOLI	BCP_ECOLI	bcp	7.55865e+06	7.02483e+06	6.95935e+06	6.85226e+06	-0.0784535	0.534576
BLUF_ECOLI	bluF	567505	1.56333e+06	100875	1.64848e+06	-0.284599	0.0680486		BLUF_ECOLI	bluF	567505	1.56333e+06	100875	1.64848e+06	-0.284599	0.0680486		BOLA_ECOLI	bolA	52705.3	53936.8	130916	67057.4	0.892529	0.539113		BCR_ECOLI	BCR_ECOLI	bcr	25886.2	27683	52641.7	62674	1.10611	1.58204
BLUR_ECOLI	bluR	10566.3	8058.77	19699.4	55235.5	2.00839	0.593893		BLUR_ECOLI	bluR	10566.3	8058.77	19699.4	55235.5	2.00839	0.593893		BORD_ECOLI	borD	168257	104717	682372	407307	1.99707	0.993101		BCSB_ECOLI	BCSB_ECOLI	bcsB	2.29185e+06	2.30091e+06	3.06941e+06	2.89699e+06	0.377501	1.81156
BORD_ECOLI	borD	204708	115487	274135	625416	1.49025	0.600262		BORD_ECOLI	borD	204708	115487	274135	625416	1.49025	0.600262		BTSR_ECOLI	btsR	167003	69209.4	55011.8	31681.1	-1.4461	0.560136		BCSC_ECOLI	BCSC_ECOLI	bcsC	45143.8	44063.3	60483.1	58972.8	0.421248	2.42622
BRNQ_ECOLI	brnQ	137601	155720	160295	235253	0.431375	0.500156		BRNQ_ECOLI	brnQ	137601	155720	160295	235253	0.431375	0.500156		BTST_ECOLI	btsT	80716.2	56064.7	151996	360011	1.9043	0.667317		BCSE_ECOLI	BCSE_ECOLI	bcsE	133795	125368	161003	154318	0.28296	1.45858
BTSR_ECOLI	btsR	3570.88	1630.35	16052.3	8937.6	2.26442	0.938008		BTSR_ECOLI	btsR	3570.88	1630.35	16052.3	8937.6	2.26442	0.938008		BTUE_ECOLI	btuE	1.23812e+06	648349	1.86694e+06	754943	0.474916	0.208892		BCSG_ECOLI	BCSG_ECOLI	bcsG	93246.7	88752.7	159547	150732	0.769632	2.22937
BTSS_ECOLI	btsS	51710.7	9387.02	25029.9	24647.8	-0.298522	0.0901276		BTSS_ECOLI	btsS	51710.7	9387.02	25029.9	24647.8	-0.298522	0.0901276		BTUR_ECOLI	btuR	314736	507630	237845	636683	0.0887246	0.037615		BCSQP_ECOLI	BCSQP_ECOLI	bcsQ	221920	246894	321079	289704	0.381646	1.1466
BTST_ECOLI	btsT	1.14024e+06	1.10504e+06	297761	1.19657e+06	-0.587402	0.308357		BTST_ECOLI	btsT	1.14024e+06	1.10504e+06	297761	1.19657e+06	-0.587402	0.308357		C562_ECO57	cybC	60397.2	49360.4	578074	120092	2.66925	0.484547		BDCA_ECOLI	BDCA_ECOLI	bdcA	111556	118897	98564.2	77204.4	-0.390799	0.86484
C562_ECO57	cybC	3069.87	2415.73	61334.5	10525.6	3.71147	0.492833		C562_ECO57	cybC	3069.87	2415.73	61334.5	10525.6	3.71147	0.492833		CAN_ECOLI	can	9.45787e+06	1.3326e+07	1.25884e+07	1.29153e+07	0.162692	0.254869		BEPA_ECOLI	BEPA_ECOLI	bepA	978364	1.11401e+06	742823	738284	-0.498465	1.3379
CAN_ECOLI	can	576817	687608	3.56467e+06	1.74007e+06	2.0688	0.802264		CAN_ECOLI	can	576817	687608	3.56467e+06	1.74007e+06	2.0688	0.802264		CAPP_ECO57	ppc	1.53874e+07	1.59801e+07	3.06467e+07	2.99522e+07	0.950019	3.01135		BETA_ECODH	BETA_ECODH	betA	143777	142372	173467	176246	0.289409	2.62143
CAPP_ECO57	ppc	1.1846e+07	1.34131e+07	1.20039e+07	1.1896e+07	-0.0797977	0.320468		CAPP_ECO57	ppc	1.1846e+07	1.34131e+07	1.20039e+07	1.1896e+07	-0.0797977	0.320468		CARA_ECOLI	carA	1.79415e+07	2.27461e+07	6.84721e+07	4.04227e+07	1.42028	0.85777		BETB_ECODH	BETB_ECODH	betB	3.35984e+06	3.73259e+06	3.02587e+06	3.19325e+06	-0.189571	0.779795
CARA_ECOLI	carA	1.88483e+06	1.7646e+06	1.65257e+07	2.96423e+06	2.41699	0.439852		CARA_ECOLI	carA	1.88483e+06	1.7646e+06	1.65257e+07	2.96423e+06	2.41699	0.439852		CARB_ECO57	carB	2.5456e+07	3.11287e+07	1.2276e+08	5.97478e+07	1.68948	0.733242		BETI_ECODH	BETI_ECODH	betI	140259	139930	246354	303442	0.972497	1.37642
CARB_ECO57	carB	3.38201e+07	5.47042e+07	9.13991e+07	4.2188e+07	0.593636	0.311579		CARB_ECO57	carB	3.38201e+07	5.47042e+07	9.13991e+07	4.2188e+07	0.593636	0.311579		CATE_ECOLI	katE	3.28301e+06	936288	8.38936e+06	1.6075e+06	1.24447	0.296475		BETT_ECOLI	BETT_ECOLI	betT	139721	122806	231556	201809	0.723113	1.42182
CATE_ECOLI	katE	1.06201e+06	238685	2.17734e+06	447496	1.01294	0.251113		CATE_ECOLI	katE	1.06201e+06	238685	2.17734e+06	447496	1.01294	0.251113		CBPA_ECOBW	cbpA	199495	78342.9	187163	43072.9	-0.271131	0.084077		BFR_ECOLI	BFR_ECOLI	bfr	2.2044e+07	2.22464e+07	2.29272e+07	2.2671e+07	0.0419823	1.2438
CBPA_ECOBW	cbpA	10811.8	3018.91	68062.8	6545.52	2.43147	0.366159		CBPA_ECOBW	cbpA	10811.8	3018.91	68062.8	6545.52	2.43147	0.366159		CCA_ECOBW	cca	74282.4	55486.7	152988	81331.9	0.85253	0.532218		BGAL_ECOLC	BGAL_ECOLC	lacZ	1.28195e+08	1.30346e+08	1.4226e+08	1.42971e+08	0.141735	2.14719
CCA_ECOBW	cca	3648.98	1696.82	6924.26	514.825	0.476717	0.105526		CCA_ECOBW	cca	3648.98	1696.82	6924.26	514.825	0.476717	0.105526		CDD_ECO57	cdd	3.89073e+06	1.60006e+06	4.03426e+06	3.27207e+06	0.412132	0.275328		BGLA_ECOLI	BGLA_ECOLI	bglA	1.37961e+06	1.42207e+06	1.36311e+06	1.42894e+06	-0.00497389	0.0393908
CDD_ECO24	cdd	14454.3	8355.89	99750.8	45942.6	2.67519	0.820092		CDD_ECO24	cdd	14454.3	8355.89	99750.8	45942.6	2.67519	0.820092		CECR_ECOLI	cecR	3233.86	3774.06	271.568	880.032	-2.60535	1.72672		BGLX_ECOLI	BGLX_ECOLI	bglX	1.85842e+06	2.03815e+06	1.95595e+06	1.72056e+06	-0.0838665	0.271742
CDH_ECO8A	cdh	139069	177288	154599	120362	-0.202329	0.297145		CDH_ECO8A	cdh	139069	177288	154599	120362	-0.202329	0.297145		CFA_ECOLI	cfa	17841.6	17577.5	24358.6	22410.3	0.401022	1.5418		BHSA_ECOLI	BHSA_ECOLI	bhsA	295714	363424	291461	261937	-0.252266	0.539694
CFA_ECOLI	cfa	14823.2	8934.12	24382.7	35076.8	1.32354	1.00112		CFA_ECOLI	cfa	14823.2	8934.12	24382.7	35076.8	1.32354	1.00112		CH10_ECO24	groES	9.92244e+07	5.86931e+07	1.01353e+08	7.96648e+07	0.196963	0.177065		BIOB_ECODH	BIOB_ECODH	bioB	1.78692e+06	1.88175e+06	1.19224e+06	1.27823e+06	-0.570474	1.94994
CH10_ECO24	groES	1.47066e+06	1.38448e+06	2.68904e+07	1.77431e+07	3.9665	1.34922		CH10_ECO24	groES	1.47066e+06	1.38448e+06	2.68904e+07	1.77431e+07	3.9665	1.34922		CH60_ECO24	groEL	2.67445e+08	1.66075e+08	3.29961e+08	2.68188e+08	0.464406	0.523109		BIOD1_ECO57	BIOD1_ECO57	bioD1	381982	407757	285729	341681	-0.331969	0.924906
CH60_ECO24	groEL	1.31514e+08	1.14282e+08	2.67606e+08	3.14085e+08	1.24279	1.67587		CH60_ECO24	groEL	1.31514e+08	1.14282e+08	2.67606e+08	3.14085e+08	1.24279	1.67587		CHAA_ECOLI	chaA	5368.13	558.296	18254	4200.86	1.92179	0.418358		BIOF_ECODH	BIOF_ECODH	bioF	72843.1	76233.6	88411.8	90110	0.260045	1.79094
CHAA_ECOLI	chaA	277.98	12077.8	903.11	33519.4	1.47817	0.22934		CHAA_ECOLI	chaA	277.98	12077.8	903.11	33519.4	1.47817	0.22934		CHRR_ECOLI	chrR	496525	517603	3.10953e+06	1.17537e+06	2.07902	0.632802		BIPA_ECOLI	BIPA_ECOLI	bipA	3.25279e+07	3.54791e+07	3.46317e+07	3.36786e+07	0.00641983	0.0310441
CINAL_ECOBW	BWG_2022	114461	155406	152470	131412	0.0730418	0.102601		CINAL_ECOBW	BWG_2022	114461	155406	152470	131412	0.0730418	0.102601		CINAL_ECOBW	BWG_2022	655432	588712	783270	1.21783e+06	0.685638	0.643474		BIRA_ECOLI	BIRA_ECOLI	birA	189409	80428.4	94082	107456	-0.421042	0.223755
CISY_ECOLI	gltA	4.41963e+07	4.0658e+07	6.75248e+07	4.36133e+07	0.389294	0.408423		CISY_ECOLI	gltA	4.41963e+07	4.0658e+07	6.75248e+07	4.36133e+07	0.389294	0.408423		CISY_ECOLI	gltA	3.62383e+07	4.55103e+07	6.86506e+07	5.79883e+07	0.631454	1.06335		BISC_ECOLI	BISC_ECOLI	bisC	151709	165148	156750	149752	-0.0479374	0.248047
CLCA_ECOBW	clcA	40114.7	26813	42939.2	48118.7	0.444181	0.632625		CLCA_ECOBW	clcA	40114.7	26813	42939.2	48118.7	0.444181	0.632625		CLPA_ECOLI	clpA	2.45629e+06	3.02982e+06	1.71403e+06	2.23244e+06	-0.475219	0.733618		BLAT_ECOLX	BLAT_ECOLX	bla	1.04067e+08	1.03696e+08	9.54584e+07	9.32791e+07	-0.138557	1.87827
CLPA_ECOLI	clpA	1.61354e+06	2.44946e+06	1.69211e+06	3.82955e+06	0.442557	0.229086		CLPA_ECOLI	clpA	1.61354e+06	2.44946e+06	1.69211e+06	3.82955e+06	0.442557	0.229086		CLPB_ECOLI	clpB	4.82279e+07	2.27293e+07	2.89307e+07	1.60582e+07	-0.657377	0.337957		BLC_ECOLI	BLC_ECOLI	blc	915294	1.19563e+06	1.45831e+06	1.37768e+06	0.425983	0.883311
CLPB_ECOLI	clpB	2.92667e+07	2.24798e+07	2.30027e+07	1.84734e+07	-0.319179	0.474754		CLPB_ECOLI	clpB	2.92667e+07	2.24798e+07	2.30027e+07	1.84734e+07	-0.319179	0.474754		CLPP_ECOHS	clpP	5.16954e+06	4.12246e+06	9.58383e+06	9.15055e+06	1.01163	1.85082		BLUF_ECOLI	BLUF_ECOLI	bluF	7.32265e+06	7.91575e+06	1.04837e+07	1.01595e+07	0.437953	1.8158
CLPP_ECOHS	clpP	173593	127616	1.76583e+06	746744	3.06033	0.789223		CLPP_ECOHS	clpP	173593	127616	1.76583e+06	746744	3.06033	0.789223		CLPX_ECOBW	clpX	7.37821e+06	8.8441e+06	3.9809e+06	6.43771e+06	-0.638817	0.745543		BLUR_ECOLI	BLUR_ECOLI	bluR	920094	894204	775504	829673	-0.176678	1.13396
CLPX_ECOBW	clpX	2.23356e+06	3.05196e+06	3.32586e+06	5.06795e+06	0.667282	0.606088		CLPX_ECOBW	clpX	2.23356e+06	3.05196e+06	3.32586e+06	5.06795e+06	0.667282	0.606088		CLSA_ECOBW	clsA	8390.36	797.256	72734.5	27931.6	3.45374	0.740565		BOLA_ECOLI	BOLA_ECOLI	bolA	721811	1.20637e+06	901966	863404	-0.127268	0.113769
CLSA_ECO57	clsA	298267	321545	307931	451141	0.292406	0.3581		CLSA_ECO57	clsA	298267	321545	307931	451141	0.292406	0.3581		CMOA_ECOBW	cmoA	2.3256e+06	2.32917e+06	1.45907e+06	1.64206e+06	-0.585915	1.8666		BORD_ECOLI	BORD_ECOLI	borD	42472.6	27173.5	132495	113631	1.82128	1.73472
CMOA_ECOBW	cmoA	0.0282449	530.547	276.332	31488.3	5.90372	0.374242		CMOA_ECOBW	cmoA	0.0282449	530.547	276.332	31488.3	5.90372	0.374242		CMOB_ECOBW	cmoB	423439	445106	643641	609831	0.529258	1.97027		BSSS_ECOLI	BSSS_ECOLI	bssS	211952	174418	112798	113332	-0.772829	1.29466
CMOB_ECOBW	cmoB	62833.3	56128.9	314718	186306	2.07438	1.01295		CMOB_ECOBW	cmoB	62833.3	56128.9	314718	186306	2.07438	1.01295		CMPDT_ECOLI	pheA	6.23732e+06	1.04015e+07	2.3814e+06	4.3385e+06	-1.30804	0.785516		BTSR_ECOLI	BTSR_ECOLI	btsR	43597.3	39056.2	40562.5	43096.4	0.0174421	0.0632068
CMOM_ECOLI	cmoM	3502.82	579.177	1613.76	715.443	-0.809441	0.204514		CMOM_ECOLI	cmoM	3502.82	579.177	1613.76	715.443	-0.809441	0.204514		CNOX_ECOLI	cnoX	7.86555e+06	4.61635e+06	1.01662e+07	8.10597e+06	0.549812	0.566628		BTST_ECOLI	BTST_ECOLI	btsT	52471.7	38464.2	91772	95390.3	1.04137	1.66025
CMPDT_ECOLI	pheA	736773	1.02356e+06	1.73178e+06	2.52485e+06	1.27386	1.01013		CMPDT_ECOLI	pheA	736773	1.02356e+06	1.73178e+06	2.52485e+06	1.27386	1.01013		COAA_ECOBW	coaA	209550	252183	247448	195270	-0.0606708	0.0945766		BTUD_ECOBW	BTUD_ECOBW	btuD	19920.7	27105.7	19693.1	23808.2	-0.112415	0.147685
CNOX_ECOLI	cnoX	182616	146423	1.66375e+06	1.81881e+06	3.40382	2.59519		CNOX_ECOLI	cnoX	182616	146423	1.66375e+06	1.81881e+06	3.40382	2.59519		COABC_ECOLI	coaBC	728066	549699	1.38275e+06	694416	0.700997	0.422831		BTUE_ECOLI	BTUE_ECOLI	btuE	7.78112e+06	7.29926e+06	7.48747e+06	6.85026e+06	-0.0728565	0.346099
CNU_ECOLI	cnu	872.691	1034.88	39302.7	5225.62	4.54492	0.471694		CNU_ECOLI	cnu	872.691	1034.88	39302.7	5225.62	4.54492	0.471694		COAD_ECOBW	coaD	323393	153510	975629	337557	1.4613	0.477735		BTUR_ECOLI	BTUR_ECOLI	btuR	1.2656e+06	1.29821e+06	1.3133e+06	1.27543e+06	0.0139495	0.175472
COAA_ECOBW	coaA	49862.8	29265.8	79945.2	75107.8	0.97049	1.15714		COAA_ECOBW	coaA	49862.8	29265.8	79945.2	75107.8	0.97049	1.15714		COAE_ECOLI	coaE	12168.1	2100.44	16235.4	25004.6	1.53121	0.742826		C562_ECO57	C562_ECO57	cybC	464967	462230	2.13046e+06	1.93447e+06	2.13228	2.41119
COABC_ECOLI	coaBC	1.07547e+06	1.30086e+06	565766	377194	-1.33346	1.40278		COABC_ECOLI	coaBC	1.07547e+06	1.30086e+06	565766	377194	-1.33346	1.40278		CODA_ECOLI	codA	2.45003e+06	2.15602e+06	5.85835e+06	4.1989e+06	1.12663	1.07703		CAIF_ECOLI	CAIF_ECOLI	caiF	70524	72997.2	93444.8	94896.4	0.392086	2.39052
CODA_ECOLI	codA	344932	187412	1.46109e+06	338820	1.75749	0.420598		CODA_ECOLI	codA	344932	187412	1.46109e+06	338820	1.75749	0.420598		COPA_ECOLI	copA	225130	138303	681718	260674	1.37464	0.5081		CAN_ECOLI	CAN_ECOLI	can	8.74199e+06	1.04089e+07	9.24282e+06	9.22507e+06	-0.0523897	0.14162
COPA_ECO57	copA	381295	340499	542215	399622	0.383891	0.558837		COPA_ECO57	copA	381295	340499	542215	399622	0.383891	0.558837		CORA_ECOLI	corA	81208.8	48834.9	330281	294500	2.26435	2.02785		CAPP_ECO57	CAPP_ECO57	ppc	1.73018e+07	1.66834e+07	1.86913e+07	1.78682e+07	0.105342	0.88751
CORA_ECOLI	corA	706456	758008	622152	984043	0.133275	0.133362		CORA_ECOLI	corA	706456	758008	622152	984043	0.133275	0.133362		CORC_ECOLI	corC	1.46167e+06	1.34335e+06	1.83818e+06	2.35109e+06	0.578685	0.923434		CARA_ECOLI	CARA_ECOLI	carA	2.03516e+07	1.99036e+07	1.98086e+07	1.91331e+07	-0.0478624	0.608078
CORC_ECOLI	corC	112269	133378	265780	367118	1.36539	1.18975		CORC_ECOLI	corC	112269	133378	265780	367118	1.36539	1.18975		CPDA_ECOLI	cpdA	331039	250358	622077	523324	0.978258	1.32324		CARB_ECO57	CARB_ECO57	carB	4.08507e+07	4.04894e+07	4.66703e+07	4.4908e+07	0.171039	1.52997
CPDB_ECOLI	cpdB	502791	551111	482579	685228	0.148062	0.194228		CPDB_ECOLI	cpdB	502791	551111	482579	685228	0.148062	0.194228		CPDB_ECOLI	cpdB	2.09416e+06	1.29808e+06	2.61209e+06	2.78618e+06	0.67026	0.876477		CAS6_ECOLI	CAS6_ECOLI	casE	687.167	576.148	123.633	255.842	-1.73514	1.44249
CPOB_ECOLI	cpoB	110102	151778	790494	366060	2.14285	0.767469		CPOB_ECOLI	cpoB	110102	151778	790494	366060	2.14285	0.767469		CPOB_ECOLI	cpoB	308369	537813	2.06852e+06	1.63459e+06	2.1297	1.54862		CATE_ECOLI	CATE_ECOLI	katE	5.19708e+07	5.29092e+07	5.60469e+07	5.70772e+07	0.109166	1.56214
CPXA_ECOLI	cpxA	396371	301618	245937	224917	-0.567923	0.841229		CPXA_ECOLI	cpxA	396371	301618	245937	224917	-0.567923	0.841229		CPXA_ECOLI	cpxA	24195.7	11489.7	90532.6	44013.7	1.9147	0.75238		CBPA_ECOBW	CBPA_ECOBW	cbpA	104265	101617	133566	113953	0.265714	0.769334
CPXR_ECOLI	cpxR	4190.09	7288.54	72247.5	18004.8	2.97501	0.546464		CPXR_ECOLI	cpxR	4190.09	7288.54	72247.5	18004.8	2.97501	0.546464		CPXR_ECOLI	cpxR	1.56365e+06	1.6757e+06	1.09541e+06	1.05117e+06	-0.593666	1.92316		CCA_ECOBW	CCA_ECOBW	cca	1.65807e+06	1.62638e+06	2.17764e+06	2.08765e+06	0.37699	2.03014
CRA_ECOLI	cra	89503.5	60983.5	329905	320052	2.1107	2.44012		CRA_ECOLI	cra	89503.5	60983.5	329905	320052	2.1107	2.44012		CRA_ECOLI	cra	667308	517633	387970	667557	-0.166852	0.141008		CDAR_ECOLI	CDAR_ECOLI	cdaR	38964.6	45543	54132.8	48964.2	0.286849	0.805838
CREA_ECOLI	creA	14634.2	18167	213840	135469	3.41268	1.2495		CREA_ECOLI	creA	14634.2	18167	213840	135469	3.41268	1.2495		CREA_ECOLI	creA	669671	546766	1.18782e+06	856463	0.74893	0.841872		CDD_ECO57	CDD_ECO57	cdd	864794	846216	884455	829035	0.0020888	0.0132179
CRL_ECO27	crl	21664.6	27728.5	159642	242437	3.02509	1.29082		CRL_ECO27	crl	21664.6	27728.5	159642	242437	3.02509	1.29082		CRL_ECO57	crl	2.35884e+06	2.48538e+06	1.48904e+06	3.02594e+06	-0.101546	0.0702123		CECR_ECOLI	CECR_ECOLI	cecR	65749.5	84583.8	61236.9	63416	-0.270249	0.511005
CRP_ECOLI	crp	512377	286640	2.86975e+06	2.27772e+06	2.68756	1.6866		CRP_ECOLI	crp	512377	286640	2.86975e+06	2.27772e+06	2.68756	1.6866		CRP_ECOLI	crp	8.34203e+06	5.77341e+06	6.9897e+06	4.51621e+06	-0.294899	0.267264		CEDA_ECOBW	CEDA_ECOBW	cedA	20082.9	17210.6	26449	22409.6	0.389689	0.839182
CSDA_ECOLI	csdA	27104.9	25010.2	111196	77491.7	1.85623	1.25144		CSDA_ECOLI	csdA	27104.9	25010.2	111196	77491.7	1.85623	1.25144		CSDA_ECOLI	csdA	150571	162866	164957	231134	0.337653	0.462985		CFA_ECOLI	CFA_ECOLI	cfa	309785	292437	472124	451723	0.617359	2.16358
CSPA_ECOLI	cspA	622441	5.28528e+06	1.00923e+06	5.65565e+07	3.28454	0.344954		CSPA_ECOLI	cspA	622441	5.28528e+06	1.00923e+06	5.65565e+07	3.28454	0.344954		CSDE_ECOLI	csdE	654467	470148	482090	361114	-0.415477	0.481497		CH10_ECO24	CH10_ECO24	groES	3.38303e+07	3.54322e+07	3.43412e+07	3.19804e+07	-0.0625947	0.386185
CSPC_ECOLI	cspC	389684	1.18732e+06	7.60793e+06	1.32364e+07	3.7244	1.11285		CSPC_ECOLI	cspC	389684	1.18732e+06	7.60793e+06	1.32364e+07	3.7244	1.11285		CSPA_ECOLI	cspA	2.1113e+08	5.19674e+08	4.70214e+06	1.69599e+08	-2.0679	0.597485		CH60_ECO24	CH60_ECO24	groEL	1.43956e+08	1.46026e+08	1.54756e+08	1.4233e+08	0.0349153	0.200917
CSPG_ECO57	cspG	159203	811444	290074	3.87274e+06	2.10054	0.324997		CSPG_ECO57	cspG	159203	811444	290074	3.87274e+06	2.10054	0.324997		CSPC_ECOLI	cspC	2.83875e+07	2.63616e+07	1.48186e+07	2.20647e+07	-0.569868	0.85128		CHAB_ECOLI	CHAB_ECOLI	chaB	251988	268698	234934	245813	-0.115137	0.737343
CSQR_ECOLI	csqR	5338.07	4630.25	37199	20625.3	2.53625	0.991021		CSQR_ECOLI	csqR	5338.07	4630.25	37199	20625.3	2.53625	0.991021		CSPE_ECOLI	cspE	233780	256042	95430.4	147417	-1.01221	1.31302		CHBF_ECOLI	CHBF_ECOLI	chbF	172013	203490	185735	132696	-0.237841	0.344404
CSRD_ECOLI	csrD	17222.3	20149.6	28804.6	25281.2	0.5333	1.17013		CSRD_ECOLI	csrD	17222.3	20149.6	28804.6	25281.2	0.5333	1.17013		CSPG_ECO57	cspG	6.089e+07	2.0262e+07	2.0124e+06	1.29393e+07	-2.44032	0.591338		CHBG_ECOBW	CHBG_ECOBW	chbG	381793	384896	458589	459521	0.260025	3.33976
CUSB_ECOLI	cusB	2120.1	3885.83	8894.1	46288.7	3.19976	0.49562		CUSB_ECOLI	cusB	2120.1	3885.83	8894.1	46288.7	3.19976	0.49562		CSQR_ECOLI	csqR	297054	222472	377569	391548	0.566005	1.08983		CHO_ECOLI	CHO_ECOLI	cho	10694.8	9421.79	10417	8614.6	-0.0799895	0.172889
CUSC_ECO57	cusC	89190.9	195035	45899.4	250705	0.0615003	0.0167973		CUSC_ECO57	cusC	89190.9	195035	45899.4	250705	0.0615003	0.0167973		CUEO_ECOLI	cueO	530868	343856	1.18169e+06	714485	1.11619	0.745893		CHRR_ECOLI	CHRR_ECOLI	chrR	2.04464e+06	1.93533e+06	2.06305e+06	2.19009e+06	0.0957719	0.611406
CYAA_ECOLI	cyaA	87895.7	110248	68997.9	116629	-0.0941401	0.0787734		CYAA_ECOLI	cyaA	87895.7	110248	68997.9	116629	-0.0941401	0.0787734		CURA_ECOLI	curA	868538	412719	1.80374e+06	569010	0.889003	0.306133		CINAL_ECOBW	CINAL_ECOBW	BWG_2022	699452	703545	714245	677265	-0.011862	0.104198
CYAY_ECOBW	cyaY	12326	13409.1	154882	31583.7	2.8571	0.491808		CYAY_ECOBW	cyaY	12326	13409.1	154882	31583.7	2.8571	0.491808		CUSB_ECOLI	cusB	43152.5	42211.6	45420.7	47377.9	0.120474	1.12063		CISY_ECOLI	CISY_ECOLI	gltA	4.06583e+07	4.36549e+07	3.87662e+07	3.76275e+07	-0.142304	0.878959
CYCA_ECOLI	cycA	1.11365e+06	600531	656126	251198	-0.917827	0.465445		CYCA_ECOLI	cycA	1.11365e+06	600531	656126	251198	-0.917827	0.465445		CUTC_ECOBW	cutC	175853	154754	175785	171937	0.0728212	0.293678		CLPA_ECOLI	CLPA_ECOLI	clpA	1.2536e+07	1.23657e+07	1.51065e+07	1.49618e+07	0.272	2.72953
CYDA_ECOLI	cydA	3.49783e+06	1.49697e+06	1.79462e+06	3.08677e+06	-0.0331365	0.0148661		CYDA_ECOLI	cydA	3.49783e+06	1.49697e+06	1.79462e+06	3.08677e+06	-0.0331365	0.0148661		CYAA_ECOLI	cyaA	53611.9	74693.4	43871.3	98228	0.147319	0.078317		CLPB_ECOLI	CLPB_ECOLI	clpB	1.79741e+07	1.71608e+07	1.83455e+07	1.70877e+07	0.0121958	0.0652169
CYDB_ECOLI	cydB	105961	1900.35	74.9394	28034.7	-1.94005	0.270589		CYDB_ECOLI	cydB	105961	1900.35	74.9394	28034.7	-1.94005	0.270589		CYAY_ECOBW	cyaY	770407	761514	1.26057e+06	798652	0.426759	0.429495		CLPP_ECOHS	CLPP_ECOHS	clpP	1.42802e+07	1.31129e+07	1.5251e+07	1.61322e+07	0.196178	0.950034
CYDC_ECOLI	cydC	533214	475898	434586	712397	0.184759	0.170712		CYDC_ECOLI	cydC	533214	475898	434586	712397	0.184759	0.170712		CYCA_ECOLI	cycA	100767	13290.8	296190	151358	1.97227	0.726975		CLPX_ECOBW	CLPX_ECOBW	clpX	1.46986e+07	1.4987e+07	1.79382e+07	1.69247e+07	0.23193	1.4087
CYDD_ECOLI	cydD	246978	353125	252717	339099	-0.0200603	0.0189865		CYDD_ECOLI	cydD	246978	353125	252717	339099	-0.0200603	0.0189865		CYDA_ECOLI	cydA	1.34277e+06	443131	3.51476e+06	2.1038e+06	1.65354	0.826436		CLSA_ECOBW	CLSA_ECOBW	clsA	58946.5	60677.4	94352.6	93540.1	0.651403	3.10592
CYOA_ECOLI	cyoA	1.47579e+07	8.61194e+06	1.1005e+07	8.99065e+06	-0.224961	0.184489		CYOA_ECOLI	cyoA	1.47579e+07	8.61194e+06	1.1005e+07	8.99065e+06	-0.224961	0.184489		CYDC_ECOLI	cydC	48781.8	33413.2	187092	148291	2.02869	1.5832		CMOA_ECOBW	CMOA_ECOBW	cmoA	77419.7	73010.1	131782	113676	0.70639	1.43925
CYOB_ECOLI	cyoB	2.75738e+06	1.94172e+06	1.21464e+06	1.54278e+06	-0.769064	0.801721		CYOB_ECOLI	cyoB	2.75738e+06	1.94172e+06	1.21464e+06	1.54278e+06	-0.769064	0.801721		CYDD_ECOLI	cydD	20617.6	8316.74	73871.2	66404.2	2.27741	1.78792		CMOB_ECOBW	CMOB_ECOBW	cmoB	557333	587782	568044	568031	-0.0114335	0.0998726
CYSB_ECOLI	cysB	212153	168680	964714	1.23659e+06	2.53112	1.65526		CYSB_ECOLI	cysB	212153	168680	964714	1.23659e+06	2.53112	1.65526		CYOA_ECOLI	cyoA	2.53663e+06	900615	6.78643e+06	3.50208e+06	1.58171	0.692849		CMOM_ECOLI	CMOM_ECOLI	cmoM	24197	33539.9	25500.7	27959.3	-0.111035	0.15412
CYSD_ECOBW	cysD	15188.4	15371.2	81811.9	93024.6	2.51631	2.22277		CYSD_ECOBW	cysD	15188.4	15371.2	81811.9	93024.6	2.51631	2.22277		CYOB_ECOLI	cyoB	1.12262e+06	480368	3.78058e+06	2.40794e+06	1.94883	1.02657		CMPDT_ECOLI	CMPDT_ECOLI	pheA	3.78407e+06	4.04632e+06	3.80213e+06	3.61901e+06	-0.0774433	0.482683
CYSE_ECOLI	cysE	1.30008e+06	951229	1.98232e+06	1.24398e+06	0.519118	0.449892		CYSE_ECOLI	cysE	1.30008e+06	951229	1.98232e+06	1.24398e+06	0.519118	0.449892		CYSB_ECOLI	cysB	2.36531e+06	1.72951e+06	2.67564e+06	2.1592e+06	0.239669	0.335689		CNOX_ECOLI	CNOX_ECOLI	cnoX	6.8221e+06	8.19391e+06	8.06744e+06	6.79798e+06	-0.0145402	0.0254308
CYSG_ECOBW	cysG	253335	249927	493345	537651	1.03466	2.15393		CYSG_ECOBW	cysG	253335	249927	493345	537651	1.03466	2.15393		CYSD_ECOBW	cysD	189220	155176	98643.4	158899	-0.419261	0.473327		CNU_ECOLI	CNU_ECOLI	cnu	33180.8	35083.6	38080.3	36938.3	0.136117	1.03096
CYSH_ECOUT	cysH	13425	10034.7	142932	65724.3	3.15287	0.85765		CYSH_ECOUT	cysH	13425	10034.7	142932	65724.3	3.15287	0.85765		CYSE_ECOLI	cysE	797392	633133	2.6147e+06	1.12924e+06	1.38802	0.58216		COAA_ECOBW	COAA_ECOBW	coaA	525411	561164	552360	543800	0.0126719	0.0868869
CYSI_ECOBD	cysI	205276	114018	1.25523e+06	539633	2.49091	0.750906		CYSI_ECOBD	cysI	205276	114018	1.25523e+06	539633	2.49091	0.750906		CYSG_ECOBW	cysG	794056	775375	1.49292e+06	1.21362e+06	0.786204	1.25496		COABC_ECOLI	COABC_ECOLI	coaBC	814129	887457	836109	796586	-0.0596252	0.305226
CYSJ_ECOLC	cysJ	797170	857472	1.54378e+06	1.11895e+06	0.686389	0.843911		CYSJ_ECOLC	cysJ	797170	857472	1.54378e+06	1.11895e+06	0.686389	0.843911		CYSH_ECO5E	cysH	394760	310482	525182	446654	0.462594	0.833564		COAD_ECOBW	COAD_ECOBW	coaD	162721	163456	223421	192937	0.352169	1.00948
CYSK_ECOLI	cysK	2.86824e+06	1.52663e+06	2.48126e+07	7.07837e+06	2.85926	0.581473		CYSK_ECOLI	cysK	2.86824e+06	1.52663e+06	2.48126e+07	7.07837e+06	2.85926	0.581473		CYSI_ECOBD	cysI	1.44489e+06	881674	2.61999e+06	2.13466e+06	1.03113	1.08437		CODA_ECOLI	CODA_ECOLI	codA	259490	263872	181117	172695	-0.564827	2.50576
CYSM_ECOLI	cysM	445.29	239.416	37288	4882.4	5.9446	0.482937		CYSM_ECOLI	cysM	445.29	239.416	37288	4882.4	5.9446	0.482937		CYSJ_ECOLC	cysJ	1.82459e+06	1.21345e+06	3.41183e+06	2.23401e+06	0.894046	0.725126		COF_ECOBW	COF_ECOBW	cof	142814	136518	159082	181141	0.284504	0.930155
CYSN_ECO45	cysN	17103.9	11545.1	31347.9	20939.2	0.867973	0.737391		CYSN_ECO45	cysN	17103.9	11545.1	31347.9	20939.2	0.867973	0.737391		CYSK_ECOLI	cysK	7.83951e+07	4.63139e+07	1.17814e+08	6.8557e+07	0.579609	0.393344		COPA_ECOLI	COPA_ECOLI	copA	1.00372e+06	940118	936248	879457	-0.0983776	0.565801
CYSP_ECOLI	cysP	6123.23	277.774	16141.2	95.1556	1.34286	0.205625		CYSP_ECOLI	cysP	6123.23	277.774	16141.2	95.1556	1.34286	0.205625		CYSM_ECOLI	cysM	591177	307806	1.45512e+06	876936	1.37523	0.806941		CORA_ECOLI	CORA_ECOLI	corA	271213	260256	387633	414626	0.594081	1.94397
CYSQ_ECOLI	cysQ	24685.6	15472.9	121884	57140.3	2.15638	0.775488		CYSQ_ECOLI	cysQ	24685.6	15472.9	121884	57140.3	2.15638	0.775488		CYSN_ECOBW	cysN	396002	245215	220906	271402	-0.381251	0.348814		CORC_ECOLI	CORC_ECOLI	corC	206321	206269	381828	366311	0.858598	2.67131
CYSZ_ECO81	cysZ	53246.5	32808.7	44169.5	27681	-0.260264	0.19196		CYSZ_ECO81	cysZ	53246.5	32808.7	44169.5	27681	-0.260264	0.19196		CYSP_ECOLI	cysP	490467	447496	824730	872207	0.85533	2.15221		CPDA_ECOLI	CPDA_ECOLI	cpdA	65775.7	66273.2	70040.5	66127.4	0.0443137	0.391462
CYTR_ECOLI	cytR	55410.5	54578.3	306778	178586	2.14171	1.00208		CYTR_ECOLI	cytR	55410.5	54578.3	306778	178586	2.14171	1.00208		CYSQ_ECOL6	cysQ	1.89388e+06	1.6935e+06	1.72557e+06	1.77069e+06	-0.0371155	0.154463		CPDB_ECOLI	CPDB_ECOLI	cpdB	8.60879e+06	8.57804e+06	7.47546e+06	7.00813e+06	-0.246884	1.54168
DACA_ECOLI	dacA	2.65897e+06	4.57141e+06	2.19162e+06	4.1468e+06	-0.189949	0.110537		DACA_ECOLI	dacA	2.65897e+06	4.57141e+06	2.19162e+06	4.1468e+06	-0.189949	0.110537		CYTR_ECOLI	cytR	349092	266800	384659	183334	-0.116803	0.0725635		CPOB_ECOLI	CPOB_ECOLI	cpoB	1.97619e+06	2.09991e+06	1.15958e+06	1.16588e+06	-0.809673	2.30368
DACB_ECOLI	dacB	40799.9	44781.8	48807.8	86495.2	0.660819	0.49501		DACB_ECOLI	dacB	40799.9	44781.8	48807.8	86495.2	0.660819	0.49501		DACA_ECOLI	dacA	1.08994e+06	979677	2.09963e+06	3.27042e+06	1.37557	0.970749		CPXA_ECOLI	CPXA_ECOLI	cpxA	195284	216312	352833	388415	0.848723	1.81365
DACC_ECOLI	dacC	2.32011e+06	1.4283e+06	2.10904e+06	2.33693e+06	0.246218	0.277633		DACC_ECOLI	dacC	2.32011e+06	1.4283e+06	2.10904e+06	2.33693e+06	0.246218	0.277633		DACB_ECOLI	dacB	323475	325000	183656	273674	-0.503814	0.775377		CPXP_ECOLI	CPXP_ECOLI	cpxP	498682	464797	434278	462341	-0.103759	0.57195
DADA_ECOBW	dadA	436799	324076	2.56031e+06	1.72984e+06	2.4953	1.28376		DADA_ECOBW	dadA	436799	324076	2.56031e+06	1.72984e+06	2.4953	1.28376		DACC_ECOLI	dacC	323499	102071	1.76675e+06	649720	2.50543	0.652628		CPXR_ECOLI	CPXR_ECOLI	cpxR	916874	1.26603e+06	837361	906447	-0.32401	0.465173
DAMX_ECO57	damX	3.02845e+06	2.19512e+06	1.03724e+06	1.84244e+06	-0.859126	0.743648		DAMX_ECO57	damX	3.02845e+06	2.19512e+06	1.03724e+06	1.84244e+06	-0.859126	0.743648		DADA_ECOBW	dadA	709216	721174	2.54627e+06	1.78991e+06	1.60001	1.21058		CRA_ECOLI	CRA_ECOLI	cra	1.52414e+06	1.49821e+06	1.54443e+06	1.53128e+06	0.0252489	0.682209
DAPA_ECOHS	dapA	924857	658702	3.34347e+06	1.29095e+06	1.54922	0.555337		DAPA_ECOHS	dapA	924857	658702	3.34347e+06	1.29095e+06	1.54922	0.555337		DAMX_ECO57	damX	202723	85950.5	208018	261502	0.70175	0.531003		CREA_ECOLI	CREA_ECOLI	creA	408819	419376	422770	358033	-0.0850118	0.263573
DAPB_ECOBW	dapB	275470	323206	1.24026e+06	786358	1.75922	1.05175		DAPB_ECOBW	dapB	275470	323206	1.24026e+06	786358	1.75922	1.05175		DAPA_ECOHS	dapA	1.57071e+07	1.11967e+07	3.41073e+07	1.765e+07	0.943951	0.548886		CRL_ECOBW	CRL_ECOBW	crl	1.59364e+07	1.6205e+07	1.94151e+07	1.88823e+07	0.252812	2.03328
DAPD_ECOBW	dapD	1.76806e+06	1.54783e+06	1.35844e+07	8.00214e+06	2.70266	1.08544		DAPD_ECOBW	dapD	1.76806e+06	1.54783e+06	1.35844e+07	8.00214e+06	2.70266	1.08544		DAPB_ECOSM	dapB	2.80458e+06	2.11024e+06	6.80084e+06	4.98948e+06	1.26239	1.14748		CRP_ECOLI	CRP_ECOLI	crp	2.26293e+07	2.26326e+07	2.42208e+07	2.45982e+07	0.109147	1.9559
DAPE_ECOBW	dapE	49380.9	21152.5	160894	89282.5	1.82657	0.839327		DAPE_ECOBW	dapE	49380.9	21152.5	160894	89282.5	1.82657	0.839327		DAPD_ECOBW	dapD	3.41206e+07	3.54168e+07	7.05474e+07	4.27954e+07	0.704832	0.592495		CSDA_ECOLI	CSDA_ECOLI	csdA	85796.9	84896.5	104667	80612	0.118292	0.217401
DAUA_ECOLI	dauA	55429.5	54127.2	25716.3	44442	-0.642992	0.767807		DAUA_ECOLI	dauA	55429.5	54127.2	25716.3	44442	-0.642992	0.767807		DAPE_ECOBW	dapE	1.49845e+06	1.0268e+06	1.48618e+06	1.61637e+06	0.297029	0.444457		CSDE_ECOLI	CSDE_ECOLI	csdE	554466	601200	467642	519506	-0.227386	0.862717
DBHA_ECOLI	hupA	1.44737e+06	1.25239e+06	2.36501e+07	1.09508e+07	3.67991	0.890668		DBHA_ECOLI	hupA	1.44737e+06	1.25239e+06	2.36501e+07	1.09508e+07	3.67991	0.890668		DAPF_ECOBW	dapF	45381.8	42470.3	170981	216592	2.14132	1.64836		CSPA_ECOLI	CSPA_ECOLI	cspA	1.15141e+08	1.11235e+08	9.84676e+07	8.79943e+07	-0.27984	1.15327
DBHB_ECOLI	hupB	127441	164385	1.98663e+06	349267	3.0008	0.470689		DBHB_ECOLI	hupB	127441	164385	1.98663e+06	349267	3.0008	0.470689		DBHA_ECOLI	hupA	1.68127e+07	1.34141e+07	3.81232e+07	1.49098e+07	0.811063	0.36297		CSPC_ECOLI	CSPC_ECOLI	cspC	5.65783e+07	5.76376e+07	5.96591e+07	5.33897e+07	-0.0148178	0.0598387
DCD_ECOBW	dcd	57.7807	626.705	70357.5	3534.86	6.75426	0.411613		DCD_ECOBW	dcd	57.7807	626.705	70357.5	3534.86	6.75426	0.411613		DBHB_ECOLI	hupB	939319	312288	3.67064e+06	1.1489e+06	1.94511	0.517971		CSPD_ECOLI	CSPD_ECOLI	cspD	168128	219579	178933	184573	-0.0929874	0.163615
DCOR_ECOLI	speC	35614	15534.1	57760.7	76632.9	1.39371	1.02535		DCOR_ECOLI	speC	35614	15534.1	57760.7	76632.9	1.39371	1.02535		DCD_ECOBW	dcd	947437	920135	1.73615e+06	1.14746e+06	0.626714	0.644286		CSPE_ECOLI	CSPE_ECOLI	cspE	884294	841788	686396	618180	-0.40392	1.4623
DCP_ECOLI	dcp	492855	444841	1.16847e+06	560755	0.882936	0.489866		DCP_ECOLI	dcp	492855	444841	1.16847e+06	560755	0.882936	0.489866		DCDA_ECOLI	lysA	524784	340422	226361	1.1935e+06	0.714629	0.200708		CSPG_ECO57	CSPG_ECO57	cspG	4.30553e+06	4.01968e+06	4.41073e+06	3.96725e+06	0.00911567	0.0317708
DCRB_ECOLI	dcrB	950753	855325	621229	974579	-0.178573	0.205065		DCRB_ECOLI	dcrB	950753	855325	621229	974579	-0.178573	0.205065		DCM_ECOLI	dcm	6119.66	0	11398	0	0.89726	0.140981		CSQR_ECOLI	CSQR_ECOLI	csqR	37418.8	33915.8	42763.3	41080	0.233091	1.07323
DCTA_ECOBW	dctA	662410	235739	314474	195791	-0.815707	0.324697		DCTA_ECOBW	dctA	662410	235739	314474	195791	-0.815707	0.324697		DCOR_ECOLI	speC	70152.4	101132	103977	177843	0.718379	0.520557		CSRA_ECOBW	CSRA_ECOBW	csrA	1.29005e+06	895162	1.47269e+06	1.25452e+06	0.319651	0.452752
DCUA_ECOLI	dcuA	649509	412048	1.1502e+06	778328	0.861315	0.725014		DCUA_ECOLI	dcuA	649509	412048	1.1502e+06	778328	0.861315	0.725014		DCP_ECOLI	dcp	2.23994e+06	1.75825e+06	6.00259e+06	3.18706e+06	1.20067	0.676169		CUEO_ECOLI	CUEO_ECOLI	cueO	1.79064e+06	1.81019e+06	1.35076e+06	1.36306e+06	-0.408001	3.16905
DCYD_ECOBW	dcyD	61874.2	17750.2	528821	24164.5	2.79596	0.348015		DCYD_ECOBW	dcyD	61874.2	17750.2	528821	24164.5	2.79596	0.348015		DCRB_ECOLI	dcrB	94548	35734	352939	216785	2.12863	1.01086		CUER_ECOLI	CUER_ECOLI	cueR	91918.3	88703.1	72682.9	92749.1	-0.12673	0.273489
DDLA_ECOLI	ddlA	745528	517779	1.75705e+06	960661	1.10519	0.655223		DDLA_ECOLI	ddlA	745528	517779	1.75705e+06	960661	1.10519	0.655223		DCUA_ECOLI	dcuA	82186.1	94478.9	473155	177641	1.88119	0.601873		CURA_ECOLI	CURA_ECOLI	curA	6.57764e+06	6.33008e+06	6.65942e+06	6.05732e+06	-0.0215062	0.0986078
DDLB_ECOL6	ddlB	179869	144001	949398	645543	2.30001	1.27287		DDLB_ECOL6	ddlB	179869	144001	949398	645543	2.30001	1.27287		DCUP_ECOBW	hemE	35993.8	33902.1	73016.2	92906.6	1.24723	1.38992		CUSB_ECOLI	CUSB_ECOLI	cusB	97561.8	85165	68719.9	66257.1	-0.436975	1.19746
DEAD_ECOLI	deaD	3.55543e+07	5.88422e+07	2.40118e+06	3.16784e+07	-1.46982	0.605173		DEAD_ECOLI	deaD	3.55543e+07	5.88422e+07	2.40118e+06	3.16784e+07	-1.46982	0.605173		DCYD_ECOBW	dcyD	1.40992e+06	220634	4.31205e+06	188263	1.46467	0.242179		CUSC_ECOL6	CUSC_ECOL6	cusC	7749.01	15662.4	1795.68	9056.75	-1.10919	0.440383
DEF_ECOBW	def	28736.6	35967	343397	264282	3.23139	1.68312		DEF_ECOBW	def	28736.6	35967	343397	264282	3.23139	1.68312		DDLA_ECOLI	ddlA	6.77788e+06	5.36174e+06	8.39706e+06	8.89092e+06	0.510046	1.12268		CUTC_ECOBW	CUTC_ECOBW	cutC	159855	162690	183738	173188	0.146127	1.05618
DEGP_ECOLI	degP	906802	718307	3.8354e+06	1.30046e+06	1.66007	0.520987		DEGP_ECOLI	degP	906802	718307	3.8354e+06	1.30046e+06	1.66007	0.520987		DDLB_ECOLI	ddlB	2.98806e+06	2.48431e+06	3.23689e+06	3.70253e+06	0.342648	0.780201		CYAA_ECOLI	CYAA_ECOLI	cyaA	106516	131839	134106	143601	0.220456	0.548374
DEGS_ECOLI	degS	289434	384332	171990	347066	-0.376355	0.285228		DEGS_ECOLI	degS	289434	384332	171990	347066	-0.376355	0.285228		DDPA_ECOLI	ddpA	763.299	0	4420.68	48.9524	2.54984	0.308476		CYAY_ECOBW	CYAY_ECOBW	cyaY	337067	314065	544741	504876	0.68884	1.88341
DEOB_ECOBW	deoB	2.08662e+06	1.68136e+06	2.20357e+06	2.04835e+06	0.174327	0.419298		DEOB_ECOBW	deoB	2.08662e+06	1.68136e+06	2.20357e+06	2.04835e+06	0.174327	0.419298		DEAD_ECOLI	deaD	1.07039e+08	1.48498e+08	6.69708e+06	3.06553e+07	-2.77426	1.34734		CYCA_ECOLI	CYCA_ECOLI	cycA	218121	251595	341917	307119	0.466511	1.18399
DEOC_ECOHS	deoC	32129.9	17880.9	369683	82020.9	3.17507	0.526041		DEOC_ECOHS	deoC	32129.9	17880.9	369683	82020.9	3.17507	0.526041		DEDD_ECOLI	dedD	38076.9	39420.2	78237.1	63523	0.871236	1.30972		CYDA_ECOLI	CYDA_ECOLI	cydA	2.22003e+06	2.21634e+06	3.31297e+06	3.52218e+06	0.623593	2.12363
DEOD_ECOBW	deoD	2.82512e+06	1.5535e+06	4.30417e+06	3.21434e+06	0.77997	0.695392		DEOD_ECOBW	deoD	2.82512e+06	1.5535e+06	4.30417e+06	3.21434e+06	0.77997	0.695392		DEF_ECOBW	def	5.30097e+06	7.0017e+06	5.79259e+06	7.26487e+06	0.0859024	0.113991		CYDC_ECOLI	CYDC_ECOLI	cydC	149553	146637	213380	221530	0.554191	2.4122
DEOR_ECOLI	deoR	36822.7	28550.4	212184	180004	2.58477	1.99231		DEOR_ECOLI	deoR	36822.7	28550.4	212184	180004	2.58477	1.99231		DEGP_ECOLI	degP	4.52227e+06	3.03908e+06	8.05943e+06	5.08696e+06	0.797951	0.629421		CYDD_ECOLI	CYDD_ECOLI	cydD	58460.9	46123.8	85434.5	95156.4	0.788052	1.39628
DER_ECO45	der	944664	1.04517e+06	786328	2.29423e+06	0.630546	0.263262		DER_ECO45	der	944664	1.04517e+06	786328	2.29423e+06	0.630546	0.263262		DEGQ_ECOLI	degQ	626069	732078	708355	1.18832e+06	0.48183	0.411651		CYOA_ECOLI	CYOA_ECOLI	cyoA	3.54346e+06	3.86758e+06	6.20333e+06	4.6457e+06	0.549819	0.787111
DGCJ_ECOLI	dgcJ	14971.8	29258.6	20616.3	9383.98	-0.560067	0.287677		DGCJ_ECOLI	dgcJ	14971.8	29258.6	20616.3	9383.98	-0.560067	0.287677		DEGS_ECOLI	degS	29300.2	20056.7	79190.1	70067.6	1.59648	1.78296		CYOB_ECOLI	CYOB_ECOLI	cyoB	1.36535e+06	1.56109e+06	2.27962e+06	2.37644e+06	0.669967	1.80773
DGCQ_ECOLI	dgcQ	36797.1	286.344	24293.9	178.255	-0.599634	0.0967449		DGCQ_ECOLI	dgcQ	36797.1	286.344	24293.9	178.255	-0.599634	0.0967449		DEOB_ECOBW	deoB	1.74488e+07	1.32242e+07	1.65581e+07	2.16172e+07	0.315667	0.428296		CYSA_ECOLI	CYSA_ECOLI	cysA	338804	306053	433000	414835	0.394806	1.48949
DHAK_ECOLI	dhaK	16154.6	2849.44	36666.9	57385.8	2.30716	1.03202		DHAK_ECOLI	dhaK	16154.6	2849.44	36666.9	57385.8	2.30716	1.03202		DEOC_ECOHS	deoC	3.24119e+06	1.64212e+06	5.96389e+06	3.12498e+06	0.89624	0.486947		CYSB_ECOLI	CYSB_ECOLI	cysB	1.772e+06	1.71778e+06	1.9617e+06	1.9201e+06	0.153588	1.53647
DHAM_ECOLI	dhaM	748961	1.03465e+06	736443	1.25075e+06	0.155932	0.117858		DHAM_ECOLI	dhaM	748961	1.03465e+06	736443	1.25075e+06	0.155932	0.117858		DEOD_ECOBW	deoD	3.97822e+07	2.42329e+07	3.73129e+07	5.80762e+07	0.575413	0.455873		CYSC_ECOBW	CYSC_ECOBW	cysC	163523	173748	163767	182612	0.0384395	0.147312
DHAS_ECOLI	asd	603515	398242	2.57984e+06	1.11187e+06	1.88176	0.67526		DHAS_ECOLI	asd	603515	398242	2.57984e+06	1.11187e+06	1.88176	0.67526		DEOR_ECOLI	deoR	209316	195899	412671	372176	0.953728	1.90683		CYSD_ECOBW	CYSD_ECOBW	cysD	2.27181e+06	2.22547e+06	2.45212e+06	2.56129e+06	0.156741	1.31018
DHE4_ECOLI	gdhA	3.69417e+06	5.33888e+06	7.22128e+06	9.68989e+06	0.90469	0.930559		DHE4_ECOLI	gdhA	3.69417e+06	5.33888e+06	7.22128e+06	9.68989e+06	0.90469	0.930559		DER_ECOBW	der	763835	842957	1.05744e+06	1.82819e+06	0.844703	0.618662		CYSE_ECOLI	CYSE_ECOLI	cysE	936345	905862	988403	880255	0.0205673	0.0778973
DHG_ECOLI	gcd	3.38796e+06	9.93757e+06	2.04526e+06	1.21582e+07	0.0920458	0.0229414		DHG_ECOLI	gcd	3.38796e+06	9.93757e+06	2.04526e+06	1.21582e+07	0.0920458	0.0229414		DGAL_ECOLI	mglB	35122.3	22028.1	15772.1	27845.7	-0.38985	0.278418		CYSG_ECOBW	CYSG_ECOBW	cysG	1.39811e+06	1.26723e+06	1.28712e+06	1.26405e+06	-0.0631549	0.317992
DHPS_ECOLI	folP	58744.8	70428.5	459994	276104	2.51059	1.0909		DHPS_ECOLI	folP	58744.8	70428.5	459994	276104	2.51059	1.0909		DHAK_ECOLI	dhaK	2.42629e+06	3.01217e+06	4.34483e+06	6.25489e+06	0.962755	0.910674		CYSH_ECO5E	CYSH_ECO5E	cysH	2.84811e+06	2.95436e+06	3.06442e+06	3.15312e+06	0.0996738	1.01986
DHSC_ECOLI	sdhC	1.02452e+06	304067	1.87115e+06	581368	0.884376	0.278807		DHSC_ECOLI	sdhC	1.02452e+06	304067	1.87115e+06	581368	0.884376	0.278807		DHAL_ECOLI	dhaL	47696.8	87118.9	25301.1	70102.2	-0.498877	0.238925		CYSI_ECOBD	CYSI_ECOBD	cysI	4.95538e+06	4.88774e+06	5.10782e+06	4.84361e+06	0.0157885	0.136891
DHSD_ECOLI	sdhD	958659	189354	288558	230352	-1.14558	0.300602		DHSD_ECOLI	sdhD	958659	189354	288558	230352	-1.14558	0.300602		DHAM_ECOLI	dhaM	2.26975e+06	2.8182e+06	1.40908e+06	3.45748e+06	-0.0641842	0.0332134		CYSJ_ECOLC	CYSJ_ECOLC	cysJ	5.27072e+06	5.31139e+06	5.20062e+06	5.2282e+06	-0.0210501	1.04947
DIAA_ECOBW	diaA	1835.5	337.717	41204.8	25920	4.94894	1.28719		DIAA_ECOBW	diaA	1835.5	337.717	41204.8	25920	4.94894	1.28719		DHAS_ECOLI	asd	4.43572e+06	4.64738e+06	1.29931e+07	1.021e+07	1.35306	1.4327		CYSK_ECOLI	CYSK_ECOLI	cysK	8.67741e+07	8.60603e+07	9.06447e+07	8.14459e+07	-0.00622155	0.0254454
DING_ECOLI	dinG	18138.7	75143.6	2455.41	7904.19	-3.17063	0.545793		DING_ECOLI	dinG	18138.7	75143.6	2455.41	7904.19	-3.17063	0.545793		DHE4_ECOLI	gdhA	1.45538e+07	1.8607e+07	1.78033e+07	2.40639e+07	0.33634	0.439609		CYSM_ECOLI	CYSM_ECOLI	cysM	427475	317763	386644	363702	0.00985284	0.0142152
DKGA_ECOLI	dkgA	47155.3	23524.2	292889	102563	2.48414	0.633656		DKGA_ECOLI	dkgA	47155.3	23524.2	292889	102563	2.48414	0.633656		DHG_ECOLI	gcd	245279	455357	578547	2.08846e+06	1.92849	0.486626		CYSN_ECOBW	CYSN_ECOBW	cysN	8.01047e+06	8.33335e+06	8.81507e+06	9.1246e+06	0.134408	1.15265
DKSA_ECOLI	dksA	430275	376278	3.61061e+06	1.64667e+06	2.70448	0.818941		DKSA_ECOLI	dksA	430275	376278	3.61061e+06	1.64667e+06	2.70448	0.818941		DHPS_ECOLI	folP	737701	893986	1.06103e+06	1.10072e+06	0.405839	1.08939		CYSP_ECOLI	CYSP_ECOLI	cysP	3.39996e+06	3.20012e+06	3.1476e+06	2.95234e+06	-0.113689	0.666905
DLD_ECOLI	dld	361095	486624	1.69809e+06	2.74641e+06	2.39037	1.11679		DLD_ECOLI	dld	361095	486624	1.69809e+06	2.74641e+06	2.39037	1.11679		DHSC_ECOLI	sdhC	450194	71985.4	1.49048e+06	362113	1.82693	0.420376		CYSQ_ECOL6	CYSQ_ECOL6	cysQ	5.2834e+06	5.44066e+06	4.72566e+06	4.58409e+06	-0.204038	1.66438
DLDH_ECOLI	lpdA	1.02565e+07	1.09618e+07	3.80163e+07	5.08701e+07	2.06665	1.46423		DLDH_ECOLI	lpdA	1.02565e+07	1.09618e+07	3.80163e+07	5.08701e+07	2.06665	1.46423		DHSD_ECOLI	sdhD	3055.81	297.239	31989.8	1702.04	3.32886	0.373053		CYSW_ECOLI	CYSW_ECOLI	cysW	11041.6	11148.8	21694.7	31579.7	1.26351	1.05554
DLHH_ECOLI	ysgA	76259.9	46908.7	392112	111719	2.03231	0.509417		DLHH_ECOLI	ysgA	76259.9	46908.7	392112	111719	2.03231	0.509417		DIAA_ECOBW	diaA	308652	160670	324370	309736	0.434146	0.416552		CYTR_ECOLI	CYTR_ECOLI	cytR	262106	244618	232553	265808	-0.024008	0.0733845
DNAA_ECOBW	dnaA	1.01663e+06	898359	526226	754900	-0.579927	0.876583		DNAA_ECOBW	dnaA	1.01663e+06	898359	526226	754900	-0.579927	0.876583		DINI_ECOLI	dinI	328643	259342	273194	156319	-0.453078	0.439189		DACA_ECO57	DACA_ECO57	dacA	1.81987e+06	1.85937e+06	2.60586e+06	2.36388e+06	0.433759	1.46531
DNAB_ECOLI	dnaB	685073	722158	878039	1.21734e+06	0.574355	0.741536		DNAB_ECOLI	dnaB	685073	722158	878039	1.21734e+06	0.574355	0.741536		DKGA_ECOLI	dkgA	1.08297e+06	877229	1.78328e+06	886200	0.445555	0.282742		DACB_ECOLI	DACB_ECOLI	dacB	148120	153467	176916	194378	0.299989	1.20557
DNAC_ECOLI	dnaC	16642.4	19744.3	64497.1	129754	2.41644	0.863455		DNAC_ECOLI	dnaC	16642.4	19744.3	64497.1	129754	2.41644	0.863455		DKGB_ECO57	dkgB	8461.9	6506.98	7118.78	5255.95	-0.274569	0.358442		DACC_ECOLI	DACC_ECOLI	dacC	2.21333e+06	1.98921e+06	3.43168e+06	3.20152e+06	0.658445	1.76895
DNAG_ECOLI	dnaG	21047.8	15180.2	17721.9	18364.2	-0.00565972	0.00744201		DNAG_ECOLI	dnaG	21047.8	15180.2	17721.9	18364.2	-0.00565972	0.00744201		DKSA_ECOLI	dksA	5.53705e+06	7.92899e+06	6.6801e+06	8.53093e+06	0.175791	0.206034		DADA_ECOBW	DADA_ECOBW	dadA	1.78967e+06	1.77276e+06	3.63104e+06	3.51268e+06	1.00381	2.95361
DNAJ_ECOBW	dnaJ	305387	321269	836567	1.37128e+06	1.81689	1.00906		DNAJ_ECOBW	dnaJ	305387	321269	836567	1.37128e+06	1.81689	1.00906		DLD_ECOLI	dld	3.24178e+06	3.06853e+06	2.70217e+06	2.61439e+06	-0.247218	1.44204		DAMX_ECO57	DAMX_ECO57	damX	1.06563e+06	1.4532e+06	1.08809e+06	1.09566e+06	-0.205952	0.320148
DNAK_ECOHS	dnaK	8.7053e+07	7.97187e+07	7.07969e+07	4.65172e+07	-0.507497	0.720136		DNAK_ECOHS	dnaK	8.7053e+07	7.97187e+07	7.07969e+07	4.65172e+07	-0.507497	0.720136		DLDH_ECOLI	lpdA	7.86365e+07	5.42945e+07	6.60262e+07	7.648e+07	0.100347	0.123561		DAPA_ECOHS	DAPA_ECOHS	dapA	1.29285e+07	1.34099e+07	1.42346e+07	1.42942e+07	0.115251	1.34012
DNAT_ECO27	dnaT	1661.46	3338.9	41347.2	15596.9	3.50944	0.74052		DNAT_ECO27	dnaT	1661.46	3338.9	41347.2	15596.9	3.50944	0.74052		DLHH_ECOLI	ysgA	2.31877e+06	1.55319e+06	3.62774e+06	2.1196e+06	0.569831	0.416819		DAPB_ECOBW	DAPB_ECOBW	dapB	1.07203e+06	851947	1.35279e+06	1.17997e+06	0.396618	0.791632
DNLJ_ECODH	ligA	2.06848e+06	2.09729e+06	2.39837e+06	1.63653e+06	-0.0460526	0.0557651		DNLJ_ECODH	ligA	2.06848e+06	2.09729e+06	2.39837e+06	1.63653e+06	-0.0460526	0.0557651		DMSD_ECOLI	dmsD	276990	243916	265477	452332	0.462578	0.388883		DAPD_ECOBW	DAPD_ECOBW	dapD	1.63701e+07	1.68225e+07	1.59334e+07	1.62334e+07	-0.04529	0.700369
DPO1_ECOLI	polA	7.26469e+06	7.91891e+06	6.11585e+06	4.07607e+06	-0.575088	0.838277		DPO1_ECOLI	polA	7.26469e+06	7.91891e+06	6.11585e+06	4.07607e+06	-0.575088	0.838277		DNAA_ECOBW	dnaA	48820.3	55565.3	38120.9	38976.2	-0.437174	1.24537		DAPE_ECOBW	DAPE_ECOBW	dapE	903473	908400	900845	942536	0.0248726	0.274728
DPO3A_ECO57	dnaE	625634	837273	366881	769912	-0.363868	0.261132		DPO3A_ECO57	dnaE	625634	837273	366881	769912	-0.363868	0.261132		DNAB_ECOLI	dnaB	1.36376e+06	1.23349e+06	1.17124e+06	2.4081e+06	0.462712	0.290323		DAPF_ECOBW	DAPF_ECOBW	dapF	355839	329480	423103	417791	0.295148	1.54368
DPO3B_ECO57	dnaN	585674	337646	791248	715418	0.706455	0.814059		DPO3B_ECO57	dnaN	585674	337646	791248	715418	0.706455	0.814059		DNAG_ECOLI	dnaG	94836.1	90251.7	22831.5	45199.2	-1.44395	1.44364		DBHA_ECOLI	DBHA_ECOLI	hupA	1.47911e+08	1.48619e+08	1.52958e+08	1.34477e+08	-0.044942	0.17291
DPO3E_ECOLI	dnaQ	9249.15	6808.09	39415.6	41796.1	2.33846	2.56426		DPO3E_ECOLI	dnaQ	9249.15	6808.09	39415.6	41796.1	2.33846	2.56426		DNAJ_ECOBW	dnaJ	5.28066e+06	4.02959e+06	1.48141e+06	1.85969e+06	-1.47849	1.34921		DBHB_ECOLI	DBHB_ECOLI	hupB	1.01243e+07	9.98501e+06	1.1734e+07	1.02536e+07	0.12883	0.476458
DPO3X_ECOLI	dnaX	209499	270487	470135	825813	1.43295	0.817659		DPO3X_ECOLI	dnaX	209499	270487	470135	825813	1.43295	0.817659		DNAK_ECOHS	dnaK	3.09464e+08	2.30653e+08	2.3813e+08	1.93088e+08	-0.324854	0.452091		DBPA_ECOLI	DBPA_ECOLI	dbpA	1.23905e+06	1.06936e+06	1.21897e+06	1.25547e+06	0.100205	0.35681
DPPA_ECOLI	dppA	417584	377225	2.01346e+06	979132	1.91272	0.775414		DPPA_ECOLI	dppA	417584	377225	2.01346e+06	979132	1.91272	0.775414		DNAT_ECOBW	dnaT	477129	654794	524074	404241	-0.28609	0.354245		DCD_ECOBW	DCD_ECOBW	dcd	1.15781e+06	1.09065e+06	1.13539e+06	1.08537e+06	-0.0178893	0.112286
DPPB_ECOLI	dppB	43837	37943.2	108254	89801.9	1.27609	1.57432		DPPB_ECOLI	dppB	43837	37943.2	108254	89801.9	1.27609	1.57432		DNLJ_ECOHS	ligA	4.23771e+06	3.63625e+06	5.90203e+06	3.84017e+06	0.307159	0.322307		DCDA_ECOLI	DCDA_ECOLI	lysA	1.21093e+06	1.1767e+06	1.19803e+06	1.20846e+06	0.0113536	0.186596
DPPD_ECOLI	dppD	3833.97	2893.49	22266	1066.1	1.79418	0.287458		DPPD_ECOLI	dppD	3833.97	2893.49	22266	1066.1	1.79418	0.287458		DPO1_ECOLI	polA	6.09686e+06	5.12066e+06	9.35873e+06	4.90474e+06	0.346571	0.241925		DCM_ECOLI	DCM_ECOLI	dcm	34603.6	35527.9	16936.5	29181.3	-0.604741	0.721967
DPPF_ECOLI	dppF	1986.19	11601.6	19104.4	9435.83	1.07069	0.412018		DPPF_ECOLI	dppF	1986.19	11601.6	19104.4	9435.83	1.07069	0.412018		DPO3A_ECO57	dnaE	161282	145783	157096	224288	0.312697	0.404652		DCOR_ECOLI	DCOR_ECOLI	speC	374556	399286	424046	393441	0.0791576	0.416981
DPS_ECOBW	dps	1.47276e+06	739121	5.43818e+06	1.24012e+06	1.5942	0.392975		DPS_ECOBW	dps	1.47276e+06	739121	5.43818e+06	1.24012e+06	1.5942	0.392975		DPO3B_ECO57	dnaN	2.04958e+06	1.65372e+06	3.76247e+06	3.65138e+06	1.00141	1.91879		DCP_ECOLI	DCP_ECOLI	dcp	1.0833e+06	1.20294e+06	1.08583e+06	1.12055e+06	-0.0512997	0.231272
DSBA_ECOLI	dsbA	22701.4	21740.9	304041	235240	3.60103	1.72603		DSBA_ECOLI	dsbA	22701.4	21740.9	304041	235240	3.60103	1.72603		DPO3X_ECOLI	dnaX	569406	710597	373337	607084	-0.384675	0.412215		DCRB_ECOLI	DCRB_ECOLI	dcrB	616636	567943	872198	855299	0.544309	2.05096
DSBC_ECOLI	dsbC	7610.79	2732.26	24726.7	11461.4	1.80686	0.679916		DSBC_ECOLI	dsbC	7610.79	2732.26	24726.7	11461.4	1.80686	0.679916		DPPA_ECOLI	dppA	3.42469e+06	3.42615e+06	8.26269e+06	7.18317e+06	1.17287	1.81216		DCUP_ECO55	DCUP_ECO55	hemE	229794	202721	266525	254788	0.269399	1.02249
DSBD_ECOLI	dsbD	601251	692565	303588	599377	-0.518891	0.476236		DSBD_ECOLI	dsbD	601251	692565	303588	599377	-0.518891	0.476236		DPPD_ECOLI	dppD	92317.3	61782	382673	134631	1.74715	0.547726		DCYD_ECOBW	DCYD_ECOBW	dcyD	1.4814e+06	1.41639e+06	1.61529e+06	1.49468e+06	0.101948	0.582403
DSBG_ECOLI	dsbG	6.08728	155.325	11687.7	726.604	6.26512	0.420304		DSBG_ECOLI	dsbG	6.08728	155.325	11687.7	726.604	6.26512	0.420304		DPPF_ECOLI	dppF	75358.3	55051.1	210156	85913.4	1.18289	0.496484		DDLA_ECOL6	DDLA_ECOL6	ddlA	2.89788e+06	2.94644e+06	3.08339e+06	3.13415e+06	0.089307	1.4731
DTD_ECOBW	dtd	6241.48	4608.84	93692.7	40667.3	3.63029	0.83766		DTD_ECOBW	dtd	6241.48	4608.84	93692.7	40667.3	3.63029	0.83766		DPS_ECOBW	dps	1.53328e+07	5.75565e+06	3.59936e+07	6.06347e+06	0.995891	0.241625		DDLB_ECOLI	DDLB_ECOLI	ddlB	3.80357e+06	3.7559e+06	3.83939e+06	3.80424e+06	0.0159747	0.53586
DUSA_ECOLI	dusA	49564.6	51867.1	195470	212724	2.00875	2.49426		DUSA_ECOLI	dusA	49564.6	51867.1	195470	212724	2.00875	2.49426		DSBA_ECOLI	dsbA	1.60536e+06	2.47433e+06	3.18163e+06	4.77861e+06	0.964349	0.778896		DDPA_ECOLI	DDPA_ECOLI	ddpA	2.32282e+06	2.6244e+06	2.2817e+06	2.14865e+06	-0.159199	0.589401
DUT_ECOBW	dut	28159	31735.1	183833	69475.7	2.08041	0.632642		DUT_ECOBW	dut	28159	31735.1	183833	69475.7	2.08041	0.632642		DSBC_ECOLI	dsbC	1.1119e+06	992796	824906	1.28001e+06	0.000155289	0.000147919		DDPX_ECOLI	DDPX_ECOLI	ddpX	120702	122290	156241	147443	0.321662	1.67748
DXR_ECOLI	dxr	1200.4	742.986	19823.5	91.517	3.35721	0.338517		DXR_ECOLI	dxr	1200.4	742.986	19823.5	91.517	3.35721	0.338517		DSBG_ECOLI	dsbG	218014	160856	180908	223862	0.0953993	0.12386		DEAD_ECOLI	DEAD_ECOLI	deaD	2.62816e+07	2.76093e+07	4.01313e+07	3.80878e+07	0.537479	2.00502
DXS_ECOBW	dxs	1.13963e+06	980194	841405	1.75679e+06	0.293563	0.181828		DXS_ECOBW	dxs	1.13963e+06	980194	841405	1.75679e+06	0.293563	0.181828		DTD_ECOBW	dtd	268138	288968	748836	596779	1.27224	1.44539		DEDD_ECOLI	DEDD_ECOLI	dedD	38768.3	39049.2	58049.5	57218.8	0.566829	3.26132
DYR_ECOLI	folA	18093.1	8710.32	78308.7	42083.6	2.16725	0.887638		DYR_ECOLI	folA	18093.1	8710.32	78308.7	42083.6	2.16725	0.887638		DUSA_ECOLI	dusA	797811	903058	667483	880392	-0.135983	0.232491		DEF_ECOBW	DEF_ECOBW	def	4.94454e+06	5.11419e+06	5.30351e+06	5.05159e+06	0.0418919	0.364432
E4PD_ECO24	epd	174211	79801.1	227406	141321	0.537655	0.333467		E4PD_ECO24	epd	174211	79801.1	227406	141321	0.537655	0.333467		DUT_ECOBW	dut	3.48504e+06	3.4327e+06	4.45388e+06	3.15849e+06	0.138045	0.189964		DEGP_ECOLI	DEGP_ECOLI	degP	1.26668e+07	1.27468e+07	1.03838e+07	1.03189e+07	-0.295787	3.3207
ECNB_ECOLI	ecnB	264610	264862	1.49129e+06	80402.6	1.5697	0.270013		ECNB_ECOLI	ecnB	264610	264862	1.49129e+06	80402.6	1.5697	0.270013		DXR_ECOLI	dxr	290292	335276	311493	290024	-0.0565597	0.169351		DEGQ_ECOLI	DEGQ_ECOLI	degQ	1.40777e+07	1.34424e+07	1.13803e+07	1.12056e+07	-0.285057	1.7603
ECOT_ECOBW	eco	40050.6	29787.2	368056	174189	2.95687	0.868342		ECOT_ECOBW	eco	40050.6	29787.2	368056	174189	2.95687	0.868342		DXS_ECOBW	dxs	1.84849e+06	1.57201e+06	1.02837e+06	1.84603e+06	-0.250946	0.227951		DEGS_ECOLI	DEGS_ECOLI	degS	61785.8	65503.4	85986.3	85876.5	0.433147	2.16175
EDD_ECOLI	edd	125557	196733	136298	237835	0.215194	0.144789		EDD_ECOLI	edd	125557	196733	136298	237835	0.215194	0.144789		DYR_ECOLI	folA	469031	518338	468366	577551	0.083108	0.171739		DEOB_ECOBW	DEOB_ECOBW	deoB	2.44145e+07	2.54077e+07	2.70028e+07	2.65996e+07	0.105507	1.14354
EFEB_ECO57	efeB	10560.6	10644	28247.2	38282.1	1.64962	1.3402		EFEB_ECO57	efeB	10560.6	10644	28247.2	38282.1	1.64962	1.3402		E4PD_ECO24	epd	177632	86128.8	227112	103234	0.32475	0.150189		DEOC_ECOHS	DEOC_ECOHS	deoC	1.56927e+06	1.67288e+06	1.33889e+06	1.30421e+06	-0.294721	1.49906
EFEO_ECOLI	efeO	145216	191981	335888	314715	0.948183	1.58846		EFEO_ECOLI	efeO	145216	191981	335888	314715	0.948183	1.58846		EBGR_ECOLI	ebgR	61738.4	54090.8	84167.5	77751.5	0.483273	1.35805		DEOD_ECOBW	DEOD_ECOBW	deoD	2.46321e+07	2.50386e+07	2.83384e+07	2.5335e+07	0.11181	0.498276
EFG_ECOBW	fusA	1.18152e+08	1.28267e+08	1.72199e+08	1.61989e+08	0.439547	1.58871		EFG_ECOBW	fusA	1.18152e+08	1.28267e+08	1.72199e+08	1.61989e+08	0.439547	1.58871		ECNB_ECOLI	ecnB	389948	35576.5	1.5603e+06	32205.5	1.90398	0.2721		DER_ECOBW	DER_ECOBW	der	4.34847e+06	4.36826e+06	4.45015e+06	4.7183e+06	0.0728919	0.629003
EFP_ECOBW	efp	287608	361631	2.62158e+06	1.48078e+06	2.65964	1.02527		EFP_ECOBW	efp	287608	361631	2.62158e+06	1.48078e+06	2.65964	1.02527		ECOT_ECOBW	eco	3.00886e+06	3.64602e+06	3.75211e+06	4.03048e+06	0.225839	0.608553		DGAL_ECOLI	DGAL_ECOLI	mglB	118349	111092	125800	100216	-0.0216945	0.0412826
EFPL_ECODH	yeiP	54558	39059.8	423032	186875	2.70373	0.793463		EFPL_ECODH	yeiP	54558	39059.8	423032	186875	2.70373	0.793463		EDD_ECOLI	edd	577538	888383	265814	1.04307e+06	-0.163465	0.0612265		DGCJ_ECOLI	DGCJ_ECOLI	dgcJ	8951.82	10369.9	20192.3	21456.1	1.10804	2.14505
EFTS_ECOBW	tsf	1.09914e+07	1.1249e+07	4.47378e+07	2.72513e+07	1.6946	0.980665		EFTS_ECOBW	tsf	1.09914e+07	1.1249e+07	4.47378e+07	2.72513e+07	1.6946	0.980665		EFEB_ECOLI	efeB	90264.8	76584.5	161235	258584	1.33122	0.907893		DGCM_ECOLI	DGCM_ECOLI	dgcM	280898	232009	492903	349893	0.716485	0.793833
EFTU1_ECO24	tuf1	3.15806e+08	3.36616e+08	5.24776e+08	4.6939e+08	0.607682	1.54226		EFTU1_ECO24	tuf1	3.15806e+08	3.36616e+08	5.24776e+08	4.6939e+08	0.607682	1.54226		EFEO_ECOLI	efeO	1.25249e+06	1.62356e+06	2.01777e+06	3.0166e+06	0.807719	0.744562		DGOR_ECOLI	DGOR_ECOLI	dgoR	41278.4	31606.8	38703.3	44594.4	0.192652	0.342072
ELAB_ECOLI	elaB	368657	97108.2	394578	625122	1.13047	0.584717		ELAB_ECOLI	elaB	368657	97108.2	394578	625122	1.13047	0.584717		EFG_ECOBW	fusA	5.13946e+08	4.63079e+08	4.00685e+08	5.08845e+08	-0.103275	0.201235		DGTP_ECOBW	DGTP_ECOBW	dgt	62092.9	64378.3	71325	82745.5	0.284782	0.849865
ELBB_ECOLI	elbB	6185.98	6285.71	214488	33332	4.31256	0.490142		ELBB_ECOLI	elbB	6185.98	6285.71	214488	33332	4.31256	0.490142		EFP_ECOBW	efp	1.78101e+07	1.89635e+07	1.14467e+07	1.08247e+07	-0.723482	2.09333		DHAK_ECOLI	DHAK_ECOLI	dhaK	1.64867e+06	1.18444e+06	1.68949e+06	1.5716e+06	0.202967	0.331749
EMRA_ECOLI	emrA	1.52102e+06	1.61323e+06	861589	2.42231e+06	0.0672917	0.0303652		EMRA_ECOLI	emrA	1.52102e+06	1.61323e+06	861589	2.42231e+06	0.0672917	0.0303652		EFPL_ECODH	yeiP	6.38723e+06	5.01166e+06	6.91781e+06	7.0758e+06	0.295876	0.695099		DHAL_ECOLI	DHAL_ECOLI	dhaL	306350	331426	299475	344283	0.0134667	0.0371995
EMRB_ECOLI	emrB	25116.8	28671.4	19071.3	46675.8	0.289638	0.149173		EMRB_ECOLI	emrB	25116.8	28671.4	19071.3	46675.8	0.289638	0.149173		EFTS_ECOBW	tsf	1.95704e+08	1.80382e+08	1.9803e+08	1.78709e+08	0.00250308	0.008209		DHAM_ECOLI	DHAM_ECOLI	dhaM	860679	857441	889949	865195	0.0307584	0.558615
EMTA_ECOBW	emtA	69258.9	69269.6	54751.6	76123	-0.0819987	0.122338		EMTA_ECOBW	emtA	69258.9	69269.6	54751.6	76123	-0.0819987	0.122338		EFTU1_ECO24	tuf1	1.58831e+09	1.36537e+09	6.1888e+08	9.40585e+08	-0.921461	1.15138		DHAS_ECOLI	DHAS_ECOLI	asd	6.81123e+06	6.32032e+06	6.7339e+06	7.24562e+06	0.0902776	0.450602
END3_ECOL6	nth	9088.5	35918.6	58112	54517.4	1.32336	0.886811		END3_ECOL6	nth	9088.5	35918.6	58112	54517.4	1.32336	0.886811		ELAA_ECOLI	elaA	375670	327771	649583	584728	0.811206	1.65175		DHE4_ECOLI	DHE4_ECOLI	gdhA	6.19908e+06	6.32401e+06	6.1085e+06	5.78969e+06	-0.0738487	0.678699
END4_ECO24	nfo	31096.8	27220.3	89454.6	91391.2	1.63277	2.90365		END4_ECO24	nfo	31096.8	27220.3	89454.6	91391.2	1.63277	2.90365		ELAB_ECOLI	elaB	55001.8	32061.8	235408	34566.2	1.63268	0.336246		DHG_ECOLI	DHG_ECOLI	gcd	2.25973e+06	2.36521e+06	3.1967e+06	3.11179e+06	0.44786	2.19338
ENGB_ECOBW	engB	44535.6	80890.3	205297	234894	1.8113	1.66819		ENGB_ECOBW	engB	44535.6	80890.3	205297	234894	1.8113	1.66819		ELBB_ECOLI	elbB	5.22289e+06	2.17278e+06	5.71087e+06	4.39328e+06	0.450196	0.300508		DHPS_ECOLI	DHPS_ECOLI	folP	2.13754e+06	2.00993e+06	2.26008e+06	2.31511e+06	0.141599	1.03934
ENO_ECOBW	eno	4.13505e+07	4.18727e+07	5.09073e+07	2.84382e+07	-0.0688342	0.0560584		ENO_ECOBW	eno	4.13505e+07	4.18727e+07	5.09073e+07	2.84382e+07	-0.0688342	0.0560584		EMRA_ECOLI	emrA	293572	170098	556806	581346	1.29552	1.47996		DHSC_ECOLI	DHSC_ECOLI	sdhC	304889	375076	865608	962958	1.42718	1.96892
EPMA_ECOBW	epmA	83320.4	113215	122246	134805	0.387267	0.692553		EPMA_ECOBW	epmA	83320.4	113215	122246	134805	0.387267	0.692553		END3_ECOL6	nth	107083	122773	93544	95270.9	-0.283756	0.915316		DHSD_ECOLI	DHSD_ECOLI	sdhD	67157.8	51935	51141.5	78779.3	0.125545	0.116801
EPMB_ECOLI	epmB	25147.5	15908.2	50975.6	61358.6	1.45214	1.44392		EPMB_ECOLI	epmB	25147.5	15908.2	50975.6	61358.6	1.45214	1.44392		END4_ECO24	nfo	496601	579992	908732	821549	0.684534	1.48925		DIAA_ECOBW	DIAA_ECOBW	diaA	259180	252338	283160	320444	0.238817	0.867167
EPTA_ECOLI	eptA	4.0231e+06	5.14709e+06	2.36619e+06	9.23278e+06	0.338973	0.118977		EPTA_ECOLI	eptA	4.0231e+06	5.14709e+06	2.36619e+06	9.23278e+06	0.338973	0.118977		ENGB_ECOBW	engB	1.72127e+06	2.331e+06	908736	1.13453e+06	-0.987853	1.04231		DINI_ECOLI	DINI_ECOLI	dinI	288996	265183	296194	286389	0.0721103	0.414501
EPTC_ECOLI	eptC	1.21985e+07	1.67091e+07	6.66124e+06	1.61022e+07	-0.34473	0.210054		EPTC_ECOLI	eptC	1.21985e+07	1.67091e+07	6.66124e+06	1.61022e+07	-0.34473	0.210054		ENO_ECOBW	eno	2.15203e+08	1.98724e+08	1.52253e+08	1.34266e+08	-0.530744	1.45892		DJLA_ECOLI	DJLA_ECOLI	djlA	58917.8	65900.9	117500	120141	0.928951	2.36147
ERPA_ECOBW	erpA	95682.3	166274	588012	332051	1.8124	0.881283		ERPA_ECOBW	erpA	95682.3	166274	588012	332051	1.8124	0.881283		ENVC_ECOLI	envC	21827.2	20956.5	11671.1	32064.5	0.0317497	0.0145559		DKGA_ECOLI	DKGA_ECOLI	dkgA	1.05782e+07	1.15078e+07	1.06693e+07	1.0417e+07	-0.0668271	0.389
ETTA_ECOL6	ettA	2.34396e+06	3.10237e+06	6.3505e+06	6.21072e+06	1.20562	1.93759		ETTA_ECOL6	ettA	2.34396e+06	3.10237e+06	6.3505e+06	6.21072e+06	1.20562	1.93759		EPMA_ECOBW	epmA	542797	553100	1.02922e+06	1.24419e+06	1.05274	1.49729		DKSA_ECOLI	DKSA_ECOLI	dksA	9.75246e+06	8.55197e+06	1.12354e+07	1.02345e+07	0.230119	0.744438
EUTE_ECOLI	eutE	2657.55	186.06	6480.31	9658.02	2.5047	1.09291		EUTE_ECOLI	eutE	2657.55	186.06	6480.31	9658.02	2.5047	1.09291		EPMB_ECOLI	epmB	66163.8	100779	77453.9	113274	0.192162	0.167425		DLD_ECOLI	DLD_ECOLI	dld	2.15842e+06	2.31981e+06	3.11361e+06	3.20396e+06	0.49644	2.0017
EVGA_ECOLI	evgA	14767.8	5735.97	152936	34219.3	3.19028	0.527914		EVGA_ECOLI	evgA	14767.8	5735.97	152936	34219.3	3.19028	0.527914		EPTA_ECOLI	eptA	908522	783292	2.19088e+06	3.84918e+06	1.83599	0.919314		DLDH_ECOLI	DLDH_ECOLI	lpdA	4.12848e+07	4.13252e+07	4.41024e+07	4.19968e+07	0.0596823	0.62086
EVGS_ECO57	evgS	691410	406551	198037	349512	-1.00377	0.638041		EVGS_ECO57	evgS	691410	406551	198037	349512	-1.00377	0.638041		EPTB_ECOLI	eptB	6727.46	34607.2	15626	77999.4	1.17955	0.28064		DLHH_ECOLI	DLHH_ECOLI	ysgA	4.75134e+06	4.80083e+06	4.02149e+06	4.31396e+06	-0.196568	1.26272
EX1_ECOLI	sbcB	659.481	9577.59	12976.4	1776.26	0.527169	0.106612		EX1_ECOLI	sbcB	659.481	9577.59	12976.4	1776.26	0.527169	0.106612		EPTC_ECOLI	eptC	1.92559e+06	1.38961e+06	4.43566e+06	5.10339e+06	1.52475	1.73505		DMSD_ECOLI	DMSD_ECOLI	dmsD	607885	607971	675180	714359	0.192634	1.32511
EX3_ECOLI	xthA	16355.1	27931.1	48872.9	34115.2	0.906047	0.756617		EX3_ECOLI	xthA	16355.1	27931.1	48872.9	34115.2	0.906047	0.756617		ERA_ECOBW	era	750152	978012	188548	334844	-1.72328	1.32805		DNAA_ECO57	DNAA_ECO57	dnaA	814301	949589	1.37251e+06	1.37156e+06	0.637558	1.73227
EX7L_ECO55	xseA	68301	60633.8	97914.2	77154.8	0.441283	0.763332		EX7L_ECO55	xseA	68301	60633.8	97914.2	77154.8	0.441283	0.763332		ERFK_ECOLI	erfK	38173.6	10780.9	11323.4	12189.8	-1.05797	0.345582		DNAB_ECOLI	DNAB_ECOLI	dnaB	1.18315e+06	1.20215e+06	1.42287e+06	1.32007e+06	0.201551	1.12001
EX7S_ECO24	xseB	23532.8	8768.21	401029	55333.9	3.82053	0.462064		EX7S_ECO24	xseB	23532.8	8768.21	401029	55333.9	3.82053	0.462064		ERPA_ECOBW	erpA	7.79622e+06	7.94536e+06	6.58055e+06	7.25871e+06	-0.185814	0.953094		DNAG_ECOLI	DNAG_ECOLI	dnaG	48784	65949.6	37331	42748.9	-0.518777	0.712025
EXBB_ECOLI	exbB	9746.43	19725	29014.5	49075	1.40581	0.789896		EXBB_ECOLI	exbB	9746.43	19725	29014.5	49075	1.40581	0.789896		ETTA_ECOLI	ettA	1.27264e+07	1.19802e+07	1.23769e+07	1.34001e+07	0.0611894	0.312492		DNAJ_ECOBW	DNAJ_ECOBW	dnaJ	1.30128e+06	1.33078e+06	3.02701e+06	2.98731e+06	1.19221	3.67009
EXUR_ECOLI	exuR	313861	237985	599638	584364	1.10133	1.83382		EXUR_ECOLI	exuR	313861	237985	599638	584364	1.10133	1.83382		EUTE_ECOLI	eutE	9265.49	18307.1	25518.9	29099.5	0.986148	0.964063		DNAK_ECOHS	DNAK_ECOHS	dnaK	1.23615e+08	1.24208e+08	1.19968e+08	1.1858e+08	-0.0550347	1.59426
F16PA_ECO24	fbp	1.37673e+06	677603	5.52809e+06	2.12457e+06	1.89729	0.60478		F16PA_ECO24	fbp	1.37673e+06	677603	5.52809e+06	2.12457e+06	1.89729	0.60478		EVGA_ECOLI	evgA	875727	661952	393015	241132	-1.27787	1.12554		DNAT_ECOBW	DNAT_ECOBW	dnaT	312734	324207	305725	301542	-0.0688301	0.867365
FABA_ECOBW	fabA	94826.7	106939	1.60012e+06	2.01926e+06	4.16499	1.83203		FABA_ECOBW	fabA	94826.7	106939	1.60012e+06	2.01926e+06	4.16499	1.83203		EVGS_ECO57	evgS	162814	65601.2	53736.2	69660.1	-0.888358	0.400074		DNLJ_ECOHS	DNLJ_ECOHS	ligA	1.47178e+06	1.41998e+06	1.40469e+06	1.39332e+06	-0.0475493	0.659415
FABB_ECOLI	fabB	2.31208e+06	2.3392e+06	1.06728e+07	5.29115e+06	1.77912	0.768794		FABB_ECOLI	fabB	2.31208e+06	2.3392e+06	1.06728e+07	5.29115e+06	1.77912	0.768794		EX1_ECOLI	sbcB	103919	140439	60389.3	100242	-0.605245	0.582517		DOSC_ECOLI	DOSC_ECOLI	dosC	689135	641794	984360	830765	0.447636	1.02328
FABD_ECOLI	fabD	765772	498934	2.05384e+06	803880	1.17606	0.470037		FABD_ECOLI	fabD	765772	498934	2.05384e+06	803880	1.17606	0.470037		EX3_ECOLI	xthA	793369	873307	672871	505272	-0.500459	0.923774		DOSP_ECOLI	DOSP_ECOLI	dosP	96112.8	116578	116738	115500	0.126851	0.355568
FABF_ECOLI	fabF	2.96613e+06	1.82981e+06	1.81529e+07	9.53815e+06	2.52954	0.924837		FABF_ECOLI	fabF	2.96613e+06	1.82981e+06	1.81529e+07	9.53815e+06	2.52954	0.924837		EX7L_ECO45	xseA	11071.4	16395.1	69431.4	13026.9	1.58599	0.362394		DPO1_ECOLI	DPO1_ECOLI	polA	8.45951e+06	8.24366e+06	8.57001e+06	8.23835e+06	0.0090576	0.0887034
FABG_ECOLI	fabG	698011	711765	3.78699e+06	1.6098e+06	1.93664	0.680807		FABG_ECOLI	fabG	698011	711765	3.78699e+06	1.6098e+06	1.93664	0.680807		EX7S_ECO24	xseB	177480	24068.3	675515	146669	2.02833	0.42395		DPO2_ECOLI	DPO2_ECOLI	polB	20860.8	18692	19874.1	20387.9	0.0256439	0.107655
FABH_ECOHS	fabH	483466	399956	1.13382e+06	1.25455e+06	1.43485	2.02775		FABH_ECOHS	fabH	483466	399956	1.13382e+06	1.25455e+06	1.43485	2.02775		EXUR_ECOLI	exuR	756835	925667	943681	878482	0.115044	0.283153		DPO3A_ECO57	DPO3A_ECO57	dnaE	278817	296434	349641	365929	0.314901	1.55259
FABI_ECOLI	fabI	1.44928e+06	1.38431e+06	1.27978e+07	5.86184e+06	2.71921	0.823824		FABI_ECOLI	fabI	1.44928e+06	1.38431e+06	1.27978e+07	5.86184e+06	2.71921	0.823824		F16PA_ECO24	fbp	1.24e+07	6.15731e+06	1.89339e+07	9.51154e+06	0.616207	0.324297		DPO3B_ECO57	DPO3B_ECO57	dnaN	2.4138e+06	2.40379e+06	2.44518e+06	2.60885e+06	0.0691223	0.543522
FABR_ECOBW	fabR	268784	297378	216397	240023	-0.310853	1.00979		FABR_ECOBW	fabR	268784	297378	216397	240023	-0.310853	1.00979		FABA_ECOBW	fabA	6.4408e+06	5.67858e+06	5.9105e+06	4.79598e+06	-0.178831	0.392334		DPO3E_ECOLI	DPO3E_ECOLI	dnaQ	64599.4	76860.2	93526	80377.8	0.297899	0.671849
FABY_ECOLI	fabY	44111.6	42712	87280.9	124989	1.28974	1.098		FABY_ECOLI	fabY	44111.6	42712	87280.9	124989	1.28974	1.098		FABB_ECOLI	fabB	1.73487e+07	1.53504e+07	1.89931e+07	1.82692e+07	0.188466	0.782811		DPO3X_ECOLI	DPO3X_ECOLI	dnaX	1.02399e+06	1.00853e+06	1.17693e+06	1.20983e+06	0.231784	1.98419
FABZ_ECOBW	fabZ	450115	499617	4.31288e+06	2.16028e+06	2.76888	0.905654		FABZ_ECOBW	fabZ	450115	499617	4.31288e+06	2.16028e+06	2.76888	0.905654		FABD_ECO57	fabD	1.21766e+07	6.60885e+06	1.39547e+07	7.9125e+06	0.219149	0.128632		DPPA_ECOLI	DPPA_ECOLI	dppA	1.93543e+07	2.00064e+07	1.71801e+07	1.67982e+07	-0.212143	1.71777
FADA_ECOUT	fadA	1692.21	884.406	20308.3	11847.1	3.64151	1.13326		FADA_ECOUT	fadA	1692.21	884.406	20308.3	11847.1	3.64151	1.13326		FABF_ECOLI	fabF	5.57525e+07	4.27953e+07	3.69278e+07	3.02515e+07	-0.552808	0.784377		DPPB_ECOLI	DPPB_ECOLI	dppB	91885.4	98950.4	155407	195450	0.87855	1.22974
FADB_ECOHS	fadB	280326	230072	429539	221288	0.350651	0.236974		FADB_ECOHS	fadB	280326	230072	429539	221288	0.350651	0.236974		FABG_ECOLI	fabG	1.79928e+07	1.4941e+07	1.80944e+07	1.22798e+07	-0.116722	0.134128		DPPD_ECOLI	DPPD_ECOLI	dppD	587247	575159	723030	709506	0.301458	2.34884
FADE_ECOLI	fadE	7518.48	481.726	9583.72	1845.21	0.514581	0.111152		FADE_ECOLI	fadE	7518.48	481.726	9583.72	1845.21	0.514581	0.111152		FABH_ECOHS	fabH	6.27455e+06	4.8368e+06	4.69875e+06	5.74592e+06	-0.0892662	0.128537		DPPF_ECOLI	DPPF_ECOLI	dppF	690989	661231	741556	734398	0.126318	1.25112
FADH_ECOLI	fadH	58203.1	52722.5	173237	59817.7	1.07108	0.403784		FADH_ECOLI	fadH	58203.1	52722.5	173237	59817.7	1.07108	0.403784		FABI_ECOLI	fabI	2.71086e+07	2.95967e+07	4.19604e+07	2.75975e+07	0.294729	0.327034		DPS_ECOBW	DPS_ECOBW	dps	1.14036e+08	1.13023e+08	1.20341e+08	1.12808e+08	0.0381788	0.29487
FADJ_ECOBW	fadJ	40002.5	11029.6	38472.5	9148.93	-0.0997932	0.0261354		FADJ_ECOBW	fadJ	40002.5	11029.6	38472.5	9148.93	-0.0997932	0.0261354		FABR_ECOBW	fabR	188953	173362	457072	607853	1.55544	1.36122		DSBA_ECOLI	DSBA_ECOLI	dsbA	6.39872e+06	5.83673e+06	6.55902e+06	6.37554e+06	0.080165	0.445496
FADL_ECOLI	fadL	478722	577782	883975	622082	0.511478	0.60276		FADL_ECOLI	fadL	478722	577782	883975	622082	0.511478	0.60276		FABY_ECOLI	fabY	162368	120126	59760.8	79591.5	-1.01948	1.03682		DSBC_ECOLI	DSBC_ECOLI	dsbC	1.09929e+06	1.0708e+06	830565	659323	-0.542545	1.22627
FADR_ECOBW	fadR	426480	473965	328430	636944	0.100448	0.0682958		FADR_ECOBW	fadR	426480	473965	328430	636944	0.100448	0.0682958		FABZ_ECOBW	fabZ	1.60459e+07	1.8014e+07	2.76887e+07	2.19249e+07	0.542664	0.902443		DSBG_ECOLI	DSBG_ECOLI	dsbG	85671.4	68906.6	50566.4	50258.6	-0.616482	1.07021
FDHE_ECOBW	fdhE	91257.4	79416.8	426176	308800	2.10645	1.38686		FDHE_ECOBW	fdhE	91257.4	79416.8	426176	308800	2.10645	1.38686		FADB_ECOBW	fadB	57218.6	66255.3	157359	92784.7	1.01855	0.717759		DTD_ECOBW	DTD_ECOBW	dtd	402443	375529	467378	484235	0.290658	1.49678
FDOG_ECOLI	fdoG	559369	450794	335525	429623	-0.400776	0.637797		FDOG_ECOLI	fdoG	559369	450794	335525	429623	-0.400776	0.637797		FADH_ECOLI	fadH	55225.1	39939.3	177289	59553.1	1.31543	0.44965		DUSA_ECOL6	DUSA_ECOL6	dusA	500134	488159	473397	448881	-0.0997378	0.864365
FDOI_ECOLI	fdoI	111.54	35641.9	12934.4	21995.4	-0.0336224	0.00695225		FDOI_ECOLI	fdoI	111.54	35641.9	12934.4	21995.4	-0.0336224	0.00695225		FADI_ECOBW	fadI	6500.14	957.365	21443.2	0	1.52376	0.22747		DUT_ECOBW	DUT_ECOBW	dut	1.97344e+06	1.94125e+06	2.13701e+06	2.01891e+06	0.0862692	0.726855
FECA_ECOLI	fecA	134418	192783	58011.7	171650	-0.510671	0.279903		FECA_ECOLI	fecA	134418	192783	58011.7	171650	-0.510671	0.279903		FADL_ECOLI	fadL	53297.5	28520	161767	52156	1.38661	0.442779		DXR_ECOLI	DXR_ECOLI	dxr	336283	298579	348457	322293	0.079333	0.287273
FENR_ECOLI	fpr	6531.58	10521.5	129956	41502.4	3.32976	0.651094		FENR_ECOLI	fpr	6531.58	10521.5	129956	41502.4	3.32976	0.651094		FADR_ECOBW	fadR	129649	209667	170166	267682	0.367797	0.286912		DXS_ECOBW	DXS_ECOBW	dxs	1.84451e+06	1.84571e+06	1.802e+06	1.7636e+06	-0.0495621	1.0793
FEPA_ECOLI	fepA	192537	977032	111568	983219	-0.0953281	0.0200179		FEPA_ECOLI	fepA	192537	977032	111568	983219	-0.0953281	0.0200179		FCTA_ECOBW	frc	22176.7	11741.1	23062.2	39857.9	0.891478	0.552644		DYR_ECOLI	DYR_ECOLI	folA	384031	340450	380596	332264	-0.0233308	0.0581314
FEPC_ECOLI	fepC	7487.24	18070.3	1862.73	64335.6	1.37304	0.231392		FEPC_ECOLI	fepC	7487.24	18070.3	1862.73	64335.6	1.37304	0.231392		FDHE_ECOBW	fdhE	1.16426e+06	1.02862e+06	657964	849579	-0.540622	0.999809		E4PD_ECO24	E4PD_ECO24	epd	455109	432729	530077	541508	0.271377	1.74001
FER_ECOLI	fdx	226138	303826	1.2961e+06	784721	1.97319	1.01972		FER_ECOLI	fdx	226138	303826	1.2961e+06	784721	1.97319	1.01972		FDOG_ECOLI	fdoG	407522	371700	333473	344065	-0.201733	0.948406		EBGR_ECOLI	EBGR_ECOLI	ebgR	108175	94334.8	124300	121624	0.280226	1.03988
FETB_ECOLI	fetB	19617.6	0	15008.1	0	-0.38641	0.0608933		FETB_ECOLI	fetB	19617.6	0	15008.1	0	-0.38641	0.0608933		FECA_ECOLI	fecA	13169.2	14263.9	36722.5	65539.5	1.89828	0.913846		ECNB_ECOLI	ECNB_ECOLI	ecnB	4.69287e+06	3.92048e+06	9.20798e+06	8.4407e+06	1.03491	1.84739
FETP_ECOBW	yggX	0.0682601	0.0870041	20747.6	0	17.0279	0.374016		FETP_ECOBW	yggX	0.0682601	0.0870041	20747.6	0	17.0279	0.374016		FENR_ECOLI	fpr	285591	133198	545671	146177	0.724232	0.230297		ECOT_ECOBW	ECOT_ECOBW	eco	8.83257e+06	8.77545e+06	7.35577e+06	6.85484e+06	-0.309264	1.67119
FIEF_ECOBW	fieF	50088.4	28267.9	71481.1	52169.8	0.658152	0.584501		FIEF_ECOBW	fieF	50088.4	28267.9	71481.1	52169.8	0.658152	0.584501		FEPA_ECOLI	fepA	2714.37	6492.03	17402.5	181949	4.43654	0.43491		EDD_ECOLI	EDD_ECOLI	edd	195089	201417	237654	219455	0.205195	1.05574
FKBA_ECOLI	fkpA	2.21431e+06	2.70427e+06	8.96802e+06	9.35063e+06	1.897	2.66853		FKBA_ECOLI	fkpA	2.21431e+06	2.70427e+06	8.96802e+06	9.35063e+06	1.897	2.66853		FEPB_ECOLI	fepB	1647.78	7239.03	14218.4	25975.2	2.17723	0.860093		EFEB_ECOLI	EFEB_ECOLI	efeB	1196.7	6989.55	2087.18	3160.54	-0.641512	0.17562
FKBB_ECOLI	fklB	1.02887e+06	1.32369e+06	2.72826e+06	1.68865e+06	0.9088	0.707148		FKBB_ECOLI	fklB	1.02887e+06	1.32369e+06	2.72826e+06	1.68865e+06	0.9088	0.707148		FEPC_ECOLI	fepC	72354.4	157294	105526	313452	0.867444	0.311577		EFEO_ECOLI	EFEO_ECOLI	efeO	2.33821e+06	2.56358e+06	2.37698e+06	2.09359e+06	-0.132853	0.448739
FKBX_ECOLI	fkpB	41412.7	45538.2	346301	95791.8	2.34608	0.534504		FKBX_ECOLI	fkpB	41412.7	45538.2	346301	95791.8	2.34608	0.534504		FER_ECOLI	fdx	2.9303e+06	3.44229e+06	2.94971e+06	4.10088e+06	0.145863	0.190874		EFG_ECOBW	EFG_ECOBW	fusA	2.88252e+08	2.60911e+08	2.83335e+08	2.60651e+08	-0.013666	0.046969
FLAV_ECOLI	fldA	268011	228855	1.28168e+06	709557	2.00274	0.916899		FLAV_ECOLI	fldA	268011	228855	1.28168e+06	709557	2.00274	0.916899		FETP_ECOBW	yggX	1.64134e+06	1.09194e+06	989802	766160	-0.638375	0.61764		EFP_ECOBW	EFP_ECOBW	efp	9.65145e+06	1.04088e+07	1.09798e+07	9.79204e+06	0.05029	0.178088
FLGE_ECOLI	flgE	72.0947	3696.7	60.9351	11600.5	1.62957	0.235795		FLGE_ECOLI	flgE	72.0947	3696.7	60.9351	11600.5	1.62957	0.235795		FKBA_ECOLI	fkpA	2.56131e+07	3.86842e+07	2.93718e+07	5.44115e+07	0.381905	0.250594		EFPL_ECODH	EFPL_ECODH	yeiP	1.69674e+06	1.60096e+06	1.82238e+06	1.68477e+06	0.0888445	0.471167
FLGH_ECOBW	flgH	6706.27	91304.5	19552.1	197291	1.14564	0.216522		FLGH_ECOBW	flgH	6706.27	91304.5	19552.1	197291	1.14564	0.216522		FKBB_ECOLI	fklB	2.03464e+07	3.11308e+07	1.85208e+07	3.44849e+07	0.0422156	0.0250352		EFTS_ECOBW	EFTS_ECOBW	tsf	7.82992e+07	7.89525e+07	8.19986e+07	7.6442e+07	0.0108669	0.0698646
FLHA_ECOLI	flhA	40.4133	61.8009	53.1443	21427	7.71526	0.374095		FLHA_ECOLI	flhA	40.4133	61.8009	53.1443	21427	7.71526	0.374095		FKBX_ECOLI	fkpB	4.41618e+06	5.8026e+06	4.55822e+06	6.0343e+06	0.0518229	0.0601825		EFTU1_ECO24	EFTU1_ECO24	tuf1	7.00143e+08	6.77428e+08	7.27229e+08	7.05662e+08	0.0568031	0.658749
FMT_ECO45	fmt	75810.1	92837.2	671266	482230	2.77393	1.45355		FMT_ECO45	fmt	75810.1	92837.2	671266	482230	2.77393	1.45355		FLAV_ECOLI	fldA	2.57106e+07	2.67771e+07	5.67008e+07	4.07524e+07	0.892731	0.972467		ELAA_ECOLI	ELAA_ECOLI	elaA	1.14826e+06	1.10989e+06	1.31247e+06	1.32652e+06	0.224844	1.94618
FOCA_ECOLI	focA	3496.61	370.714	6086.34	156.459	0.690858	0.120941		FOCA_ECOLI	focA	3496.61	370.714	6086.34	156.459	0.690858	0.120941		FLAW_ECOLI	fldB	465550	540955	1.19858e+06	1.20206e+06	1.25407	2.53479		ELAB_ECOLI	ELAB_ECOLI	elaB	2.71683e+06	4.0653e+06	3.80903e+06	4.52285e+06	0.296904	0.380235
FOLB_ECOLI	folB	19808.1	15116.6	73582.3	46498.6	1.78169	1.04432		FOLB_ECOLI	folB	19808.1	15116.6	73582.3	46498.6	1.78169	1.04432		FLGD_ECOLI	flgD	225.432	32424.4	7006.3	49824.7	0.799604	0.157421		ELBB_ECOLI	ELBB_ECOLI	elbB	1.27994e+06	1.28932e+06	1.21671e+06	1.207e+06	-0.0841295	2.07075
FOLC_ECOLI	folC	173096	181176	300971	145225	0.332819	0.210919		FOLC_ECOLI	folC	173096	181176	300971	145225	0.332819	0.210919		FLGE_ECOLI	flgE	43010.9	447481	38719.9	955730	1.01967	0.177183		EMRA_ECOLI	EMRA_ECOLI	emrA	266019	217106	289869	261308	0.190122	0.452789
FOLD_ECOBW	folD	228697	202878	1.10289e+06	868956	2.19187	1.64665		FOLD_ECOBW	folD	228697	202878	1.10289e+06	868956	2.19187	1.64665		FLGG_ECOLI	flgG	0	1518.58	0	59062.6	5.28145	0.363712		END3_ECOL6	END3_ECOL6	nth	80422.8	78523.2	100128	83277.4	0.206496	0.543718
FOLX_ECOLI	folX	126635	153522	1.51589e+06	657093	2.95537	0.800029		FOLX_ECOLI	folX	126635	153522	1.51589e+06	657093	2.95537	0.800029		FLGH_ECOBW	flgH	1766.69	7912.45	1064	33018	1.81606	0.274491		END4_ECO24	END4_ECO24	nfo	1.18926e+06	1.0601e+06	1.33927e+06	1.2847e+06	0.22224	0.934879
FRDA_ECOLI	frdA	379402	170674	577361	224693	0.544067	0.220925		FRDA_ECOLI	frdA	379402	170674	577361	224693	0.544067	0.220925		FLGI_ECOBW	flgI	672.766	7485.7	2785.61	36801.5	2.27866	0.336688		ENGB_ECOBW	ENGB_ECOBW	engB	2.18113e+06	2.13948e+06	1.99486e+06	1.88011e+06	-0.157047	1.17057
FRDC_ECOBW	frdC	14264.2	522.59	10791.1	2364.67	-0.168619	0.032156		FRDC_ECOBW	frdC	14264.2	522.59	10791.1	2364.67	-0.168619	0.032156		FLGK_ECOLI	flgK	17430.4	103035	15547.4	199113	0.833433	0.162656		ENO_ECOBW	ENO_ECOBW	eno	1.56136e+08	1.56229e+08	1.55143e+08	1.39103e+08	-0.0862151	0.424959
FRDD_ECOBW	frdD	29052.4	1581.36	17605	5634.06	-0.398572	0.081915		FRDD_ECOBW	frdD	29052.4	1581.36	17605	5634.06	-0.398572	0.081915		FMT_ECOBW	fmt	3.27378e+06	3.10703e+06	3.40223e+06	2.43525e+06	-0.128394	0.196943		ENTA_ECOLI	ENTA_ECOLI	entA	52003.5	42916	58690	47189.1	0.15764	0.273592
FRE_ECOLI	fre	63267.5	66882.2	433148	472296	2.79845	2.59151		FRE_ECOLI	fre	63267.5	66882.2	433148	472296	2.79845	2.59151		FOLB_ECOLI	folB	745532	699678	645364	1.2808e+06	0.414449	0.276476		ENTE_ECOLI	ENTE_ECOLI	entE	75448.9	60934.2	78668.4	82490	0.240814	0.618704
FRMA_ECO24	frmA	50756	33802.7	129234	104142	1.46463	1.40892		FRMA_ECO24	frmA	50756	33802.7	129234	104142	1.46463	1.40892		FOLC_ECOLI	folC	1.15548e+06	1.50781e+06	1.62495e+06	1.85939e+06	0.387679	0.716918		ENTF_ECOLI	ENTF_ECOLI	entF	8332.09	10881.5	10016	11447.8	0.159779	0.282319
FRMR_ECOHS	frmR	1412.79	2010.4	73061.3	22289.2	4.79982	0.673805		FRMR_ECOHS	frmR	1412.79	2010.4	73061.3	22289.2	4.79982	0.673805		FOLD_ECOBW	folD	1.82993e+06	2.04598e+06	2.04065e+06	2.11004e+06	0.0988171	0.45642		ENVC_ECOLI	ENVC_ECOLI	envC	6516.04	6022.48	2859.71	8087.39	-0.195818	0.102124
FRSA_ECO57	frsA	478350	364833	490774	327302	-0.0436105	0.0404101		FRSA_ECO57	frsA	478350	364833	490774	327302	-0.0436105	0.0404101		FOLX_ECOLI	folX	3.20114e+06	2.17599e+06	6.08964e+06	5.18534e+06	1.06821	1.30323		EPMA_ECOBW	EPMA_ECOBW	epmA	540821	516040	507100	523642	-0.0361033	0.325019
FSR_ECOLI	fsr	56224.2	85805.9	37416.5	32579	-1.02086	0.859632		FSR_ECOLI	fsr	56224.2	85805.9	37416.5	32579	-1.02086	0.859632		FRDA_ECOLI	frdA	320954	115732	414731	213646	0.525032	0.241592		EPMB_ECOLI	EPMB_ECOLI	epmB	72997	91292.6	87274.4	89639	0.106802	0.248384
FTNA_ECOLI	ftnA	6.15389e+06	2.42846e+06	7.03269e+06	1.32295e+06	-0.038623	0.0103312		FTNA_ECOLI	ftnA	6.15389e+06	2.42846e+06	7.03269e+06	1.32295e+06	-0.038623	0.0103312		FRE_ECOLI	fre	2.78088e+06	2.41996e+06	1.15084e+06	2.14245e+06	-0.659211	0.672857		EPMC_ECOLI	EPMC_ECOLI	epmC	27698.3	16371.5	22063	21183.9	-0.0271954	0.0228044
FTSA_ECOLI	ftsA	629874	452252	845117	1.26316e+06	0.962194	0.817082		FTSA_ECOLI	ftsA	629874	452252	845117	1.26316e+06	0.962194	0.817082		FRMA_ECO24	frmA	1.04742e+06	585590	682672	1.44528e+06	0.381931	0.197503		EPTA_ECOLI	EPTA_ECOLI	eptA	1.20457e+06	1.23112e+06	1.94659e+06	1.9179e+06	0.665949	3.12608
FTSB_ECOBW	ftsB	16558	2012.08	0	299.724	-5.9532	0.473635		FTSB_ECOBW	ftsB	16558	2012.08	0	299.724	-5.9532	0.473635		FRMR_ECOHS	frmR	152639	70630.1	151790	134944	0.360928	0.277721		EPTB_ECOLI	EPTB_ECOLI	eptB	127666	126145	104135	93715.8	-0.359338	1.47326
FTSE_ECOLI	ftsE	59566.5	32683.3	116614	154465	1.5551	1.21275		FTSE_ECOLI	ftsE	59566.5	32683.3	116614	154465	1.5551	1.21275		FRSA_ECOBW	frsA	580926	606266	607381	501675	-0.0982214	0.2621		EPTC_ECOLI	EPTC_ECOLI	eptC	1.65859e+06	1.68988e+06	2.66489e+06	2.44898e+06	0.610914	1.82591
FTSH_ECOLI	ftsH	2.20238e+07	2.76372e+07	1.35568e+07	2.79067e+07	-0.260273	0.188488		FTSH_ECOLI	ftsH	2.20238e+07	2.76372e+07	1.35568e+07	2.79067e+07	-0.260273	0.188488		FSAA_ECOL6	fsaA	147077	92631.7	514760	241043	1.65673	0.686861		ERA_ECOBW	ERA_ECOBW	era	733563	741613	1.07906e+06	837196	0.377402	0.677925
FTSI_ECOLI	ftsI	677489	530167	387161	776800	-0.0531674	0.0333747		FTSI_ECOLI	ftsI	677489	530167	387161	776800	-0.0531674	0.0333747		FSR_ECOLI	fsr	3179.46	3739.48	12904.6	27469.5	2.54481	0.827895		ERFK_ECOLI	ERFK_ECOLI	erfK	431021	436350	156549	152538	-1.48864	3.84556
FTSK_ECOLI	ftsK	7.70365e+06	1.76297e+06	812934	2.64676e+06	-1.45221	0.360619		FTSK_ECOLI	ftsK	7.70365e+06	1.76297e+06	812934	2.64676e+06	-1.45221	0.360619		FTNA_ECOLI	ftnA	1.52398e+07	4.71963e+06	5.11709e+07	9.02521e+06	1.5926	0.344779		ERPA_ECOBW	ERPA_ECOBW	erpA	5.29893e+06	5.69109e+06	4.93914e+06	4.26957e+06	-0.255124	0.828005
FTSL_ECOLI	ftsL	15894.3	12955.9	31144.8	36800	1.23578	1.59244		FTSL_ECOLI	ftsL	15894.3	12955.9	31144.8	36800	1.23578	1.59244		FTSA_ECOLI	ftsA	1.20712e+06	819053	627365	747356	-0.559616	0.602141		ETTA_ECOLI	ETTA_ECOLI	ettA	1.2345e+07	1.25872e+07	1.25205e+07	1.24056e+07	-0.000360452	0.00719218
FTSN_ECOLI	ftsN	263985	278217	309360	548565	0.662022	0.497111		FTSN_ECOLI	ftsN	263985	278217	309360	548565	0.662022	0.497111		FTSE_ECOLI	ftsE	159563	33042.1	86538.6	81924.4	-0.193216	0.0622961		EUTB_ECOLI	EUTB_ECOLI	eutB	173766	141859	184456	190865	0.249915	0.681832
FTSP_ECOLI	ftsP	11283.7	9269.36	28153.3	29942.9	1.49909	2.29144		FTSP_ECOLI	ftsP	11283.7	9269.36	28153.3	29942.9	1.49909	2.29144		FTSH_ECOLI	ftsH	6.35621e+06	4.95135e+06	7.34462e+06	8.68438e+06	0.503396	0.867988		EUTC_ECOBW	EUTC_ECOBW	eutC	29363.6	999.062	30086.4	32679.6	1.04769	0.428061
FTSQ_ECOLI	ftsQ	22441.5	23589	24922.4	42811.6	0.55729	0.456354		FTSQ_ECOLI	ftsQ	22441.5	23589	24922.4	42811.6	0.55729	0.456354		FTSI_ECOLI	ftsI	48265	15533.4	82734.8	80612.2	1.35635	1.02884		EUTL_ECOLI	EUTL_ECOLI	eutL	60351.5	51354	46018.6	68772	0.0393044	0.0403891
FTSX_ECOLI	ftsX	839751	887803	432643	746258	-0.551289	0.646081		FTSX_ECOLI	ftsX	839751	887803	432643	746258	-0.551289	0.646081		FTSK_ECOLI	ftsK	98616.2	83291.8	120729	144414	0.543564	1.00773		EVGA_ECOLI	EVGA_ECOLI	evgA	174087	140318	125528	130385	-0.296976	0.640976
FTSY_ECOLI	ftsY	1.49581e+06	2.0015e+06	1.65921e+06	3.17559e+06	0.467208	0.309099		FTSY_ECOLI	ftsY	1.49581e+06	2.0015e+06	1.65921e+06	3.17559e+06	0.467208	0.309099		FTSN_ECOLI	ftsN	4936.36	113	64557.7	39148.3	4.36026	1.20506		EX1_ECOLI	EX1_ECOLI	sbcB	78487.4	87929.1	83685.8	86493.4	0.0322571	0.131219
FTSZ_ECOLI	ftsZ	3.27824e+06	3.43326e+06	7.17007e+06	5.62849e+06	0.931273	1.2284		FTSZ_ECOLI	ftsZ	3.27824e+06	3.43326e+06	7.17007e+06	5.62849e+06	0.931273	1.2284		FTSP_ECOLI	ftsP	30969.5	39819.5	64738.1	139366	1.52771	0.661412		EX3_ECOLI	EX3_ECOLI	xthA	925800	844896	965511	899301	0.0747134	0.334421
FUCI_ECOBW	fucI	51073.4	36379.5	109030	45809.6	0.824194	0.389111		FUCI_ECOBW	fucI	51073.4	36379.5	109030	45809.6	0.824194	0.389111		FTSX_ECOLI	ftsX	34391.4	15298.4	107559	65208.9	1.79781	0.928812		EX7L_ECO55	EX7L_ECO55	xseA	117873	122816	134039	146494	0.220999	1.01349
FUCM_ECOBW	fucU	69414.2	10484.1	144954	50753.4	1.29246	0.390695		FUCM_ECOBW	fucU	69414.2	10484.1	144954	50753.4	1.29246	0.390695		FTSY_ECOLI	ftsY	3.24115e+06	3.03877e+06	2.2767e+06	3.24031e+06	-0.186861	0.284409		EX7S_ECO24	EX7S_ECO24	xseB	23814.2	27484.3	43141.1	39844.3	0.693942	1.63092
FUCR_ECOLI	fucR	9830.15	3135.78	62477.3	53031	3.1552	1.90276		FUCR_ECOLI	fucR	9830.15	3135.78	62477.3	53031	3.1552	1.90276		FTSZ_ECOLI	ftsZ	1.64806e+07	1.35309e+07	2.20829e+07	1.57655e+07	0.334717	0.422757		EXBB_ECOLI	EXBB_ECOLI	exbB	255724	235372	351128	353618	0.521097	2.0417
FUMA_ECOLI	fumA	5.79526e+06	3.59528e+06	1.03799e+07	3.92961e+06	0.607697	0.263275		FUMA_ECOLI	fumA	5.79526e+06	3.59528e+06	1.03799e+07	3.92961e+06	0.607697	0.263275		FUCI_ECOBW	fucI	118590	55128.1	233513	234302	1.4292	1.36101		EXUR_ECOLI	EXUR_ECOLI	exuR	692106	691838	747682	762010	0.125468	1.89486
FUMC_ECOLI	fumC	362377	429575	584949	866921	0.874428	0.822317		FUMC_ECOLI	fumC	362377	429575	584949	866921	0.874428	0.822317		FUCM_ECOBW	fucU	1.39425e+06	598341	3.53528e+06	1.26323e+06	1.26794	0.438891		F16PA_ECO24	F16PA_ECO24	fbp	1.4484e+07	1.39882e+07	1.4278e+07	1.39235e+07	-0.0137793	0.154635
FUR_ECOLI	fur	216186	253469	3.11243e+06	2.14143e+06	3.48371	1.41045		FUR_ECOLI	fur	216186	253469	3.11243e+06	2.14143e+06	3.48371	1.41045		FUCR_ECOLI	fucR	52213.6	49112.9	83223.1	60564.1	0.504924	0.68931		FABA_ECOBW	FABA_ECOBW	fabA	7.85725e+06	8.08585e+06	8.5532e+06	8.56657e+06	0.102731	1.4455
G3P1_ECO57	gapA	1.57902e+07	1.4673e+07	6.23319e+07	3.28311e+07	1.64333	0.796548		G3P1_ECO57	gapA	1.57902e+07	1.4673e+07	6.23319e+07	3.28311e+07	1.64333	0.796548		FUMA_ECOLI	fumA	1.41067e+07	8.41317e+06	1.25309e+07	6.55798e+06	-0.238462	0.143915		FABB_ECOLI	FABB_ECOLI	fabB	1.15134e+07	1.26188e+07	1.22592e+07	1.21807e+07	0.0182688	0.0928868
G6PD_ECO57	zwf	4.02085e+06	5.33458e+06	1.13842e+07	9.69868e+06	1.1722	1.49978		G6PD_ECO57	zwf	4.02085e+06	5.33458e+06	1.13842e+07	9.69868e+06	1.1722	1.49978		FUMB_ECOLI	fumB	37706.7	20711.2	14982.9	10640.1	-1.18897	0.693628		FABD_ECO57	FABD_ECO57	fabD	3.97263e+06	4.00743e+06	3.97355e+06	3.51278e+06	-0.0921415	0.401013
G6PI_ECO24	pgi	1.00995e+06	865361	5.73658e+06	2.77633e+06	2.18252	0.811161		G6PI_ECO24	pgi	1.00995e+06	865361	5.73658e+06	2.77633e+06	2.18252	0.811161		FUMC_ECOLI	fumC	683495	716004	374296	742481	-0.325569	0.280454		FABF_ECOLI	FABF_ECOLI	fabF	1.88447e+07	1.89239e+07	1.84175e+07	1.62323e+07	-0.124345	0.537772
GABD_ECOLI	gabD	428102	173822	2.5236e+06	268409	2.21365	0.360162		GABD_ECOLI	gabD	428102	173822	2.5236e+06	268409	2.21365	0.360162		FUR_ECOLI	fur	6.46358e+06	8.22258e+06	8.42675e+06	7.98835e+06	0.160567	0.355687		FABG_ECOLI	FABG_ECOLI	fabG	1.34674e+07	1.39134e+07	1.3942e+07	1.31794e+07	-0.0137318	0.0986984
GABT_ECOLI	gabT	250338	117660	1.98071e+06	373617	2.67755	0.464448		GABT_ECOLI	gabT	250338	117660	1.98071e+06	373617	2.67755	0.464448		G3P1_ECO57	gapA	1.72971e+08	1.71564e+08	3.77971e+08	2.02424e+08	0.752386	0.5069		FABH_ECOHS	FABH_ECOHS	fabH	3.47867e+06	3.52749e+06	3.58375e+06	3.64461e+06	0.0450446	0.981427
GALF_ECOLI	galF	248158	137801	1.39223e+06	442361	2.24894	0.570217		GALF_ECOLI	galF	248158	137801	1.39223e+06	442361	2.24894	0.570217		G3P2_ECO57	gapC	437065	60625.8	1.78489e+06	109305	1.92826	0.299704		FABI_ECOLI	FABI_ECOLI	fabI	2.99397e+07	3.49723e+07	2.84292e+07	2.88775e+07	-0.179782	0.566706
GALR_ECOLI	galR	14120.4	18543.3	75641.6	56342.1	2.0146	1.42574		GALR_ECOLI	galR	14120.4	18543.3	75641.6	56342.1	2.0146	1.42574		G6PD_ECO57	zwf	1.74168e+07	2.1474e+07	4.14771e+07	5.28638e+07	1.27846	1.35279		FABR_ECODH	FABR_ECODH	fabR	479792	490975	597945	638024	0.348446	1.62446
GALS_ECOLI	galS	3060.5	3564.67	75002.9	33716	4.0365	0.879581		GALS_ECOLI	galS	3060.5	3564.67	75002.9	33716	4.0365	0.879581		G6PI_ECO24	pgi	1.74206e+07	1.42641e+07	4.21632e+07	2.19367e+07	1.01653	0.594888		FABY_ECOLI	FABY_ECOLI	fabY	862753	928349	922562	922132	0.0425343	0.301225
GALU_ECOLI	galU	890954	628167	2.70146e+06	1.16133e+06	1.34641	0.564824		GALU_ECOLI	galU	890954	628167	2.70146e+06	1.16133e+06	1.34641	0.564824		GABD_ECOLI	gabD	2.85619e+06	1.40871e+06	9.02755e+06	1.83888e+06	1.34929	0.334422		FABZ_ECOBW	FABZ_ECOBW	fabZ	5.69429e+06	5.95693e+06	1.16873e+07	1.01418e+07	0.905774	1.63997
GARD_ECOLI	garD	19416.2	5672	33217.9	3943.53	0.566794	0.127979		GARD_ECOLI	garD	19416.2	5672	33217.9	3943.53	0.566794	0.127979		GABT_ECOLI	gabT	2.58749e+06	1.13322e+06	4.53341e+06	2.00382e+06	0.8131	0.360267		FADA_ECOUT	FADA_ECOUT	fadA	1.17542e+06	1.27702e+06	1.05384e+06	1.19337e+06	-0.12608	0.44798
GARL_ECOBW	garL	0	0	3238.67	179.062	#DIV/0!	0.420031		GARL_ECOBW	garL	0	0	3238.67	179.062	#DIV/0!	0.420031		GALF_ECOLI	galF	5.2168e+06	4.22391e+06	9.3126e+06	9.01451e+06	0.957013	1.87493		FADB_ECOHS	FADB_ECOHS	fadB	2.11151e+06	2.21164e+06	2.76767e+06	2.721e+06	0.344374	2.05235
GATD_ECOLI	gatD	3.29428e+06	939378	2.76788e+06	2.97536e+06	0.439962	0.230274		GATD_ECOLI	gatD	3.29428e+06	939378	2.76788e+06	2.97536e+06	0.439962	0.230274		GALR_ECOLI	galR	409623	540795	429350	766043	0.330851	0.245868		FADE_ECOLI	FADE_ECOLI	fadE	394653	383671	572494	561665	0.543178	2.72737
GATY_ECO27	gatY	37348.1	10211.6	27659	16938.1	-0.09279	0.0322712		GATY_ECO27	gatY	37348.1	10211.6	27659	16938.1	-0.09279	0.0322712		GALS_ECOLI	galS	40835.1	24787.9	107099	87177	1.56583	1.42787		FADH_ECOLI	FADH_ECOLI	fadH	1.97811e+06	1.9167e+06	2.01448e+06	2.00893e+06	0.0468663	0.763593
GATZ_ECO7I	gatZ	996598	110787	47380.8	296134	-1.68871	0.306506		GATZ_ECO7I	gatZ	996598	110787	47380.8	296134	-1.68871	0.306506		GALU_ECOLI	galU	5.6272e+06	3.94304e+06	1.07106e+07	9.3801e+06	1.0699	1.40682		FADI_ECOBW	FADI_ECOBW	fadI	354971	341121	418441	439553	0.301688	1.62947
GATZ_ECOBW	gatZ	9.03808e+06	1.59577e+06	624984	3.39942e+06	-1.40182	0.307274		GATZ_ECOBW	gatZ	9.03808e+06	1.59577e+06	624984	3.39942e+06	-1.40182	0.307274		GARL_ECOBW	garL	31017.9	36672	83157	56182.8	1.0416	0.915205		FADJ_ECOBW	FADJ_ECOBW	fadJ	216450	295445	319360	296887	0.267659	0.479281
GCH1_ECO24	folE	223801	161373	3.56247e+06	1.59035e+06	3.74178	0.86343		GCH1_ECO24	folE	223801	161373	3.56247e+06	1.59035e+06	3.74178	0.86343		GARR_ECOLI	garR	441863	367268	899105	548548	0.839269	0.664		FADL_ECOLI	FADL_ECOLI	fadL	911348	902460	2.26832e+06	2.16913e+06	1.29071	2.84232
GCH1L_ECO57	ybgI	11817	15274.4	39661.1	18533.1	1.10304	0.547532		GCH1L_ECO57	ybgI	11817	15274.4	39661.1	18533.1	1.10304	0.547532		GATD_ECOLI	gatD	9.44029e+06	3.65498e+06	3.99039e+06	4.12802e+06	-0.689777	0.318387		FADM_ECOLI	FADM_ECOLI	fadM	444359	484561	555243	572440	0.279736	1.3454
GCSP_ECOBW	gcvP	3.00112e+07	2.27415e+07	3.30833e+07	2.12308e+07	0.0420834	0.0358152		GCSP_ECOBW	gcvP	3.00112e+07	2.27415e+07	3.30833e+07	2.12308e+07	0.0420834	0.0358152		GATZ_ECO7I	gatZ	4.03163e+06	1.15805e+06	178762	2.9222e+06	-0.74293	0.186056		FADR_ECOBW	FADR_ECOBW	fadR	955895	961983	1.23347e+06	1.35162e+06	0.430705	1.52243
GCST_ECOBW	gcvT	371227	219088	4.36747e+06	1.11702e+06	3.2158	0.566274		GCST_ECOBW	gcvT	371227	219088	4.36747e+06	1.11702e+06	3.2158	0.566274		GATZ_ECOBW	gatZ	2.52582e+07	8.00032e+06	1.45003e+06	1.21343e+07	-1.29178	0.361858		FDHE_ECOBW	FDHE_ECOBW	fdhE	695985	710868	674470	683169	-0.0513729	0.983313
GCVA_ECOLI	gcvA	58124.1	41263.5	134336	39086.4	0.803151	0.28064		GCVA_ECOLI	gcvA	58124.1	41263.5	134336	39086.4	0.803151	0.28064		GCH1_ECO24	folE	4.55292e+06	4.85535e+06	7.7711e+06	6.11323e+06	0.561456	0.930616		FDOG_ECOLI	FDOG_ECOLI	fdoG	252291	264715	276876	283881	0.117196	1.03685
GHRA_ECO27	ghrA	151002	107751	1.47379e+06	367068	2.83073	0.538561		GHRA_ECO27	ghrA	151002	107751	1.47379e+06	367068	2.83073	0.538561		GCH1L_ECO57	ybgI	1.92598e+06	1.81581e+06	1.91969e+06	2.915e+06	0.369698	0.409997		FECA_ECOLI	FECA_ECOLI	fecA	185273	205437	558422	560910	1.51847	3.10978
GHRB_ECOBW	ghrB	479828	447833	1.92811e+06	702496	1.50372	0.523916		GHRB_ECOBW	ghrB	479828	447833	1.92811e+06	702496	1.50372	0.523916		GCS2_ECO45	ybdK	200204	180207	347211	208560	0.546928	0.472113		FECB_ECOLI	FECB_ECOLI	fecB	415544	398300	347775	332469	-0.258702	1.54491
GHXP_ECOLI	ghxP	55868.2	173408	240333	234222	1.04949	0.763102		GHXP_ECOLI	ghxP	55868.2	173408	240333	234222	1.04949	0.763102		GCSP_ECOBW	gcvP	2.81582e+07	1.71436e+07	5.50641e+07	3.33311e+07	0.964399	0.659606		FECE_ECOLI	FECE_ECOLI	fecE	22204.2	24085.3	40476.2	42823.2	0.847622	2.18442
GLAH_ECOBW	glaH	2788.18	1423.63	44832.2	688.666	3.43402	0.348381		GLAH_ECOBW	glaH	2788.18	1423.63	44832.2	688.666	3.43402	0.348381		GCST_ECOBW	gcvT	1.28912e+07	7.19713e+06	2.3709e+07	1.47143e+07	0.935622	0.643679		FENR_ECOLI	FENR_ECOLI	fpr	677546	433439	1.62545e+06	440123	0.894704	0.289976
GLGA_ECOBW	glgA	1.09816e+06	778715	89272.6	320328	-2.19604	1.18566		GLGA_ECOBW	glgA	1.09816e+06	778715	89272.6	320328	-2.19604	1.18566		GCVR_ECOLI	gcvR	225820	294878	331951	439882	0.567843	0.723394		FEPA_ECOLI	FEPA_ECOLI	fepA	349551	399213	1.09686e+06	1.03263e+06	1.50793	2.46343
GLGB_ECOHS	glgB	34928.5	14020.9	59547.9	30335.4	0.876762	0.428771		GLGB_ECOHS	glgB	34928.5	14020.9	59547.9	30335.4	0.876762	0.428771		GHRA_ECOBW	ghrA	5.42863e+06	5.05619e+06	8.35842e+06	4.76478e+06	0.323818	0.266656		FEPB_ECOLI	FEPB_ECOLI	fepB	210402	254478	210057	208171	-0.152571	0.3967
GLGC_ECOBW	glgC	310103	292059	1.679e+06	765974	2.02159	0.742128		GLGC_ECOBW	glgC	310103	292059	1.679e+06	765974	2.02159	0.742128		GHRB_ECOBW	ghrB	3.7459e+06	2.92505e+06	6.03489e+06	3.92361e+06	0.578037	0.546987		FER_ECOLI	FER_ECOLI	fdx	2.19651e+06	2.08381e+06	2.12914e+06	2.07961e+06	-0.0243242	0.207739
GLGX_ECOBW	glgX	20089	52752.5	43758.3	8599.51	-0.476354	0.148094		GLGX_ECOBW	glgX	20089	52752.5	43758.3	8599.51	-0.476354	0.148094		GHXP_ECOLI	ghxP	13898.2	13826.7	157066	63520.3	2.99209	0.756065		FETP_ECOBW	FETP_ECOBW	yggX	233908	255478	233011	253847	-0.00747444	0.026651
GLGX_ECOHS	glgX	2590.34	14803.1	4223.96	27979.8	0.88869	0.197235		GLGX_ECOHS	glgX	2590.34	14803.1	4223.96	27979.8	0.88869	0.197235		GLAH_ECOBW	glaH	28595.1	9909.65	185983	24845.1	2.45296	0.398583		FHLA_ECOLI	FHLA_ECOLI	fhlA	12621.7	10877.4	15320	16186.8	0.423063	1.26453
GLK_ECOBW	glk	202578	140889	416660	381513	1.21653	1.62849		GLK_ECOBW	glk	202578	140889	416660	381513	1.21653	1.62849		GLCG_ECOLI	glcG	209196	53345.7	138524	41801.3	-0.54195	0.156229		FIC_ECOLI	FIC_ECOLI	fic	1.02434e+06	1.06949e+06	1.06802e+06	1.13569e+06	0.0737926	0.509651
GLMM_ECOBW	glmM	2.82925e+06	2.05707e+06	5.05321e+06	3.63754e+06	0.830734	0.846813		GLMM_ECOBW	glmM	2.82925e+06	2.05707e+06	5.05321e+06	3.63754e+06	0.830734	0.846813		GLDA_ECOLI	gldA	251658	136580	369785	168569	0.471612	0.233848		FKBA_ECOLI	FKBA_ECOLI	fkpA	4.67749e+07	4.71699e+07	3.88731e+07	3.70163e+07	-0.307914	1.9636
GLMS_ECOLI	glmS	1.03245e+07	8.31802e+06	9.17451e+06	8.88559e+06	-0.045792	0.0964174		GLMS_ECOLI	glmS	1.03245e+07	8.31802e+06	9.17451e+06	8.88559e+06	-0.045792	0.0964174		GLGA_ECOBW	glgA	205227	94740.1	50912.5	130795	-0.723187	0.321327		FKBB_ECOLI	FKBB_ECOLI	fklB	4.20592e+07	4.76022e+07	4.64838e+07	4.62082e+07	0.0479574	0.193961
GLMU_ECOBW	glmU	421765	875161	390283	307799	-0.893628	0.490263		GLMU_ECOBW	glmU	421765	875161	390283	307799	-0.893628	0.490263		GLGB_ECOHS	glgB	213422	99702.9	71670.4	67487.5	-1.17002	0.575237		FKBX_ECOLI	FKBX_ECOLI	fkpB	2.77815e+06	2.88107e+06	2.48315e+06	2.59326e+06	-0.156795	1.21582
GLN1B_ECO57	glnA	2.22583e+06	2.79196e+06	9.95246e+06	4.92794e+06	1.56829	0.720328		GLN1B_ECO57	glnA	2.22583e+06	2.79196e+06	9.95246e+06	4.92794e+06	1.56829	0.720328		GLGC_ECOBW	glgC	348463	369797	1.11167e+06	476576	1.14485	0.516484		FLAV_ECOLI	FLAV_ECOLI	fldA	1.15716e+07	1.14986e+07	1.20859e+07	1.11263e+07	0.00885118	0.0475746
GLNB_ECOLI	glnB	8570.73	6286.54	168310	97440.6	4.16083	1.14618		GLNB_ECOLI	glnB	8570.73	6286.54	168310	97440.6	4.16083	1.14618		GLGX_ECOBW	glgX	193756	113174	144453	141693	-0.101162	0.0858292		FLAW_ECOLI	FLAW_ECOLI	fldB	283818	286996	284513	275874	-0.0265987	0.426162
GLND_ECOBW	glnD	12089.2	19335.3	0.0548943	349.531	-6.4901	1.29745		GLND_ECOBW	glnD	12089.2	19335.3	0.0548943	349.531	-6.4901	1.29745		GLK_ECOBW	glk	909668	907620	2.51442e+06	1.72602e+06	1.22243	1.03831		FLGM_ECOLI	FLGM_ECOLI	flgM	4779.96	34.8892	4102.18	164.052	-0.174531	0.0281618
GLNE_ECO27	glnE	270631	159001	235764	292450	0.298022	0.289428		GLNE_ECO27	glnE	270631	159001	235764	292450	0.298022	0.289428		GLMM_ECOBW	glmM	7.32069e+06	5.44305e+06	1.68969e+07	1.26159e+07	1.20929	1.15593		FLIN_ECOLI	FLIN_ECOLI	fliN	21792.8	19772.5	28466	27957.1	0.440906	1.71897
GLNH_ECOLI	glnH	101288	98900.7	1.02432e+06	316914	2.74413	0.605405		GLNH_ECOLI	glnH	101288	98900.7	1.02432e+06	316914	2.74413	0.605405		GLMS_ECOLI	glmS	3.31289e+07	2.24807e+07	3.67442e+07	4.99799e+07	0.641101	0.680944		FLK_ECOLI	FLK_ECOLI	flk	231125	228028	298049	325075	0.440545	1.57781
GLNP_ECOLI	glnP	117367	66192.8	183065	130151	0.77091	0.657109		GLNP_ECOLI	glnP	117367	66192.8	183065	130151	0.77091	0.657109		GLMU_ECOBW	glmU	1.11763e+06	982404	921045	614053	-0.452081	0.630411		FMT_ECOBW	FMT_ECOBW	fmt	2.46648e+06	2.44552e+06	2.50659e+06	2.40573e+06	9.60924e-05	0.000976446
GLNQ_ECOLI	glnQ	235115	205878	271234	293070	0.355716	1.11054		GLNQ_ECOLI	glnQ	235115	205878	271234	293070	0.355716	1.11054		GLN1B_ECO57	glnA	1.64353e+07	1.83118e+07	2.90056e+07	2.45604e+07	0.624428	1.22264		FOLB_ECOLI	FOLB_ECOLI	folB	298318	262493	346866	348448	0.310149	1.19177
GLO2_ECO24	gloB	30360.8	13940.3	188242	83231.9	2.6154	0.779818		GLO2_ECO24	gloB	30360.8	13940.3	188242	83231.9	2.6154	0.779818		GLNB_ECOLI	glnB	761260	788739	1.09435e+06	1.08886e+06	0.494189	2.70938		FOLC_ECOLI	FOLC_ECOLI	folC	1.70237e+06	1.65788e+06	1.60032e+06	1.66607e+06	-0.0408736	0.445421
GLO22_ECOLI	gloC	15216.8	18559.4	240482	143810	3.50812	1.16474		GLO22_ECOLI	gloC	15216.8	18559.4	240482	143810	3.50812	1.16474		GLNE_ECOBW	glnE	360250	245970	269992	301120	-0.0860672	0.0997074		FOLD_ECOBW	FOLD_ECOBW	folD	482555	457197	496863	494105	0.0765593	0.738901
GLPA_ECOLI	glpA	101725	43934.6	274925	64282.9	1.21957	0.328786		GLPA_ECOLI	glpA	101725	43934.6	274925	64282.9	1.21957	0.328786		GLNH_ECOLI	glnH	2.5064e+06	3.32255e+06	5.98099e+06	5.84268e+06	1.02037	1.73191		FOLX_ECOLI	FOLX_ECOLI	folX	1.02172e+06	989536	981824	988823	-0.0294246	0.464918
GLPB_ECO24	glpB	17801.1	8138.47	74280.5	12718.8	1.74585	0.366042		GLPB_ECO24	glpB	17801.1	8138.47	74280.5	12718.8	1.74585	0.366042		GLO2_ECO57	gloB	1.09594e+06	924297	2.13413e+06	1.28129e+06	0.757538	0.602126		FPG_ECOBW	FPG_ECOBW	mutM	30482.8	32433.4	35362.8	40867.1	0.276926	0.823287
GLPC_ECOLI	glpC	911.108	0	10021.1	2084.34	3.73189	0.528473		GLPC_ECOLI	glpC	911.108	0	10021.1	2084.34	3.73189	0.528473		GLO22_ECOLI	gloC	1.76578e+06	2.04608e+06	1.85219e+06	2.38745e+06	0.153444	0.257789		FRDA_ECOLI	FRDA_ECOLI	frdA	767884	877061	858379	876323	0.076649	0.298934
GLPD_ECOLI	glpD	204064	564650	1.74564e+06	2.66569e+06	2.52069	1.17813		GLPD_ECOLI	glpD	204064	564650	1.74564e+06	2.66569e+06	2.52069	1.17813		GLPA_ECOLI	glpA	87205.3	47968.2	111280	33971.8	0.103747	0.0371229		FRE_ECOLI	FRE_ECOLI	fre	2.86197e+06	2.80094e+06	2.8204e+06	2.82137e+06	-0.00539355	0.117918
GLPG_ECOBW	glpG	56991.9	31662.3	45394.3	59396.3	0.241249	0.198437		GLPG_ECOBW	glpG	56991.9	31662.3	45394.3	59396.3	0.241249	0.198437		GLPB_ECO24	glpB	74010.9	43222.5	103473	45353.9	0.344246	0.168524		FRMA_ECOHS	FRMA_ECOHS	frmA	2.13536e+06	2.47421e+06	2.66784e+06	2.35393e+06	0.123564	0.331293
GLPK_ECOBW	glpK	9.52747e+06	1.29437e+07	2.12061e+07	1.52358e+07	0.697523	0.746311		GLPK_ECOBW	glpK	9.52747e+06	1.29437e+07	2.12061e+07	1.52358e+07	0.697523	0.746311		GLPD_ECOLI	glpD	363546	1.28225e+06	1.75959e+06	1.99676e+06	1.19054	0.806557		FRMR_ECOHS	FRMR_ECOHS	frmR	1.03868e+06	938433	1.01302e+06	1.06021e+06	0.0684921	0.321421
GLPQ_ECOLI	glpQ	30226.9	13091.3	331377	49647.9	3.13684	0.450864		GLPQ_ECOLI	glpQ	30226.9	13091.3	331377	49647.9	3.13684	0.450864		GLPE_ECOBW	glpE	158944	234668	221319	356746	0.554457	0.447895		FRSA_ECOBW	FRSA_ECOBW	frsA	756515	811514	873609	884485	0.165059	1.11304
GLPR_ECOLI	glpR	183101	234475	651066	580195	1.56003	1.94404		GLPR_ECOLI	glpR	183101	234475	651066	580195	1.56003	1.94404		GLPK_ECOBW	glpK	2.84637e+07	3.49532e+07	3.46329e+07	3.00711e+07	0.0289902	0.0525644		FSR_ECOLI	FSR_ECOLI	fsr	7147.69	7500.94	12667.2	14029.5	0.865895	1.87384
GLPT_ECOLI	glpT	488687	415229	668354	626644	0.518687	1.36025		GLPT_ECOLI	glpT	488687	415229	668354	626644	0.518687	1.36025		GLPQ_ECOLI	glpQ	3.45667e+06	2.30662e+06	8.52319e+06	4.47589e+06	1.17344	0.642785		FTNA_ECOLI	FTNA_ECOLI	ftnA	2.83101e+06	2.92272e+06	2.89862e+06	3.00572e+06	0.0372787	0.400878
GLPX_ECOLI	glpX	29547.8	31431.3	142601	33793.6	1.53242	0.397906		GLPX_ECOLI	glpX	29547.8	31431.3	142601	33793.6	1.53242	0.397906		GLPR_ECOLI	glpR	1.19258e+06	1.22881e+06	1.41091e+06	1.86051e+06	0.434084	0.698611		FTNB_ECOLI	FTNB_ECOLI	ftnB	111239	99692.3	132891	112519	0.218422	0.554718
GLRR_ECOLI	glrR	18148.2	11465.5	16869.2	24337.9	0.476629	0.435504		GLRR_ECOLI	glrR	18148.2	11465.5	16869.2	24337.9	0.476629	0.435504		GLPT_ECOLI	glpT	159918	87226.7	504408	260566	1.63005	0.747614		FTSA_ECOLI	FTSA_ECOLI	ftsA	2.48352e+06	2.66139e+06	3.0561e+06	2.93342e+06	0.219295	1.22438
GLRX2_ECO57	grxB	27014.4	19609.7	254924	64080.6	2.77443	0.537718		GLRX2_ECO57	grxB	27014.4	19609.7	254924	64080.6	2.77443	0.537718		GLPX_ECOLI	glpX	1.1458e+06	1.17486e+06	1.29832e+06	2.76094e+06	0.806682	0.447762		FTSE_ECOLI	FTSE_ECOLI	ftsE	351023	382386	453694	376831	0.179405	0.440565
GLRX3_ECO57	grxC	26671.9	20682	538869	328626	4.1953	1.22244		GLRX3_ECO57	grxC	26671.9	20682	538869	328626	4.1953	1.22244		GLRR_ECOLI	glrR	50075	42762.7	20332.4	34361.2	-0.763338	0.861925		FTSH_ECOLI	FTSH_ECOLI	ftsH	2.08544e+07	1.9665e+07	2.6388e+07	2.59277e+07	0.368629	1.93974
GLRX4_ECO57	grxD	175694	197168	2.06484e+06	712390	2.89693	0.662639		GLRX4_ECO57	grxD	175694	197168	2.06484e+06	712390	2.89693	0.662639		GLRX2_ECO57	grxB	796551	505974	1.8701e+06	525100	0.878837	0.292087		FTSI_ECOLI	FTSI_ECOLI	ftsI	104618	95309.6	139654	136564	0.466332	1.7924
GLSA2_ECO57	glsA2	5742.98	6698.07	16593.1	11584.8	1.17945	1.04151		GLSA2_ECO57	glsA2	5742.98	6698.07	16593.1	11584.8	1.17945	1.04151		GLRX3_ECO57	grxC	130595	70946.3	1.68202e+06	1.11653e+06	3.79553	1.34923		FTSK_ECOLI	FTSK_ECOLI	ftsK	245195	235498	302829	287633	0.29673	1.58628
GLTB_ECOLI	gltB	8.35757e+06	1.32053e+07	4.92622e+06	1.08443e+07	-0.451318	0.277365		GLTB_ECOLI	gltB	8.35757e+06	1.32053e+07	4.92622e+06	1.08443e+07	-0.451318	0.277365		GLRX4_ECO57	grxD	5.49501e+06	5.42281e+06	6.69237e+06	5.93424e+06	0.209783	0.812448		FTSL_ECOLI	FTSL_ECOLI	ftsL	2243.33	503.413	2710.9	2287.52	0.863753	0.47427
GLTD_ECOLI	gltD	368728	347714	536313	1.3101e+06	1.3658	0.550098		GLTD_ECOLI	gltD	368728	347714	536313	1.3101e+06	1.3658	0.550098		GLSA2_ECO57	glsA2	41610.4	45522.3	77217.4	77192.4	0.825478	2.47315		FTSN_ECOLI	FTSN_ECOLI	ftsN	59260.3	23439	94121.3	84972.7	1.11477	0.917286
GLTI_ECOLI	gltI	192179	155701	2.10374e+06	772264	3.04741	0.703079		GLTI_ECOLI	gltI	192179	155701	2.10374e+06	772264	3.04741	0.703079		GLTB_ECOLI	gltB	2.9834e+06	3.59474e+06	5.38394e+06	9.63864e+06	1.19138	0.724888		FTSW_ECOLI	FTSW_ECOLI	ftsW	27167	35729.8	56261.6	74823.1	1.05944	1.1006
GLTP_ECOLI	gltP	297862	411378	304038	315374	-0.195374	0.289426		GLTP_ECOLI	gltP	297862	411378	304038	315374	-0.195374	0.289426		GLTD_ECOLI	gltD	1.90192e+06	2.20901e+06	1.98956e+06	4.08635e+06	0.563635	0.345162		FTSX_ECOLI	FTSX_ECOLI	ftsX	216561	211053	377753	312974	0.691808	1.252
GLTS_ECOLI	gltS	63618.5	20815.2	19737.3	25698.5	-0.89399	0.335271		GLTS_ECOLI	gltS	63618.5	20815.2	19737.3	25698.5	-0.89399	0.335271		GLTI_ECOLI	gltI	4.74896e+06	3.92013e+06	8.21426e+06	7.38682e+06	0.847692	1.56261		FTSY_ECOLI	FTSY_ECOLI	ftsY	2.72305e+06	2.86427e+06	2.87221e+06	2.78546e+06	0.018055	0.14723
GLYA_ECOBW	glyA	7.84604e+06	6.6583e+06	3.62836e+07	1.15561e+07	1.72172	0.508039		GLYA_ECOBW	glyA	7.84604e+06	6.6583e+06	3.62836e+07	1.15561e+07	1.72172	0.508039		GLYA_ECOBW	glyA	3.73774e+07	3.01675e+07	1.01852e+08	4.38445e+07	1.10905	0.504435		FTSZ_ECOLI	FTSZ_ECOLI	ftsZ	1.90869e+07	1.95993e+07	2.36205e+07	2.166e+07	0.227077	1.08168
GMHA_ECOBW	gmhA	169340	202279	1.58421e+06	745012	2.64795	0.838473		GMHA_ECOBW	gmhA	169340	202279	1.58421e+06	745012	2.64795	0.838473		GMHA_ECOBW	gmhA	6.74191e+06	7.09892e+06	9.94565e+06	7.46408e+06	0.330963	0.536732		FUCI_ECOBW	FUCI_ECOBW	fucI	104723	91196.9	99322	94636.3	-0.0145182	0.0440479
GNSA_ECOLI	gnsA	7066.56	3369.65	373930	58633.5	5.37324	0.505096		GNSA_ECOLI	gnsA	7066.56	3369.65	373930	58633.5	5.37324	0.505096		GMHBB_ECOLI	gmhB	248613	288691	236243	270806	-0.0836151	0.20397		FUCM_ECOBW	FUCM_ECOBW	fucU	479347	481854	557684	493977	0.129761	0.535007
GNTK_ECOLI	gntK	24314.2	24952.1	156314	90376.9	2.32403	1.01866		GNTK_ECOLI	gntK	24314.2	24952.1	156314	90376.9	2.32403	1.01866		GNSA_ECOLI	gnsA	546877	269713	1.65595e+06	596346	1.46371	0.494573		FUCR_ECOLI	FUCR_ECOLI	fucR	174430	156019	185071	216563	0.281457	0.720618
GNTR_ECOLI	gntR	10065.9	8088.78	95656	49416.8	2.99836	0.953799		GNTR_ECOLI	gntR	10065.9	8088.78	95656	49416.8	2.99836	0.953799		GNTK_ECOLI	gntK	1.28203e+06	1.20577e+06	1.21757e+06	791609	-0.308265	0.41573		FUMA_ECOLI	FUMA_ECOLI	fumA	1.451e+07	1.39743e+07	1.40158e+07	1.38718e+07	-0.0305413	0.403801
GNTT_ECOLI	gntT	881319	433529	475906	608815	-0.277573	0.173266		GNTT_ECOLI	gntT	881319	433529	475906	608815	-0.277573	0.173266		GNTR_ECOLI	gntR	162597	118283	131169	119332	-0.165138	0.23967		FUMC_ECOLI	FUMC_ECOLI	fumC	7.09977e+06	7.57816e+06	8.00328e+06	7.21122e+06	0.0517982	0.207171
GNTU_ECOLI	gntU	7942.29	12372.5	4385.04	47408.8	1.35025	0.265681		GNTU_ECOLI	gntU	7942.29	12372.5	4385.04	47408.8	1.35025	0.265681		GNTT_ECOLI	gntT	65768.3	24666.8	110221	78774.7	1.0634	0.705218		FUMD_ECOLI	FUMD_ECOLI	fumD	189298	148831	188619	201092	0.204829	0.459191
GPDA_ECOBW	gpsA	285314	251444	775679	447575	1.18838	0.76225		GPDA_ECOBW	gpsA	285314	251444	775679	447575	1.18838	0.76225		GPDA_ECOBW	gpsA	3.39235e+06	2.53046e+06	3.44595e+06	3.06943e+06	0.137568	0.226904		FUR_ECOLI	FUR_ECOLI	fur	1.36528e+07	1.27867e+07	1.29432e+07	1.21464e+07	-0.0756061	0.431696
GPMA_ECOBW	gpmA	2.75128e+06	2.68198e+06	1.31471e+07	4.71687e+06	1.71717	0.555492		GPMA_ECOBW	gpmA	2.75128e+06	2.68198e+06	1.31471e+07	4.71687e+06	1.71717	0.555492		GPH_ECOLI	gph	713751	417017	419482	388462	-0.484975	0.406328		G3P1_ECO57	G3P1_ECO57	gapA	3.14662e+08	3.33595e+08	3.18701e+08	2.953e+08	-0.0783248	0.428222
GPMB_ECOBW	gpmB	44230	31021.5	298485	139360	2.54063	0.820591		GPMB_ECOBW	gpmB	44230	31021.5	298485	139360	2.54063	0.820591		GPMA_ECOBW	gpmA	5.94966e+07	5.5407e+07	1.56454e+08	8.47997e+07	1.07013	0.656799		G3P2_ECO57	G3P2_ECO57	gapC	1.79496e+06	1.71535e+06	2.01867e+06	1.83416e+06	0.13432	0.637501
GPMI_ECOHS	gpmI	459996	488649	899338	596522	0.657034	0.669942		GPMI_ECOHS	gpmI	459996	488649	899338	596522	0.657034	0.669942		GPMB_ECO45	gpmB	1.157e+06	1.00967e+06	949233	1.53839e+06	0.199286	0.187123		G6PD_ECO57	G6PD_ECO57	zwf	1.34613e+07	1.41973e+07	1.51323e+07	1.46049e+07	0.104538	0.827967
GPPA_ECO7I	gppA	132687	149897	93420.4	113202	-0.45168	0.994157		GPPA_ECO7I	gppA	132687	149897	93420.4	113202	-0.45168	0.994157		GPMI_ECOHS	gpmI	3.74974e+06	3.97785e+06	7.31976e+06	7.71968e+06	0.96066	2.40436		G6PI_ECO24	G6PI_ECO24	pgi	1.33798e+07	1.39165e+07	1.45077e+07	1.29253e+07	0.00720885	0.0258421
GPR_ECOLI	gpr	8890.84	6503.99	64168.7	12767.6	2.32122	0.450675		GPR_ECOLI	gpr	8890.84	6503.99	64168.7	12767.6	2.32122	0.450675		GPPA_ECOSE	gppA	715864	611216	712512	1.33332e+06	0.624429	0.429623		GABD_ECOLI	GABD_ECOLI	gabD	9.66734e+06	1.07548e+07	1.20866e+07	1.09704e+07	0.175072	0.632735
GRCA_ECO24	grcA	8060.09	22061.7	68570.7	23226.4	1.60764	0.490317		GRCA_ECO24	grcA	8060.09	22061.7	68570.7	23226.4	1.60764	0.490317		GPR_ECOLI	gpr	27135.2	23586.5	60252	17013.6	0.607223	0.219731		GABT_ECOLI	GABT_ECOLI	gabT	3.41676e+07	3.4588e+07	3.72381e+07	3.55893e+07	0.0830042	0.856658
GREA_ECOLI	greA	664068	696731	7.43498e+06	5.92476e+06	3.29537	1.81018		GREA_ECOLI	greA	664068	696731	7.43498e+06	5.92476e+06	3.29537	1.81018		GRCA_ECO24	grcA	297408	283957	332468	324664	0.176739	1.40187		GADE_ECOLI	GADE_ECOLI	gadE	55779.1	53579.8	331229	310195	2.55221	2.80237
GRPE_ECOHS	grpE	1.25597e+06	1.05879e+06	6.2293e+06	2.27432e+06	1.87721	0.587529		GRPE_ECOHS	grpE	1.25597e+06	1.05879e+06	6.2293e+06	2.27432e+06	1.87721	0.587529		GREA_ECOLI	greA	2.19192e+07	2.12804e+07	2.38272e+07	1.94602e+07	0.00292791	0.00614926		GADW_ECOLI	GADW_ECOLI	gadW	143121	142374	221995	239415	0.692588	2.01407
GSA_ECOBW	hemL	2.71938e+06	3.18548e+06	4.95318e+06	4.53722e+06	0.684565	1.53698		GSA_ECOBW	hemL	2.71938e+06	3.18548e+06	4.95318e+06	4.53722e+06	0.684565	1.53698		GREB_ECOLI	greB	29600.6	1323.21	4567.4	1475.99	-2.35529	0.324225		GALF_ECOLI	GALF_ECOLI	galF	1.26409e+07	1.28641e+07	1.35568e+07	1.2886e+07	0.0520926	0.500487
GSH1_ECO24	gshA	1.50634e+06	1.16277e+06	1.70742e+06	1.2465e+06	0.146274	0.174329		GSH1_ECO24	gshA	1.50634e+06	1.16277e+06	1.70742e+06	1.2465e+06	0.146274	0.174329		GRPE_ECOHS	grpE	2.27172e+07	1.57011e+07	3.31844e+07	1.69614e+07	0.384335	0.240138		GALR_ECOLI	GALR_ECOLI	galR	1.29622e+06	1.32447e+06	1.32861e+06	1.3537e+06	0.0335271	0.611865
GSHB_ECOLI	gshB	395256	366631	765977	472439	0.700847	0.606379		GSHB_ECOLI	gshB	395256	366631	765977	472439	0.700847	0.606379		GSA_ECOBW	hemL	1.13606e+07	1.18383e+07	1.25034e+07	2.65895e+07	0.752851	0.424185		GALS_ECOLI	GALS_ECOLI	galS	675067	771281	688684	719666	-0.0384086	0.12895
GSHR_ECOLI	gor	171848	123002	720447	322784	1.82301	0.693083		GSHR_ECOLI	gor	171848	123002	720447	322784	1.82301	0.693083		GSH1_ECO24	gshA	3.71117e+06	3.35391e+06	5.22694e+06	5.03355e+06	0.538322	1.80184		GALU_ECOLI	GALU_ECOLI	galU	5.52606e+06	5.41512e+06	6.24232e+06	6.12319e+06	0.176554	1.89238
GSP_ECOLI	gss	108075	61282.5	154430	88217.4	0.518787	0.33589		GSP_ECOLI	gss	108075	61282.5	154430	88217.4	0.518787	0.33589		GSHB_ECOLI	gshB	915965	810234	1.20958e+06	1.24374e+06	0.50714	1.64658		GARD_ECOLI	GARD_ECOLI	garD	37443.6	37333.8	22246	20335.1	-0.81239	2.454
GSTA_ECOLI	gstA	40437	26900.6	486568	108760	3.1442	0.526754		GSTA_ECOLI	gstA	40437	26900.6	486568	108760	3.1442	0.526754		GSHR_ECOLI	gor	3.95555e+06	3.10382e+06	8.44794e+06	4.08567e+06	0.828191	0.464396		GARR_ECOLI	GARR_ECOLI	garR	185506	184375	188257	179779	-0.00721163	0.0709566
GSTB_ECOLI	gstB	25.6291	1407.22	19374.5	698.008	3.80827	0.372164		GSTB_ECOLI	gstB	25.6291	1407.22	19374.5	698.008	3.80827	0.372164		GSIB_ECOLI	gsiB	106002	97652.5	151601	169788	0.658197	1.55756		GATD_ECOLI	GATD_ECOLI	gatD	4.00586e+06	3.96444e+06	4.49911e+06	4.37688e+06	0.155274	1.70537
GUAA_ECOBW	guaA	4.2549e+06	3.34171e+06	1.18755e+07	7.54573e+06	1.35421	0.934995		GUAA_ECOBW	guaA	4.2549e+06	3.34171e+06	1.18755e+07	7.54573e+06	1.35421	0.934995		GSP_ECOLI	gss	1.0279e+06	636473	1.77838e+06	1.26551e+06	0.870939	0.780088		GATZ_ECO7I	GATZ_ECO7I	gatZ	3.24415e+06	3.49383e+06	4.00767e+06	3.41425e+06	0.139476	0.3986
GUAC_ECOBW	guaC	28928.3	9011.14	165378	31739.1	2.37728	0.443757		GUAC_ECOBW	guaC	28928.3	9011.14	165378	31739.1	2.37728	0.443757		GSTA_ECOLI	gstA	1.28592e+06	1.26738e+06	5.19683e+06	1.60201e+06	1.41293	0.444885		GATZ_ECOBW	GATZ_ECOBW	gatZ	1.83755e+07	1.98661e+07	2.26923e+07	2.43359e+07	0.298387	1.2347
GUTQ_ECOLI	gutQ	0	0	12885.2	7.09162	#DIV/0!	0.374455		GUTQ_ECOLI	gutQ	0	0	12885.2	7.09162	#DIV/0!	0.374455		GSTB_ECOLI	gstB	46659.9	25968.9	188875	84072.6	1.91001	0.69551		GCH1_ECO24	GCH1_ECO24	folE	4.03335e+06	3.98967e+06	4.18938e+06	3.98751e+06	0.0274075	0.272518
GYRA_ECOLI	gyrA	1.64597e+07	2.13891e+07	1.57787e+07	2.78385e+07	0.204649	0.154144		GYRA_ECOLI	gyrA	1.64597e+07	2.13891e+07	1.57787e+07	2.78385e+07	0.204649	0.154144		GUAA_ECOBW	guaA	1.93307e+07	1.81396e+07	2.56721e+07	1.97317e+07	0.277065	0.494041		GCH1L_ECO57	GCH1L_ECO57	ybgI	1.3874e+06	1.48206e+06	1.54853e+06	1.37942e+06	0.0291074	0.101649
GYRB_ECOLI	gyrB	1.05866e+07	1.2425e+07	1.49585e+07	2.3287e+07	0.732929	0.665558		GYRB_ECOLI	gyrB	1.05866e+07	1.2425e+07	1.49585e+07	2.3287e+07	0.732929	0.665558		GUAC_ECOBW	guaC	1.0912e+06	639378	888302	612461	-0.205562	0.150866		GCS2_ECOBW	GCS2_ECOBW	ybdK	895786	919135	992866	957882	0.104121	1.07581
HCHA_ECOBW	hchA	313489	173359	2.16594e+06	164037	2.25877	0.34166		HCHA_ECOBW	hchA	313489	173359	2.16594e+06	164037	2.25877	0.34166		GUN_ECOLI	bcsZ	30000.9	12631.5	73154	32054.4	1.30323	0.528923		GCSH_ECOBW	GCSH_ECOBW	gcvH	2.36259e+06	2.59914e+06	2.42051e+06	2.37534e+06	-0.0490587	0.250178
HCXB_ECOLI	hcxB	39065.8	46417	118388	62143.7	1.07855	0.627474		HCXB_ECOLI	hcxB	39065.8	46417	118388	62143.7	1.07855	0.627474		GUTQ_ECOLI	gutQ	409210	246577	506167	519884	0.645801	0.819917		GCSP_ECOBW	GCSP_ECOBW	gcvP	9.09296e+07	9.49802e+07	9.47725e+07	9.30431e+07	0.0147144	0.150331
HDHA_ECOLI	hdhA	102311	15795.5	900087	52561.9	3.01186	0.365941		HDHA_ECOLI	hdhA	102311	15795.5	900087	52561.9	3.01186	0.365941		GYRA_ECOLI	gyrA	1.25294e+07	9.97604e+06	2.14791e+07	2.38441e+07	1.00997	1.64814		GCST_ECOBW	GCST_ECOBW	gcvT	2.61225e+07	2.64907e+07	2.74194e+07	2.74847e+07	0.0614879	1.59133
HELD_ECOLI	helD	95688.9	80403.9	86435.5	75845.7	-0.11784	0.271628		HELD_ECOLI	helD	95688.9	80403.9	86435.5	75845.7	-0.11784	0.271628		GYRB_ECOLI	gyrB	1.32609e+07	1.34081e+07	1.66452e+07	2.09661e+07	0.495997	0.896062		GCVA_ECOLI	GCVA_ECOLI	gcvA	40508.7	41404.6	44109.1	49243.8	0.188597	0.797518
HEM1_ECO24	hemA	0	0	6085.47	12937.7	#DIV/0!	0.962768		HEM1_ECO24	hemA	0	0	6085.47	12937.7	#DIV/0!	0.962768		HCHA_ECOBW	hchA	6.09135e+06	641959	1.54753e+07	1.01965e+06	1.29264	0.227631		GCVR_ECOLI	GCVR_ECOLI	gcvR	1.04755e+06	1.0065e+06	917626	863184	-0.205938	1.24409
HEM2_ECOLI	hemB	601822	833623	2.98795e+06	1.96582e+06	1.78703	1.10546		HEM2_ECOLI	hemB	601822	833623	2.98795e+06	1.96582e+06	1.78703	1.10546		HCXA_ECOLI	hcxA	29134.3	44582.8	46858.1	93428.4	0.928305	0.51186		GGT_ECOLI	GGT_ECOLI	ggt	4.87869e+06	4.91439e+06	4.67358e+06	4.28075e+06	-0.129176	0.776388
HEM3_ECO45	hemC	205.197	312.922	78905.1	2297.1	7.29209	0.395009		HEM3_ECO45	hemC	205.197	312.922	78905.1	2297.1	7.29209	0.395009		HCXB_ECOLI	hcxB	106295	97572.2	126157	173961	0.557903	0.730141		GHRA_ECOBW	GHRA_ECOBW	ghrA	1.81924e+06	1.86192e+06	1.67422e+06	1.65315e+06	-0.145777	1.75395
HEMG_ECOLI	hemG	198875	171984	370970	597233	1.38444	0.921213		HEMG_ECOLI	hemG	198875	171984	370970	597233	1.38444	0.921213		HDA_ECOBW	hda	59523.6	54071.2	61667	76597.8	0.283537	0.583634		GHRB_ECOBW	GHRB_ECOBW	ghrB	5.4973e+06	5.53447e+06	6.00776e+06	5.41131e+06	0.0497815	0.234042
HEMH_ECOBW	hemH	3100.6	3918.11	58737.9	52862.2	3.99099	2.49455		HEMH_ECOBW	hemH	3100.6	3918.11	58737.9	52862.2	3.99099	2.49455		HDHA_ECOLI	hdhA	3.44202e+06	577393	6.69038e+06	1.07292e+06	0.949685	0.21261		GHXP_ECOLI	GHXP_ECOLI	ghxP	43326.7	39160.6	69541.1	76838	0.827467	1.77318
HEMN_ECOLI	hemN	137671	94473.2	334039	234313	1.29176	1.04322		HEMN_ECOLI	hemN	137671	94473.2	334039	234313	1.29176	1.04322		HELD_ECOLI	helD	21397	16211.8	36421.7	21126	0.613688	0.465511		GLAH_ECOHS	GLAH_ECOHS	glaH	4.08044e+06	3.89106e+06	4.61877e+06	4.32345e+06	0.165781	0.960326
HEMX_ECOLI	hemX	1.66747e+06	1.68218e+06	1.64353e+06	2.11203e+06	0.165015	0.320761		HEMX_ECOLI	hemX	1.66747e+06	1.68218e+06	1.64353e+06	2.11203e+06	0.165015	0.320761		HEM1_ECO24	hemA	49503.4	32737	1694.56	10309.4	-2.77634	1.18658		GLCD_ECOLI	GLCD_ECOLI	glcD	54211.1	53072.9	65040.4	67290.2	0.302712	2.00078
HEMY_ECOLI	hemY	1.44071e+06	1.1413e+06	820394	943218	-0.549961	0.895469		HEMY_ECOLI	hemY	1.44071e+06	1.1413e+06	820394	943218	-0.549961	0.895469		HEM2_ECOLI	hemB	6.59125e+06	7.56593e+06	1.17134e+07	1.28608e+07	0.795609	1.69349		GLCE_ECOLI	GLCE_ECOLI	glcE	97703.7	98993	116420	95356	0.106568	0.2604
HEXR_ECOLI	hexR	31066.4	17595.3	255654	133671	3.00012	0.962677		HEXR_ECOLI	hexR	31066.4	17595.3	255654	133671	3.00012	0.962677		HEM3_ECO7I	hemC	2.42289e+06	2.23555e+06	4.01552e+06	3.49555e+06	0.689171	1.44919		GLCG_ECOLI	GLCG_ECOLI	glcG	804428	806334	764441	757972	-0.0813831	2.23833
HFLC_ECOLI	hflC	9.20955e+06	9.92057e+06	5.25019e+06	9.72242e+06	-0.353521	0.341525		HFLC_ECOLI	hflC	9.20955e+06	9.92057e+06	5.25019e+06	9.72242e+06	-0.353521	0.341525		HEM4_ECOLI	hemD	43615.7	33985.3	41809.1	33380.4	-0.0455446	0.0615171		GLDA_ECOLI	GLDA_ECOLI	gldA	72884.3	56725.1	66894.5	67657.8	0.0539972	0.103024
HFLD_ECOBW	hflD	347557	328821	321417	646471	0.517011	0.332457		HFLD_ECOBW	hflD	347557	328821	321417	646471	0.517011	0.332457		HEMG_ECOLI	hemG	17308.2	10974.2	87674.4	62918.5	2.41268	1.38739		GLGA_ECOBW	GLGA_ECOBW	glgA	3.26283e+06	3.38158e+06	4.36582e+06	4.28821e+06	0.381231	2.3057
HFLK_ECOLI	hflK	3.59775e+06	4.23111e+06	4.91886e+06	8.47627e+06	0.774834	0.579468		HFLK_ECOLI	hflK	3.59775e+06	4.23111e+06	4.91886e+06	8.47627e+06	0.774834	0.579468		HEMN_ECOLI	hemN	924116	854162	1.08834e+06	677462	-0.0101604	0.00929187		GLGB_ECOHS	GLGB_ECOHS	glgB	2.62925e+06	2.6814e+06	2.45229e+06	2.61074e+06	-0.0688894	0.559134
HFLX_ECOLI	hflX	199678	286086	1.0211e+06	1.62539e+06	2.44576	1.14646		HFLX_ECOLI	hflX	199678	286086	1.0211e+06	1.62539e+06	2.44576	1.14646		HEMW_ECOLI	hemW	89222.2	118700	29657.2	100784	-0.672651	0.376529		GLGC_ECOBW	GLGC_ECOBW	glgC	1.96284e+06	2.20888e+06	2.29912e+06	2.46536e+06	0.191676	0.735148
HFQ_ECOBW	hfq	67458.1	66081.9	25676.5	25030	-1.39703	3.47267		HFQ_ECOBW	hfq	67458.1	66081.9	25676.5	25030	-1.39703	3.47267		HEMX_ECOLI	hemX	950900	708855	1.51222e+06	1.1818e+06	0.698789	0.89443		GLGX_ECOBW	GLGX_ECOBW	glgX	870136	877368	716910	771262	-0.231755	1.37765
HHA_ECOLI	hha	4257.35	6902.72	57862.4	67890.1	3.49417	2.09199		HHA_ECOLI	hha	4257.35	6902.72	57862.4	67890.1	3.49417	2.09199		HEMY_ECOLI	hemY	84030.9	69723.2	255977	185596	1.52203	1.24415		GLK_ECOBW	GLK_ECOBW	glk	1.61764e+06	2.61141e+06	1.69901e+06	1.74099e+06	-0.297925	0.29177
HINT_ECOLI	hinT	66431.6	71918.4	996366	250527	3.17194	0.559797		HINT_ECOLI	hinT	66431.6	71918.4	996366	250527	3.17194	0.559797		HEXR_ECOLI	hexR	56203.2	26944.9	73098.7	48672.5	0.550418	0.379298		GLMM_ECOBW	GLMM_ECOBW	glmM	7.16891e+06	7.24881e+06	7.77208e+06	7.22817e+06	0.0571431	0.397537
HIPA_ECOLI	hipA	2640.28	3026.72	48621.6	1977	3.15844	0.359459		HIPA_ECOLI	hipA	2640.28	3026.72	48621.6	1977	3.15844	0.359459		HFLC_ECOLI	hflC	925964	626518	1.81283e+06	1.51523e+06	1.1001	1.28273		GLMS_ECOLI	GLMS_ECOLI	glmS	1.20369e+07	1.17487e+07	1.23532e+07	1.10989e+07	-0.0203762	0.0863335
HIS1_ECO24	hisG	112438	102094	228226	198482	0.992053	1.67108		HIS1_ECO24	hisG	112438	102094	228226	198482	0.992053	1.67108		HFLD_ECOBW	hflD	87588.6	112338	203530	207618	1.04019	1.85971		GLMU_ECOBW	GLMU_ECOBW	glmU	2.17514e+06	2.49896e+06	2.37809e+06	2.3737e+06	0.0237813	0.079477
HIS5_ECO57	hisH	6817.1	11263.9	46763.8	16715.2	1.81181	0.562816		HIS5_ECO57	hisH	6817.1	11263.9	46763.8	16715.2	1.81181	0.562816		HFLK_ECOLI	hflK	4.50023e+06	3.11555e+06	3.17936e+06	3.20242e+06	-0.255034	0.33076		GLN1B_ECO57	GLN1B_ECO57	glnA	1.23415e+07	1.23264e+07	1.17613e+07	1.00471e+07	-0.177753	0.624832
HIS6_ECO24	hisF	27153.6	18577.2	156849	72219.7	2.32454	0.785385		HIS6_ECO24	hisF	27153.6	18577.2	156849	72219.7	2.32454	0.785385		HFLX_ECOLI	hflX	1.37179e+06	1.31192e+06	1.40086e+06	1.9921e+06	0.338318	0.449708		GLNB_ECOLI	GLNB_ECOLI	glnB	1.78065e+06	1.7818e+06	2.05012e+06	2.2227e+06	0.262322	1.26546
HIS7_ECOLI	hisB	184365	172802	254647	165357	0.233802	0.253787		HIS7_ECOLI	hisB	184365	172802	254647	165357	0.233802	0.253787		HFQ_ECOBW	hfq	438078	460417	459600	695338	0.362233	0.406702		GLND_ECO27	GLND_ECO27	glnD	405135	448603	503400	486880	0.214043	1.00413
HIS8_ECO7I	hisC	170042	79859.9	726698	285026	2.01738	0.632469		HIS8_ECO7I	hisC	170042	79859.9	726698	285026	2.01738	0.632469		HHA_ECOLI	hha	25950.8	6517.73	18255.7	40120.1	0.846329	0.328605		GLNE_ECO57	GLNE_ECO57	glnE	1.74829e+06	1.70252e+06	1.57892e+06	1.55526e+06	-0.138852	1.594
HISJ_ECOLI	hisJ	236132	218229	1.5433e+06	346649	2.05644	0.452043		HISJ_ECOLI	hisJ	236132	218229	1.5433e+06	346649	2.05644	0.452043		HINT_ECOLI	hinT	8.05869e+06	7.41324e+06	9.20614e+06	1.01227e+07	0.321105	1.12442		GLNH_ECOLI	GLNH_ECOLI	glnH	3.04344e+07	3.00087e+07	2.93603e+07	2.83724e+07	-0.0661887	0.892853
HISP_ECOLI	hisP	18779.5	10830.6	31783.4	12448.4	0.578996	0.254393		HISP_ECOLI	hisP	18779.5	10830.6	31783.4	12448.4	0.578996	0.254393		HIPA_ECOLI	hipA	516.676	151924	3297.42	3267.27	-4.53738	0.359548		GLNP_ECOLI	GLNP_ECOLI	glnP	113737	117970	228155	297125	1.18079	1.29086
HISQ_ECOLI	hisQ	34415.8	21314.9	44098.3	39668	0.587899	0.745083		HISQ_ECOLI	hisQ	34415.8	21314.9	44098.3	39668	0.587899	0.745083		HIS1_ECO24	hisG	582307	963865	895383	829119	0.157479	0.160905		GLNQ_ECOLI	GLNQ_ECOLI	glnQ	10502.8	10813.7	65535.2	58500.9	2.54072	2.33107
HISX_ECO57	hisD	36036.2	46021.5	102571	20137.1	0.580516	0.172061		HISX_ECO57	hisD	36036.2	46021.5	102571	20137.1	0.580516	0.172061		HIS2_ECO57	hisI	746798	789353	753459	764682	-0.0170137	0.141437		GLO2_ECO24	GLO2_ECO24	gloB	1.12285e+06	1.21159e+06	1.25552e+06	1.20843e+06	0.0778943	0.486369
HLDD_ECOBW	hldD	1.19673e+06	887029	4.43384e+06	1.82474e+06	1.58665	0.596855		HLDD_ECOBW	hldD	1.19673e+06	887029	4.43384e+06	1.82474e+06	1.58665	0.596855		HIS4_ECO45	hisA	953111	940974	2.09137e+06	1.78245e+06	1.03226	1.62838		GLO22_ECOLI	GLO22_ECOLI	gloC	1.84499e+06	1.89742e+06	2.02405e+06	1.82354e+06	0.0399884	0.178994
HLDE_ECOBW	hldE	1.63288e+06	1.09714e+06	3.41918e+06	3.47013e+06	1.33545	1.78696		HLDE_ECOBW	hldE	1.63288e+06	1.09714e+06	3.41918e+06	3.47013e+06	1.33545	1.78696		HIS5_ECO57	hisH	422438	394022	559482	487521	0.358812	1.0151		GLPD_ECOLI	GLPD_ECOLI	glpD	1.27497e+06	1.13288e+06	1.34568e+06	1.18769e+06	0.0733133	0.211429
HMP_ECOLI	hmp	44785.2	21486.4	71147.8	35758.3	0.689883	0.357789		HMP_ECOLI	hmp	44785.2	21486.4	71147.8	35758.3	0.689883	0.357789		HIS6_ECOK1	hisF	1.32924e+06	1.3259e+06	2.47256e+06	1.96068e+06	0.739573	1.13184		GLPK_ECO8A	GLPK_ECO8A	glpK	9.23613e+06	9.6061e+06	9.92477e+06	9.80798e+06	0.0666222	0.827913
HNS_ECOLI	hns	1.67038e+06	2.79319e+06	3.38048e+07	1.7847e+07	3.53255	1.00755		HNS_ECOLI	hns	1.67038e+06	2.79319e+06	3.38048e+07	1.7847e+07	3.53255	1.00755		HIS7_ECOLI	hisB	712091	535227	458096	245862	-0.825269	0.725613		GLPQ_ECOLI	GLPQ_ECOLI	glpQ	63632.9	59165.5	49665.9	40059.8	-0.452698	1.05008
HOFB_ECOLI	hofB	144339	6212.81	9072.62	8161.85	-3.12689	0.360221		HOFB_ECOLI	hofB	144339	6212.81	9072.62	8161.85	-3.12689	0.360221		HIS8_ECO7I	hisC	1.74423e+06	2.16243e+06	5.47522e+06	4.50812e+06	1.35359	1.54101		GLPR_ECOLI	GLPR_ECOLI	glpR	556711	583979	622069	621922	0.125069	1.19961
HOLA_ECOLI	holA	30007.6	27168.1	28056.2	60677.4	0.634076	0.359664		HOLA_ECOLI	holA	30007.6	27168.1	28056.2	60677.4	0.634076	0.359664		HISJ_ECOLI	hisJ	4.81894e+06	3.78461e+06	1.00057e+07	7.41344e+06	1.01767	1.05895		GLPX_ECOLI	GLPX_ECOLI	glpX	935957	1.05261e+06	1.01831e+06	1.04838e+06	0.0555967	0.234217
HOLB_ECOLI	holB	12942.2	8057.47	27259.3	35342.1	1.57583	1.31998		HOLB_ECOLI	holB	12942.2	8057.47	27259.3	35342.1	1.57583	1.31998		HISX_ECOLI	hisD	753116	964930	2.74944e+06	1.85695e+06	1.42287	1.0566		GLRR_ECOLI	GLRR_ECOLI	glrR	157471	156966	172821	169913	0.12432	1.97021
HPAG_ECOLX	hpaG	306.346	61.0904	18118	3449.04	5.87519	0.544666		HPAG_ECOLX	hpaG	306.346	61.0904	18118	3449.04	5.87519	0.544666		HLDD_ECOBW	hldD	1.25881e+07	1.11011e+07	2.26792e+07	2.20356e+07	0.91652	2.23012		GLRX2_ECO57	GLRX2_ECO57	grxB	8.01479e+06	8.63796e+06	7.96044e+06	7.8527e+06	-0.074636	0.500905
HPCC_ECOLX	hpcC	60053.8	13573	61995.6	30088	0.322714	0.110992		HPCC_ECOLX	hpcC	60053.8	13573	61995.6	30088	0.322714	0.110992		HLDE_ECOBW	hldE	5.54242e+06	3.74428e+06	6.79038e+06	5.64659e+06	0.421396	0.556864		GLRX3_ECO57	GLRX3_ECO57	grxC	5.19329e+06	5.77745e+06	4.08682e+06	3.7139e+06	-0.491982	1.35045
HPF_ECOLI	hpf	2649.59	927.075	88839.3	38174.5	5.15023	0.868801		HPF_ECOLI	hpf	2649.59	927.075	88839.3	38174.5	5.15023	0.868801		HMP_ECOL6	hmp	507666	197780	311557	313161	-0.17533	0.0867994		GLRX4_ECO57	GLRX4_ECO57	grxD	1.30287e+07	1.24058e+07	1.27908e+07	1.49054e+07	0.122895	0.384268
HPRS_ECOLI	hprS	249184	81409	108349	118688	-0.542127	0.221395		HPRS_ECOLI	hprS	249184	81409	108349	118688	-0.542127	0.221395		HNS_ECOLI	hns	7.16411e+07	9.83586e+07	8.92676e+07	1.43757e+08	0.454947	0.389227		GLSA1_ECOL6	GLSA1_ECOL6	glsA1	2.17316e+06	1.89619e+06	1.85759e+06	1.81781e+06	-0.146895	0.530945
HPRT_ECOLI	hpt	3033.76	2662.47	48960.6	17237.2	3.5387	0.70605		HPRT_ECOLI	hpt	3033.76	2662.47	48960.6	17237.2	3.5387	0.70605		HOFB_ECOLI	hofB	86854.5	2409.59	2788.09	941.372	-4.58104	0.379025		GLTB_ECOLI	GLTB_ECOLI	gltB	6.89078e+06	6.97063e+06	7.59036e+06	7.10598e+06	0.0843841	0.636217
HRPA_ECOLI	hrpA	3.68614e+06	4.95742e+06	663501	1.35897e+06	-2.0955	1.34959		HRPA_ECOLI	hrpA	3.68614e+06	4.95742e+06	663501	1.35897e+06	-2.0955	1.34959		HOLA_ECOLI	holA	21067	30274	16035.9	42961.4	0.20054	0.0898568		GLTD_ECOLI	GLTD_ECOLI	gltD	1.91108e+06	1.92119e+06	1.9369e+06	1.92574e+06	0.0113905	0.74164
HSCA_ECOBW	hscA	3.12263e+06	4.70342e+06	3.61689e+06	4.03455e+06	-0.0325525	0.0339982		HSCA_ECOBW	hscA	3.12263e+06	4.70342e+06	3.61689e+06	4.03455e+06	-0.0325525	0.0339982		HOLC_ECOLI	holC	132477	117844	141089	160111	0.266939	0.774404		GLTI_ECOLI	GLTI_ECOLI	gltI	3.54921e+07	3.38325e+07	3.10822e+07	2.96934e+07	-0.189875	1.23278
HSCB_ECOBW	hscB	43937.2	31454.8	294495	73528.7	2.28731	0.498871		HSCB_ECOBW	hscB	43937.2	31454.8	294495	73528.7	2.28731	0.498871		HPAG_ECOLX	hpaG	102581	32117	88459.6	50375.3	0.0436439	0.0161476		GLTJ_ECOLI	GLTJ_ECOLI	gltJ	16975.5	27779.4	33605.9	35878.7	0.634647	0.811275
HSLO_ECOBW	hslO	584324	649309	1.18435e+06	995729	0.821467	1.38013		HSLO_ECOBW	hslO	584324	649309	1.18435e+06	995729	0.821467	1.38013		HPCC_ECOLX	hpcC	240558	74233.4	190778	94805.1	-0.140488	0.0491188		GLTK_ECOLI	GLTK_ECOLI	gltK	26914.3	29988.1	63603.8	75752.3	1.29221	1.65116
HSLU_ECOBW	hslU	3.84908e+06	2.33931e+06	5.65651e+06	6.85601e+06	1.01573	1.08761		HSLU_ECOBW	hslU	3.84908e+06	2.33931e+06	5.65651e+06	6.85601e+06	1.01573	1.08761		HPF_ECOLI	hpf	1.12564e+06	728904	842132	406107	-0.571169	0.385275		GLTP_ECOLI	GLTP_ECOLI	gltP	58821.5	77450.6	136507	165709	1.14909	1.38814
HSLV_ECOBW	hslV	1.03938e+06	1.04478e+06	1.26646e+06	1.06018e+06	0.158779	0.442597		HSLV_ECOBW	hslV	1.03938e+06	1.04478e+06	1.26646e+06	1.06018e+06	0.158779	0.442597		HPRT_ECOLI	hpt	566869	581459	291311	324513	-0.898944	2.33664		GLXK2_ECOLI	GLXK2_ECOLI	glxK	350029	344327	383631	396264	0.167604	1.59749
HTPG_ECOHS	htpG	1.66931e+07	1.38177e+07	3.09399e+07	2.35601e+07	0.836936	1.02732		HTPG_ECOHS	htpG	1.66931e+07	1.38177e+07	3.09399e+07	2.35601e+07	0.836936	1.02732		HRPA_ECOLI	hrpA	565783	481467	199836	248884	-1.22272	1.59266		GLYA_ECOBW	GLYA_ECOBW	glyA	3.94648e+07	4.02481e+07	4.11103e+07	3.89316e+07	0.00594213	0.0457465
HTPX_ECOBW	htpX	574907	344965	395189	469923	-0.0885471	0.074758		HTPX_ECOBW	htpX	574907	344965	395189	469923	-0.0885471	0.074758		HSCA_ECOBW	hscA	8.44974e+06	1.10113e+07	9.26357e+06	1.34997e+07	0.226118	0.24155		GMHA_ECOBW	GMHA_ECOBW	gmhA	7.48718e+06	6.58988e+06	7.27949e+06	7.47238e+06	0.0675513	0.268635
HXPA_ECOLI	hxpA	3345.06	1000.92	26600.5	21046.4	3.45463	1.72498		HXPA_ECOLI	hxpA	3345.06	1000.92	26600.5	21046.4	3.45463	1.72498		HSCB_ECOBW	hscB	2.861e+06	1.75997e+06	4.19706e+06	2.43737e+06	0.521777	0.362135		GMHBB_ECOLI	GMHBB_ECOLI	gmhB	269927	263036	234167	248316	-0.143559	1.07062
HYBA_ECOLI	hybA	10042.4	7456.31	30245.1	22669.5	1.59642	1.32351		HYBA_ECOLI	hybA	10042.4	7456.31	30245.1	22669.5	1.59642	1.32351		HSLO_ECOBW	hslO	8.46894e+06	8.36721e+06	9.73525e+06	1.1454e+07	0.33177	0.895332		GNGF_ECOLI	GNGF_ECOLI	ybhK	152286	166029	212154	216816	0.430422	1.77552
HYBD_ECOLI	hybD	4944.05	2517.06	63745.4	11778.6	3.33947	0.493614		HYBD_ECOLI	hybD	4944.05	2517.06	63745.4	11778.6	3.33947	0.493614		HSLU_ECOBW	hslU	2.5609e+07	1.71914e+07	1.50898e+07	2.14915e+07	-0.226517	0.21039		GNSA_ECOLI	GNSA_ECOLI	gnsA	214775	204065	281066	262015	0.374769	1.52904
HYBE_ECOLI	hybE	1363.54	1923.82	34346.2	11248.7	3.79387	0.680782		HYBE_ECOLI	hybE	1363.54	1923.82	34346.2	11248.7	3.79387	0.680782		HSLV_ECOBW	hslV	3.17422e+06	2.0398e+06	2.91505e+06	2.55411e+06	0.0689247	0.0704995		GNTK_ECOLI	GNTK_ECOLI	gntK	714633	726930	740136	748781	0.0466301	1.05695
HYBG_ECOLI	hybG	6522.29	3131.98	23407.8	6525.33	1.6325	0.443593		HYBG_ECOLI	hybG	6522.29	3131.98	23407.8	6525.33	1.6325	0.443593		HTPG_ECOHS	htpG	5.83686e+07	3.91059e+07	6.06893e+07	5.80859e+07	0.285136	0.411738		GNTR_ECOLI	GNTR_ECOLI	gntR	261410	284180	289925	282688	0.0697444	0.425495
IADA_ECOLI	iadA	966960	893202	1.4692e+06	833484	0.307889	0.251228		IADA_ECOLI	iadA	966960	893202	1.4692e+06	833484	0.307889	0.251228		HTPX_ECOBW	htpX	69536.1	26780.8	169790	84009.8	1.39783	0.616047		GNTT_ECOLI	GNTT_ECOLI	gntT	206670	223836	439114	397346	0.958263	1.91546
ICLR_ECOLI	iclR	20278.4	20392.7	91515.6	86076.8	2.12649	2.80276		ICLR_ECOLI	iclR	20278.4	20392.7	91515.6	86076.8	2.12649	2.80276		HXPA_ECOLI	hxpA	1.06001e+06	970482	1.16012e+06	1.44076e+06	0.357172	0.715688		GPDA_ECOBW	GPDA_ECOBW	gpsA	1.82682e+06	1.84786e+06	1.84229e+06	1.85666e+06	0.00949668	0.355289
IDH_ECOLI	icd	1.46064e+07	1.59502e+07	4.67826e+07	3.06296e+07	1.34108	0.992538		IDH_ECOLI	icd	1.46064e+07	1.59502e+07	4.67826e+07	3.06296e+07	1.34108	0.992538		HXPB_ECOLI	hxpB	2.65679e+06	2.1378e+06	9.56267e+06	5.1811e+06	1.62063	0.815797		GPMA_ECOBW	GPMA_ECOBW	gpmA	6.17497e+07	6.08995e+07	7.14019e+07	6.6271e+07	0.166705	0.992001
IF1_ECO24	infA	47337.9	112807	933889	764783	3.40695	1.86618		IF1_ECO24	infA	47337.9	112807	933889	764783	3.40695	1.86618		HYBA_ECOLI	hybA	72717.9	44049	33575.5	38649.8	-0.693057	0.575643		GPMB_ECOBW	GPMB_ECOBW	gpmB	733416	735303	754720	713732	-0.000262601	0.00200525
IF2_ECO24	infB	5.66079e+07	8.70492e+07	4.07689e+07	7.0287e+07	-0.371342	0.282024		IF2_ECO24	infB	5.66079e+07	8.70492e+07	4.07689e+07	7.0287e+07	-0.371342	0.282024		HYBD_ECOLI	hybD	615212	304675	1.15159e+06	437385	0.788565	0.318035		GPMI_ECOHS	GPMI_ECOHS	gpmI	2.22639e+06	2.42421e+06	2.39672e+06	2.32379e+06	0.0215245	0.112532
IF3_ECO27	infC	1.29107e+06	2.41504e+06	1.14012e+07	1.27733e+07	2.70551	2.12929		IF3_ECO27	infC	1.29107e+06	2.41504e+06	1.14012e+07	1.27733e+07	2.70551	2.12929		HYBE_ECOLI	hybE	96617.1	63876.3	98502.4	55910	-0.0557253	0.0361105		GPPA_ECOSE	GPPA_ECOSE	gppA	1.24551e+06	1.36598e+06	1.26165e+06	1.29343e+06	-0.0315106	0.157989
IGAA_ECO57	yrfF	177489	156901	73501.1	132439	-0.699305	0.754732		IGAA_ECO57	yrfF	177489	156901	73501.1	132439	-0.699305	0.754732		HYBG_ECOLI	hybG	110033	30128.7	179601	44563.6	0.67747	0.189797		GPR_ECOLI	GPR_ECOLI	gpr	976082	983003	797973	787697	-0.305088	2.95901
IHFA_ECOBW	ihfA	132642	110005	4.0188e+06	1.69383e+06	4.55722	0.844863		IHFA_ECOBW	ihfA	132642	110005	4.0188e+06	1.69383e+06	4.55722	0.844863		HYCI_ECOLI	hycI	29283.2	14703	51784.3	16716.3	0.639065	0.233008		GRCA_ECO24	GRCA_ECO24	grcA	49319.2	66657.8	49972.1	56505.8	-0.123285	0.180988
IHFB_ECOBW	ihfB	22021.2	32325.3	1.31257e+06	153952	4.75406	0.45946		IHFB_ECOBW	ihfB	22021.2	32325.3	1.31257e+06	153952	4.75406	0.45946		IADA_ECOLI	iadA	3.33725e+06	1.98696e+06	1.05756e+07	4.74612e+06	1.52494	0.625753		GREA_ECOLI	GREA_ECOLI	greA	7.5631e+06	7.66448e+06	8.22353e+06	7.67728e+06	0.0624142	0.456757
ILVA_ECOLI	ilvA	1.75178e+06	1.90112e+06	3.12104e+06	2.95333e+06	0.733691	2.07101		ILVA_ECOLI	ilvA	1.75178e+06	1.90112e+06	3.12104e+06	2.95333e+06	0.733691	2.07101		IBAG_ECOLI	ibaG	520581	601918	455974	490118	-0.246662	0.736292		GRPE_ECOHS	GRPE_ECOHS	grpE	1.10207e+07	1.13798e+07	1.18623e+07	1.10795e+07	0.0344481	0.226315
ILVB_ECOLI	ilvB	26691.7	41670.7	170010	61619.9	1.76055	0.561931		ILVB_ECOLI	ilvB	26691.7	41670.7	170010	61619.9	1.76055	0.561931		IBPA_ECOBW	ibpA	1.31149e+06	805568	237288	597626	-1.34236	0.756867		GSA_ECOBW	GSA_ECOBW	hemL	1.02262e+07	1.02623e+07	1.09662e+07	1.08091e+07	0.0878803	1.81452
ILVC_ECOBW	ilvC	3.45734e+06	4.56262e+06	6.40711e+06	4.90111e+06	0.495703	0.656721		ILVC_ECOBW	ilvC	3.45734e+06	4.56262e+06	6.40711e+06	4.90111e+06	0.495703	0.656721		IBPB_ECO7I	ibpB	131894	38145.6	3449.86	40740.4	-1.94407	0.470415		GSH1_ECO24	GSH1_ECO24	gshA	4.88835e+06	4.79864e+06	4.21374e+06	4.16225e+06	-0.209787	2.20989
ILVD_ECOHS	ilvD	3.07022e+06	3.21821e+06	7.12902e+06	4.40052e+06	0.874565	0.709686		ILVD_ECOHS	ilvD	3.07022e+06	3.21821e+06	7.12902e+06	4.40052e+06	0.874565	0.709686		ICLR_ECOLI	iclR	156251	103286	116724	163662	0.111473	0.09905		GSHB_ECOLI	GSHB_ECOLI	gshB	1.49176e+06	1.64172e+06	1.56636e+06	1.56197e+06	-0.00237374	0.010672
ILVE_ECOLI	ilvE	605114	847430	2.49743e+06	1.82874e+06	1.57451	1.25066		ILVE_ECOLI	ilvE	605114	847430	2.49743e+06	1.82874e+06	1.57451	1.25066		IDH_ECOLI	icd	8.99533e+07	7.51242e+07	1.57467e+08	8.99905e+07	0.584039	0.449294		GSHR_ECOLI	GSHR_ECOLI	gor	3.30826e+06	3.31212e+06	3.29695e+06	2.96634e+06	-0.0799934	0.40554
ILVG_ECOLI	ilvG	128407	151058	290236	179563	0.749376	0.630678		ILVG_ECOLI	ilvG	128407	151058	290236	179563	0.749376	0.630678		IDNO_ECOLI	idnO	54971.8	9622.66	84823.7	9109.03	0.540218	0.112844		GSIA_ECOLI	GSIA_ECOLI	gsiA	11812.4	17008.6	34340	24494.6	1.02954	0.941426
IMDH_ECOLI	guaB	3.77024e+06	4.4583e+06	1.10893e+07	9.47183e+06	1.32121	1.7052		IMDH_ECOLI	guaB	3.77024e+06	4.4583e+06	1.10893e+07	9.47183e+06	1.32121	1.7052		IF1_ECO24	infA	1.52047e+06	1.67893e+06	1.64855e+06	1.57104e+06	0.00907441	0.0365234		GSIB_ECOLI	GSIB_ECOLI	gsiB	3.44732e+06	3.4822e+06	3.19623e+06	3.16735e+06	-0.122916	2.19767
INGK_ECOLI	gsk	138201	212243	351387	467577	1.22461	1.11542		INGK_ECOLI	gsk	138201	212243	351387	467577	1.22461	1.11542		IF2_ECO24	infB	1.14043e+08	1.39929e+08	6.74032e+07	9.90049e+07	-0.609944	0.78174		GSP_ECOLI	GSP_ECOLI	gss	1.57856e+06	1.49124e+06	1.68953e+06	1.60938e+06	0.103846	0.714632
IOJAP_ECOLI	rsfS	39825.7	54268.4	731245	463411	3.66635	1.26297		IOJAP_ECOLI	rsfS	39825.7	54268.4	731245	463411	3.66635	1.26297		IF3_ECO27	infC	3.56028e+07	3.90529e+07	1.63603e+07	1.96658e+07	-1.05121	1.82518		GSTA_ECOLI	GSTA_ECOLI	gstA	2.49323e+06	2.62396e+06	2.72381e+06	2.5952e+06	0.055806	0.413552
IPYR_ECO57	ppa	2.25446e+06	2.14869e+06	9.46751e+06	3.51077e+06	1.55949	0.542581		IPYR_ECO57	ppa	2.25446e+06	2.14869e+06	9.46751e+06	3.51077e+06	1.55949	0.542581		IHFA_ECOBW	ihfA	549492	347649	4.18654e+06	2.26027e+06	2.84518	0.986011		GSTB_ECOLI	GSTB_ECOLI	gstB	1.98498e+06	1.97302e+06	2.2003e+06	2.30838e+06	0.187932	1.4336
IRAP_ECOBW	iraP	14353.6	1718.66	99226.3	1055.4	2.64141	0.3147		IRAP_ECOBW	iraP	14353.6	1718.66	99226.3	1055.4	2.64141	0.3147		IHFB_ECOBW	ihfB	147291	278428	735643	323798	1.31533	0.552459		GUAA_ECOBW	GUAA_ECOBW	guaA	1.49278e+07	1.41947e+07	1.62961e+07	1.47748e+07	0.0934271	0.434319
ISCA_ECOBW	iscA	148752	201797	534652	319128	1.28425	0.819509		ISCA_ECOBW	iscA	148752	201797	534652	319128	1.28425	0.819509		ILVA_ECOLI	ilvA	3.34684e+06	3.52677e+06	4.45017e+06	6.43008e+06	0.662571	0.741285		GUAC_ECOBW	GUAC_ECOBW	guaC	852874	1.45763e+06	1.50361e+06	1.26367e+06	0.260264	0.255443
ISCR_ECOBW	iscR	34892	43305.6	142079	165407	1.97532	1.93942		ISCR_ECOBW	iscR	34892	43305.6	142079	165407	1.97532	1.93942		ILVB_ECOLI	ilvB	211806	172295	464341	340934	1.068	1.08074		GUN_ECOLI	GUN_ECOLI	bcsZ	470004	499807	394444	452929	-0.194707	0.692206
ISCS_ECOBW	iscS	7.06607e+06	1.16624e+07	2.49991e+07	1.98253e+07	1.25905	1.19596		ISCS_ECOBW	iscS	7.06607e+06	1.16624e+07	2.49991e+07	1.98253e+07	1.25905	1.19596		ILVC_ECOBW	ilvC	1.68338e+07	2.25718e+07	2.80267e+07	2.93215e+07	0.541348	1.03262		GYRA_ECOLI	GYRA_ECOLI	gyrA	1.54301e+07	1.57216e+07	1.71776e+07	1.68177e+07	0.126024	1.59309
ISCU_ECOLI	iscU	466176	939636	4.9303e+06	2.82094e+06	2.46302	1.00386		ISCU_ECOLI	iscU	466176	939636	4.9303e+06	2.82094e+06	2.46302	1.00386		ILVD_ECOHS	ilvD	1.03962e+07	1.09322e+07	1.92234e+07	1.29195e+07	0.591723	0.639191		GYRB_ECOLI	GYRB_ECOLI	gyrB	2.34171e+07	2.34939e+07	2.73048e+07	2.68432e+07	0.206981	2.38132
ISPA_ECOLI	ispA	452.548	2523.36	10837.4	1720.56	2.07719	0.383864		ISPA_ECOLI	ispA	452.548	2523.36	10837.4	1720.56	2.07719	0.383864		ILVE_ECOLI	ilvE	1.19309e+07	1.34805e+07	2.39683e+07	2.17756e+07	0.848104	1.76967		HCHA_ECO7I	HCHA_ECO7I	hchA	3.16759e+06	2.96401e+06	3.48298e+06	3.19234e+06	0.122576	0.576516
ISPB_ECOLI	ispB	129625	66723.7	241873	128187	0.914336	0.504436		ISPB_ECOLI	ispB	129625	66723.7	241873	128187	0.914336	0.504436		ILVG_ECOLI	ilvG	418622	559962	286983	440399	-0.427983	0.453854		HCXA_ECOLI	HCXA_ECOLI	hcxA	30844.4	27137.8	31604.6	33527.3	0.167754	0.640202
ISPE_ECO27	ispE	52277	23846.2	267650	157100	2.48021	1.03357		ISPE_ECO27	ispE	52277	23846.2	267650	157100	2.48021	1.03357		ILVI_ECOLI	ilvI	30674.3	40141.2	13851.6	60449.8	0.0693251	0.0230859		HCXB_ECOLI	HCXB_ECOLI	hcxB	128479	167170	100083	97997	-0.577806	0.892474
ISPG_ECOBW	ispG	3.08865e+06	2.58627e+06	4.42445e+06	4.63759e+06	0.675235	1.60224		ISPG_ECOBW	ispG	3.08865e+06	2.58627e+06	4.42445e+06	4.63759e+06	0.675235	1.60224		IMDH_ECOLI	guaB	2.16751e+07	1.87301e+07	2.20039e+07	3.50727e+07	0.498361	0.469304		HDA_ECOBW	HDA_ECOBW	hda	76210.4	72183.8	74001.4	88701	0.132801	0.34975
ISPH_ECO27	ispH	137157	161415	488049	355082	1.49768	1.24841		ISPH_ECO27	ispH	137157	161415	488049	355082	1.49768	1.24841		INGK_ECOLI	gsk	1.90215e+06	2.39163e+06	1.00878e+06	1.77864e+06	-0.623316	0.618889		HDFR_ECOBW	HDFR_ECOBW	hdfR	739646	681785	715685	751328	0.0455374	0.243001
K1PF_ECO57	fruK	16249.8	26746.9	33830.2	75638.2	1.34822	0.580042		K1PF_ECO57	fruK	16249.8	26746.9	33830.2	75638.2	1.34822	0.580042		IOJAP_ECOLI	rsfS	2.6608e+06	2.93968e+06	2.31795e+06	4.24945e+06	0.229772	0.174343		HDHA_ECOLI	HDHA_ECOLI	hdhA	1.24605e+06	1.47885e+06	1.17328e+06	949534	-0.360225	0.69201
KAD_ECOBW	adk	1.34544e+06	1.14864e+06	7.69838e+06	1.95407e+06	1.95238	0.469679		KAD_ECOBW	adk	1.34544e+06	1.14864e+06	7.69838e+06	1.95407e+06	1.95238	0.469679		IPYR_ECOL6	ppa	3.82531e+07	4.0067e+07	3.3896e+07	2.41583e+07	-0.431977	0.751071		HELD_ECOLI	HELD_ECOLI	helD	52979.4	55444.8	75789.2	75910.8	0.484535	2.48977
KATG_ECODH	katG	2.72752e+06	2.07999e+06	5.32629e+06	2.70569e+06	0.740468	0.450103		KATG_ECODH	katG	2.72752e+06	2.07999e+06	5.32629e+06	2.70569e+06	0.740468	0.450103		IRAP_ECOBW	iraP	234924	6885.84	814389	160357	2.01115	0.39696		HEM2_ECOLI	HEM2_ECOLI	hemB	3.031e+06	3.25969e+06	3.55616e+06	3.12422e+06	0.0867119	0.293379
KBL_ECOLI	kbl	1.60332e+06	1.27315e+06	5.16118e+06	2.38169e+06	1.39082	0.624494		KBL_ECOLI	kbl	1.60332e+06	1.27315e+06	5.16118e+06	2.38169e+06	1.39082	0.624494		ISCA_ECOBW	iscA	4.70088e+06	6.3573e+06	2.99211e+06	4.09253e+06	-0.642348	0.735754		HEM3_ECO7I	HEM3_ECO7I	hemC	1.69459e+06	1.69488e+06	1.54378e+06	1.52534e+06	-0.143235	2.48181
KBP_ECOLI	kbp	115330	58632	419931	209769	1.8559	0.766157		KBP_ECOLI	kbp	115330	58632	419931	209769	1.8559	0.766157		ISCS_ECOBW	iscS	5.12813e+07	7.3711e+07	4.61697e+07	6.52182e+07	-0.166247	0.161607		HEM4_ECOLI	HEM4_ECOLI	hemD	104354	98883.7	102214	113556	0.0863245	0.372135
KDGK_ECOLI	kdgK	219466	278615	386619	469895	0.782096	1.13972		KDGK_ECOLI	kdgK	219466	278615	386619	469895	0.782096	1.13972		ISCU_ECOLI	iscU	9.52414e+06	1.61288e+07	1.10432e+07	1.50467e+07	0.024365	0.0177154		HEM6_ECO24	HEM6_ECO24	hemF	49863.3	51534.2	58913.5	66061.3	0.301615	1.07168
KDGL_ECOLI	dgkA	416018	333075	347059	454765	0.0981402	0.133425		KDGL_ECOLI	dgkA	416018	333075	347059	454765	0.0981402	0.133425		ISPA_ECOLI	ispA	440577	442275	260821	287852	-0.686227	2.18678		HEMG_ECOLI	HEMG_ECOLI	hemG	223985	207867	371725	390607	0.819885	2.25215
KDGR_ECOLI	kdgR	766509	527002	2.05745e+06	1.05661e+06	1.2675	0.659739		KDGR_ECOLI	kdgR	766509	527002	2.05745e+06	1.05661e+06	1.2675	0.659739		ISPB_ECOLI	ispB	749244	478154	1.17656e+06	1.05242e+06	0.860777	1.10598		HEMH_ECO45	HEMH_ECO45	hemH	10655.1	8983.18	34040.7	24490.4	1.57553	1.24493
KDSA_ECOBW	kdsA	292175	303675	1.18632e+06	907505	1.81312	1.48156		KDSA_ECOBW	kdsA	292175	303675	1.18632e+06	907505	1.81312	1.48156		ISPD_ECOBW	ispD	387329	149486	180889	231121	-0.381748	0.181277		HEMN_ECOLI	HEMN_ECOLI	hemN	481415	543998	527069	464191	-0.0488703	0.132335
KDSB_ECOBW	kdsB	25567.4	16228.1	158151	66529.6	2.42646	0.731776		KDSB_ECOBW	kdsB	25567.4	16228.1	158151	66529.6	2.42646	0.731776		ISPE_ECOBW	ispE	700059	496130	417489	377048	-0.59026	0.714245		HEMW_ECOLI	HEMW_ECOLI	hemW	162137	171762	177458	160192	0.0161161	0.0619734
KDSC_ECOBD	kdsC	29558.8	22216.4	286175	117203	2.9618	0.761502		KDSC_ECOBD	kdsC	29558.8	22216.4	286175	117203	2.9618	0.761502		ISPF_ECOBW	ispF	1.4906e+06	1.18562e+06	1.54076e+06	1.20469e+06	0.036845	0.0492664		HEMX_ECOLI	HEMX_ECOLI	hemX	1.73508e+06	1.78789e+06	2.49854e+06	2.29747e+06	0.445043	1.59098
KDSD_ECOL6	kdsD	46257.1	50390.3	121340	50869.8	0.833361	0.401775		KDSD_ECOL6	kdsD	46257.1	50390.3	121340	50869.8	0.833361	0.401775		ISPG_ECOBW	ispG	7.76146e+06	8.30033e+06	5.84192e+06	7.46188e+06	-0.271794	0.606286		HEMY_ECOLI	HEMY_ECOLI	hemY	782183	924525	898117	921509	0.0924251	0.287583
KDTA_ECOLI	waaA	383324	325501	244508	430283	-0.070989	0.0568788		KDTA_ECOLI	waaA	383324	325501	244508	430283	-0.070989	0.0568788		ISPH_ECO27	ispH	1.13919e+06	1.13288e+06	1.03132e+06	1.41077e+06	0.104117	0.156157		HEXR_ECOLI	HEXR_ECOLI	hexR	75531.1	66678.6	140633	125732	0.905382	1.72271
KGTP_ECOLI	kgtP	87.9174	20816	18101.8	40466	1.48634	0.465747		KGTP_ECOLI	kgtP	87.9174	20816	18101.8	40466	1.48634	0.465747		IVY_ECOLI	ivy	139107	44429.3	360418	51887.4	1.16765	0.258137		HFLC_ECOLI	HFLC_ECOLI	hflC	4.42364e+06	3.95694e+06	5.16612e+06	5.01306e+06	0.2805	1.17297
KGUA_ECOLI	gmk	28733.3	26001.3	259077	79637.8	2.62955	0.594523		KGUA_ECOLI	gmk	28733.3	26001.3	259077	79637.8	2.62955	0.594523		IXTPA_ECOL6	rdgB	0	118630	436.299	55875.6	-1.07495	0.166817		HFLD_ECOBW	HFLD_ECOBW	hflD	251133	250678	283744	311733	0.246902	1.10296
KITH_ECO57	tdk	55145.4	35536.7	464810	137147	2.73077	0.585626		KITH_ECO57	tdk	55145.4	35536.7	464810	137147	2.73077	0.585626		IXTPA_ECOLI	rdgB	277603	8949.12	174405	149252	0.17567	0.0442067		HFLK_ECOLI	HFLK_ECOLI	hflK	6.86037e+06	6.63193e+06	9.50562e+06	9.08996e+06	0.462823	2.06917
KPRS_ECOLI	prs	3.29164e+06	1.62555e+06	8.59852e+06	4.88448e+06	1.45523	0.769497		KPRS_ECOLI	prs	3.29164e+06	1.62555e+06	8.59852e+06	4.88448e+06	1.45523	0.769497		K1PF_ECO57	fruK	177432	407488	185131	628186	0.47558	0.159769		HFLX_ECOLI	HFLX_ECOLI	hflX	1.76686e+06	1.97287e+06	2.26043e+06	2.11592e+06	0.226792	0.895763
KPSC5_ECOLX	kpsC	1852.39	141881	3494.57	89329.4	-0.630823	0.10463		KPSC5_ECOLX	kpsC	1852.39	141881	3494.57	89329.4	-0.630823	0.10463		KAD_ECOBW	adk	3.88701e+07	3.36007e+07	2.47565e+07	3.8052e+07	-0.206439	0.244935		HFQ_ECOBW	HFQ_ECOBW	hfq	1.51221e+07	1.48249e+07	1.6641e+07	1.79018e+07	0.205971	1.14824
KPSE5_ECOLX	kpsE	11045.3	615897	9626.9	928979	0.582187	0.094938		KPSE5_ECOLX	kpsE	11045.3	615897	9626.9	928979	0.582187	0.094938		KATG_ECODH	katG	1.20992e+07	8.47435e+06	2.58933e+07	1.66945e+07	1.04965	0.807211		HHA_ECOLI	HHA_ECOLI	hha	1.04619e+06	1.07655e+06	1.54417e+06	1.22921e+06	0.385712	0.754325
KPST5_ECOLX	kpsT	53.7606	0	487.813	47799.6	9.81088	0.381719		KPST5_ECOLX	kpsT	53.7606	0	487.813	47799.6	9.81088	0.381719		KBL_ECOLI	kbl	8.70367e+06	7.46304e+06	7.14565e+06	8.43899e+06	-0.0529012	0.110043		HINT_ECOLI	HINT_ECOLI	hinT	8.29923e+06	8.9977e+06	8.16896e+06	8.06508e+06	-0.0914941	0.566695
KPSU1_ECOLX	kpsU	178431	931569	45697.1	101487	-2.91487	0.480934		KPSU1_ECOLX	kpsU	178431	931569	45697.1	101487	-2.91487	0.480934		KBP_ECOLI	kbp	859424	548835	882110	392688	-0.143643	0.0760772		HIS1_ECO24	HIS1_ECO24	hisG	539964	595210	709274	624444	0.23254	0.723811
KPYK1_ECO57	pykF	6.67727e+06	7.4851e+06	1.15068e+07	8.23444e+06	0.47915	0.620288		KPYK1_ECO57	pykF	6.67727e+06	7.4851e+06	1.15068e+07	8.23444e+06	0.47915	0.620288		KCY_ECOBW	cmk	786316	790845	1.45786e+06	954597	0.613172	0.62188		HIS2_ECO57	HIS2_ECO57	hisI	868021	1.13583e+06	899578	882116	-0.169527	0.305532
KPYK2_ECOLI	pykA	8.17447e+06	6.16863e+06	1.01484e+07	5.04552e+06	0.0831377	0.0501571		KPYK2_ECOLI	pykA	8.17447e+06	6.16863e+06	1.01484e+07	5.04552e+06	0.0831377	0.0501571		KDGK_ECOLI	kdgK	875921	559351	1.49826e+06	802095	0.680529	0.42554		HIS4_ECO24	HIS4_ECO24	hisA	930099	881990	997063	924899	0.0849265	0.477862
KT3K_ECO57	yniA	7162.76	2291.98	42648.9	12819.8	2.55256	0.572944		KT3K_ECO57	yniA	7162.76	2291.98	42648.9	12819.8	2.55256	0.572944		KDGL_ECOLI	dgkA	98226.2	65135.2	279174	189980	1.52199	1.07224		HIS5_ECO57	HIS5_ECO57	hisH	171027	177294	196649	178471	0.106935	0.525684
LACI_ECOLI	lacI	1.37249e+07	1.24723e+07	1.12844e+08	2.92708e+07	2.43958	0.523123		LACI_ECOLI	lacI	1.37249e+07	1.24723e+07	1.12844e+08	2.92708e+07	2.43958	0.523123		KDGR_ECOLI	kdgR	2.93855e+06	2.4305e+06	5.13796e+06	2.82294e+06	0.568265	0.410846		HIS6_ECOK1	HIS6_ECOK1	hisF	1.38081e+06	1.30607e+06	1.4445e+06	1.34346e+06	0.0532727	0.296123
LACY_ECOLI	lacY	45231.9	2291.37	11438.3	123525	1.50586	0.265945		LACY_ECOLI	lacY	45231.9	2291.37	11438.3	123525	1.50586	0.265945		KDSA_ECOBW	kdsA	5.06853e+06	3.86501e+06	6.71287e+06	5.40728e+06	0.440104	0.668427		HIS7_ECOLI	HIS7_ECOLI	hisB	297584	204142	641529	583377	1.2877	1.65002
LAMB_ECO27	lamB	249833	8.25724e+06	281331	1.07595e+07	0.376116	0.0627945		LAMB_ECO27	lamB	249833	8.25724e+06	281331	1.07595e+07	0.376116	0.0627945		KDSB_ECOBW	kdsB	3.95739e+06	4.4675e+06	7.81365e+06	9.70554e+06	1.05621	1.3623		HIS8_ECO7I	HIS8_ECO7I	hisC	1.55358e+06	1.52327e+06	1.55404e+06	1.52563e+06	0.00132453	0.0213836
LAPA_ECOLI	lapA	34667.4	7376.34	874.592	16033.6	-1.31417	0.296503		LAPA_ECOLI	lapA	34667.4	7376.34	874.592	16033.6	-1.31417	0.296503		KDSC_ECOBD	kdsC	1.50949e+06	1.18948e+06	2.60797e+06	1.54327e+06	0.621137	0.49285		HISJ_ECO57	HISJ_ECO57	hisJ	1.04987e+07	1.02216e+07	9.43654e+06	9.30289e+06	-0.144967	1.6328
LAPB_ECOLI	lapB	45023.4	40507.4	53883.6	94295	0.792822	0.579536		LAPB_ECOLI	lapB	45023.4	40507.4	53883.6	94295	0.792822	0.579536		KDSD_ECOLI	kdsD	684498	400523	590472	772258	0.328777	0.303876		HISP_ECOLI	HISP_ECOLI	hisP	51648.5	32606.3	73595	62240.4	0.689028	0.837183
LAST_ECOLI	lasT	2219.94	1988.79	35242.4	13821.6	3.54321	0.766226		LAST_ECOLI	lasT	2219.94	1988.79	35242.4	13821.6	3.54321	0.766226		KDTA_ECOLI	waaA	4652.64	1289.66	27557.9	6695.56	2.52716	0.505479		HISQ_ECOLI	HISQ_ECOLI	hisQ	8708.54	4625.53	37153.8	20920.4	2.12278	0.935158
LCFA_ECOLI	fadD	167752	174263	151610	183834	-0.0279867	0.0654708		LCFA_ECOLI	fadD	167752	174263	151610	183834	-0.0279867	0.0654708		KGTP_ECOLI	kgtP	1087.29	429.677	13650.6	205.116	3.19122	0.340924		HISX_ECOLI	HISX_ECOLI	hisD	265870	253374	292116	288503	0.161178	1.37567
LDCA_ECOL6	ldcA	15407	10358.2	169766	37018.2	3.00463	0.514074		LDCA_ECOL6	ldcA	15407	10358.2	169766	37018.2	3.00463	0.514074		KGUA_ECOLI	gmk	2.04601e+06	2.07943e+06	2.24612e+06	2.56354e+06	0.221386	0.781782		HLDD_ECOBW	HLDD_ECOBW	hldD	1.1559e+07	1.17645e+07	1.28817e+07	1.24767e+07	0.120681	1.3338
LDCC_ECOLI	ldcC	17504.6	4419.58	53082.6	13065.8	1.59318	0.393909		LDCC_ECOLI	ldcC	17504.6	4419.58	53082.6	13065.8	1.59318	0.393909		KITH_ECO57	tdk	1.66984e+06	1.00688e+06	1.47044e+06	837873	-0.213631	0.13874		HLDE_ECOBW	HLDE_ECOBW	hldE	4.4667e+06	4.22134e+06	4.76207e+06	4.78101e+06	0.135423	1.13202
LDHD_ECOLI	ldhA	210970	192829	996779	523504	1.91263	0.846253		LDHD_ECOLI	ldhA	210970	192829	996779	523504	1.91263	0.846253		KPRS_ECOLI	prs	2.98924e+07	1.98698e+07	7.58533e+07	4.5268e+07	1.28333	0.804345		HMP_ECOL6	HMP_ECOL6	hmp	35852.6	40335.1	40833.2	47758.1	0.217608	0.56613
LEP_ECOLI	lepB	705826	873496	355740	761698	-0.499111	0.394377		LEP_ECOLI	lepB	705826	873496	355740	761698	-0.499111	0.394377		KPSD1_ECOLX	kpsD	8144.56	356718	39971.7	341995	0.0660943	0.0115365		HNS_ECOLI	HNS_ECOLI	hns	3.52386e+07	3.85337e+07	3.86682e+07	3.69072e+07	0.0348359	0.169385
LEPA_ECOBW	lepA	5.98909e+06	7.06919e+06	3.27462e+06	5.58817e+06	-0.559133	0.616079		LEPA_ECOBW	lepA	5.98909e+06	7.06919e+06	3.27462e+06	5.58817e+06	-0.559133	0.616079		KPSE1_ECOLX	kpsE	0	16350.9	178.467	43119.4	1.40493	0.209756		HOFB_ECOLI	HOFB_ECOLI	hofB	160805	158804	210545	208813	0.391876	3.1529
LEU1_ECO24	leuA	80550.1	121939	76914.3	219987	0.552137	0.228429		LEU1_ECO24	leuA	80550.1	121939	76914.3	219987	0.552137	0.228429		KPSF5_ECOLX	kpsF	0	18652.7	53.7221	8655.91	-1.0987	0.169951		HOLA_ECOLI	HOLA_ECOLI	holA	66497	66504.6	75251.5	76489.9	0.190171	2.36261
LEU3_ECO57	leuB	0	0	0	9267.19	#DIV/0!	0.374019		LEU3_ECO57	leuB	0	0	0	9267.19	#DIV/0!	0.374019		KPST5_ECOLX	kpsT	6974.74	67615.3	23411.1	57562.6	0.11847	0.0290596		HOLB_ECOLI	HOLB_ECOLI	holB	64281.4	78001.1	57808.9	61723.7	-0.251354	0.598852
LEUC_ECOBW	leuC	35287.4	62503.5	41664.9	145900	0.93962	0.307745		LEUC_ECOBW	leuC	35287.4	62503.5	41664.9	145900	0.93962	0.307745		KPSU5_ECOLX	kpsU	23304.4	452161	29622.4	528831	0.232095	0.0403919		HOLC_ECOLI	HOLC_ECOLI	holC	118448	109977	118304	117308	0.0446902	0.311407
LEUD_ECOBW	leuD	255.901	487.675	9452.1	11275.6	4.80093	2.07808		LEUD_ECOBW	leuD	255.901	487.675	9452.1	11275.6	4.80093	2.07808		KPTA_ECOBW	kptA	329625	267202	579908	452424	0.790523	1.037		HOLD_ECOLI	HOLD_ECOLI	holD	78793.5	102545	76343.9	98434.1	-0.0531592	0.0662963
LEXA_ECOBW	lexA	23101.2	40091.3	185699	261399	2.82276	1.41457		LEXA_ECOBW	lexA	23101.2	40091.3	185699	261399	2.82276	1.41457		KPYK1_ECO57	pykF	3.25668e+07	3.68315e+07	4.01613e+07	3.01287e+07	0.018418	0.0258288		HOLE_ECOLI	HOLE_ECOLI	holE	67447.5	61049.2	64552.6	56215.6	-0.0894902	0.268698
LGUL_ECOLI	gloA	34973.8	16214.6	158900	88749.6	2.27441	0.94397		LGUL_ECOLI	gloA	34973.8	16214.6	158900	88749.6	2.27441	0.94397		KPYK2_ECOLI	pykA	2.16763e+07	1.57193e+07	2.23221e+07	1.54575e+07	0.0147362	0.0131636		HPAG_ECOLX	HPAG_ECOLX	hpaG	61064.5	44658.8	60877.8	51189	0.0840648	0.113034
LIPA_ECOBW	lipA	699230	597052	1.25383e+06	995195	0.794923	1.12117		LIPA_ECOBW	lipA	699230	597052	1.25383e+06	995195	0.794923	1.12117		KT3K_ECO57	yniA	396536	382503	1.42585e+06	832310	1.53538	0.884904		HPCC_ECOLX	HPCC_ECOLX	hpcC	226971	221690	253778	253438	0.176975	2.09314
LIVK_ECOLI	livK	2367.51	9587.19	36018.8	9325.32	1.92334	0.455097		LIVK_ECOLI	livK	2367.51	9587.19	36018.8	9325.32	1.92334	0.455097		KTHY_ECOBW	tmk	697225	761433	807960	1.26709e+06	0.508507	0.501649		HPCG_ECOLX	HPCG_ECOLX	hpcG	9013.28	8232.86	15705.8	12918.5	0.730966	1.22884
LLDD_ECO24	lldD	1.67906e+06	1.93587e+06	1.58295e+06	5.20951e+06	0.909967	0.323961		LLDD_ECO24	lldD	1.67906e+06	1.93587e+06	1.58295e+06	5.20951e+06	0.909967	0.323961		LACI_ECOLI	lacI	8.92549e+07	8.7786e+07	2.54689e+08	8.92966e+07	0.958265	0.377714		HPCR_ECOLX	HPCR_ECOLX	hpcR	6214.08	7446.48	5041.34	6209.11	-0.280034	0.535272
LLDP_ECOLI	lldP	64753.8	19249.6	51197.5	59797.1	0.401969	0.208336		LLDP_ECOLI	lldP	64753.8	19249.6	51197.5	59797.1	0.401969	0.208336		LACY_ECOLI	lacY	15617.4	7449.08	74471.2	46517.9	2.39101	1.10673		HPF_ECOLI	HPF_ECOLI	hpf	3.85133e+06	3.468e+06	2.88799e+06	3.05982e+06	-0.299354	1.08415
LNT_ECOLI	lnt	498932	419439	281404	613978	-0.0365742	0.0211287		LNT_ECOLI	lnt	498932	419439	281404	613978	-0.0365742	0.0211287		LAMB_ECO24	lamB	5898.2	492821	59242.8	2.29694e+06	2.24015	0.298876		HPRT_ECOLI	HPRT_ECOLI	hpt	184807	262250	214675	195589	-0.123905	0.161214
LOIP_ECOLI	loiP	464658	558301	397403	737002	0.149188	0.106964		LOIP_ECOLI	loiP	464658	558301	397403	737002	0.149188	0.106964		LAST_ECOLI	lasT	149093	118000	284529	353918	1.25723	1.40385		HRPA_ECOLI	HRPA_ECOLI	hrpA	849308	871700	995040	978148	0.197275	1.91555
LOLB_ECOBW	lolB	253298	377115	263738	789303	0.740193	0.287555		LOLB_ECOBW	lolB	253298	377115	263738	789303	0.740193	0.287555		LDCA_ECOLI	ldcA	932285	828547	2.43486e+06	1.87308e+06	1.29074	1.32975		HSCA_ECOBW	HSCA_ECOBW	hscA	5.48522e+06	5.5865e+06	5.14733e+06	5.28556e+06	-0.0857408	1.18699
LOLC_ECOLI	lolC	731408	1.08128e+06	602168	1.48266e+06	0.201797	0.0963887		LOLC_ECOLI	lolC	731408	1.08128e+06	602168	1.48266e+06	0.201797	0.0963887		LDCC_ECOLI	ldcC	14528.3	9051.69	29389.4	23579.7	1.16759	1.17702		HSCB_ECOBW	HSCB_ECOBW	hscB	1.45224e+06	1.53965e+06	1.56694e+06	1.62014e+06	0.0911816	0.706235
LOLD_ECOLI	lolD	144966	263263	328429	527915	1.06881	0.714314		LOLD_ECOLI	lolD	144966	263263	328429	527915	1.06881	0.714314		LDHD_ECOLI	ldhA	1.56413e+06	1.03363e+06	2.72127e+06	2.06651e+06	0.882091	0.914952		HSLO_ECOBW	HSLO_ECOBW	hslO	6.30437e+06	6.37816e+06	7.0635e+06	6.93545e+06	0.142476	1.9076
LOLE_ECOLI	lolE	224269	290796	147196	405421	0.101524	0.0453171		LOLE_ECOLI	lolE	224269	290796	147196	405421	0.101524	0.0453171		LEP_ECOLI	lepB	39702.9	11961.6	134086	102445	2.19478	1.31781		HSLU_ECO5E	HSLU_ECO5E	hslU	1.77199e+07	1.82831e+07	1.98311e+07	1.93749e+07	0.122959	1.32265
LONH_ECOLI	ycbZ	280336	347555	308823	859292	0.895597	0.363785		LONH_ECOLI	ycbZ	280336	347555	308823	859292	0.895597	0.363785		LEPA_ECOBW	lepA	6.18648e+06	5.34933e+06	3.25094e+06	3.86437e+06	-0.697123	1.29289		HSLV_ECOBW	HSLV_ECOBW	hslV	4.96295e+06	5.76497e+06	5.5515e+06	5.76264e+06	0.0767575	0.257344
LPLA_ECOHS	lplA	33078.8	24092.7	126933	91559.7	1.93421	1.32275		LPLA_ECOHS	lplA	33078.8	24092.7	126933	91559.7	1.93421	1.32275		LEU1_ECO24	leuA	117153	191168	89941	294583	0.318642	0.119387		HTPG_ECOHS	HTPG_ECOHS	htpG	2.68045e+07	2.8512e+07	2.91065e+07	2.77091e+07	0.0385781	0.246454
LPOA_ECOLI	lpoA	818764	1.26021e+06	1.08617e+06	1.55097e+06	0.343103	0.322663		LPOA_ECOLI	lpoA	818764	1.26021e+06	1.08617e+06	1.55097e+06	0.343103	0.322663		LEU3_ECO57	leuB	196862	334675	391187	635823	0.95021	0.658218		HTPX_ECOBW	HTPX_ECOBW	htpX	77873.1	105468	117805	133438	0.454556	0.780941
LPOB_ECOLI	lpoB	395409	518956	412772	684441	0.263001	0.220061		LPOB_ECOLI	lpoB	395409	518956	412772	684441	0.263001	0.220061		LEUC_ECOBW	leuC	421254	532365	74306.1	305665	-1.32752	0.809802		HXPA_ECOLI	HXPA_ECOLI	hxpA	1.44897e+06	1.43776e+06	1.52436e+06	1.52329e+06	0.0782592	2.31369
LPP_ECOLI	lpp	1.67698e+07	1.58162e+07	4.30485e+07	7.25358e+07	1.82662	0.972488		LPP_ECOLI	lpp	1.67698e+07	1.58162e+07	4.30485e+07	7.25358e+07	1.82662	0.972488		LEUD_ECOBW	leuD	40196.3	64412.7	14922.1	84046.9	-0.0799588	0.0242784		HXPB_ECOLI	HXPB_ECOLI	hxpB	1.54122e+06	1.50149e+06	1.48774e+06	1.5415e+06	-0.00640114	0.0660318
LPTB_ECOLI	lptB	405989	326880	729150	828545	1.08778	1.64001		LPTB_ECOLI	lptB	405989	326880	729150	828545	1.08778	1.64001		LEXA_ECOBW	lexA	1.01666e+06	1.56317e+06	608248	1.37079e+06	-0.382473	0.230994		HYBD_ECOLI	HYBD_ECOLI	hybD	123796	135693	90170.1	117081	-0.324295	0.661904
LPTC_ECOLI	lptC	186404	141676	86823.1	227427	-0.0621358	0.029716		LPTC_ECOLI	lptC	186404	141676	86823.1	227427	-0.0621358	0.029716		LGUL_ECOLI	gloA	1.29069e+06	1.467e+06	3.03473e+06	1.97856e+06	0.862298	0.770185		HYBE_ECOLI	HYBE_ECOLI	hybE	4088.08	4542.38	2173.73	9869.66	0.480733	0.154122
LPTD_ECOLI	lptD	2.20191e+06	3.31421e+06	1.64063e+06	3.52741e+06	-0.0940345	0.0514258		LPTD_ECOLI	lptD	2.20191e+06	3.31421e+06	1.64063e+06	3.52741e+06	-0.0940345	0.0514258		LIPA_ECOBW	lipA	4.40544e+06	4.89491e+06	2.25348e+06	2.50789e+06	-0.965909	1.84011		HYCI_ECOLI	HYCI_ECOLI	hycI	31349.3	33975.5	11521.9	19821.7	-1.05946	1.22328
LPTE_ECO81	lptE	431766	439616	214900	489632	-0.30664	0.217855		LPTE_ECO81	lptE	431766	439616	214900	489632	-0.30664	0.217855		LIPB_ECOBW	lipB	327482	383912	381159	542752	0.377105	0.468214		IAAA_ECOLI	IAAA_ECOLI	iaaA	44147.7	32000.8	59139.8	47683.2	0.488336	0.682776
LPTF_ECOLI	lptF	196018	189071	91969.7	338250	0.159879	0.059708		LPTF_ECOLI	lptF	196018	189071	91969.7	338250	0.159879	0.059708		LIVK_ECOLI	livK	78751.2	38431	253820	81903.7	1.51852	0.466688		IADA_ECOLI	IADA_ECOLI	iadA	409439	419622	469970	438541	0.132026	0.860112
LPTG_ECOLI	lptG	207643	200402	80112.3	289697	-0.141945	0.0594161		LPTG_ECOLI	lptG	207643	200402	80112.3	289697	-0.141945	0.0594161		LLDD_ECOBW	lldD	1.787e+06	2.34549e+06	1.00909e+06	2.9537e+06	-0.0604946	0.0265052		IBAG_ECOLI	IBAG_ECOLI	ibaG	958064	948065	1.15903e+06	1.23323e+06	0.327727	1.63993
LPXA_ECOBW	lpxA	136014	174104	369448	407380	1.32477	1.88579		LPXA_ECOBW	lpxA	136014	174104	369448	407380	1.32477	1.88579		LOLA_ECOBW	lolA	879041	1.35362e+06	519481	1.55675e+06	-0.104793	0.0440785		IBPB_ECOBW	IBPB_ECOBW	ibpB	28124.1	30057.7	39753.2	42554	0.500449	1.71385
LPXC_ECOBW	lpxC	71894.3	124704	21312.1	3885.56	-2.96389	1.04044		LPXC_ECOBW	lpxC	71894.3	124704	21312.1	3885.56	-2.96389	1.04044		LOLC_ECOLI	lolC	40637.5	37195	187371	195669	2.29905	3.06279		ICLR_ECOLI	ICLR_ECOLI	iclR	504707	485500	448834	512351	-0.0429171	0.152093
LPXK_ECOBW	lpxK	99812.4	100756	59337.9	142282	0.00754117	0.0039089		LPXK_ECOBW	lpxK	99812.4	100756	59337.9	142282	0.00754117	0.0039089		LOLD_ECOLI	lolD	493722	567450	870315	1.30213e+06	1.03366	0.897706		IDH_ECOLI	IDH_ECOLI	icd	5.26387e+07	5.53016e+07	5.66771e+07	5.44106e+07	0.0414646	0.334345
LPXL_ECOLI	lpxL	57623.4	43071.9	52817.5	89285.6	0.496941	0.395556		LPXL_ECOLI	lpxL	57623.4	43071.9	52817.5	89285.6	0.496941	0.395556		LON_ECOLI	lon	11425.1	12295.1	11471.8	9864.64	-0.152793	0.492098		IDI_ECOBW	IDI_ECOBW	idi	97034.9	83090.6	95491.6	101615	0.129972	0.419231
LPXT_ECOLI	lpxT	1.24183e+06	990509	881730	1.64931e+06	0.181169	0.126676		LPXT_ECOLI	lpxT	1.24183e+06	990509	881730	1.64931e+06	0.181169	0.126676		LONH_ECOLI	ycbZ	487243	742982	464571	1.35154e+06	0.561932	0.228744		IF1_ECO24	IF1_ECO24	infA	4.67769e+06	5.35094e+06	5.27666e+06	5.43802e+06	0.0954637	0.370438
LRHA_ECOLI	lrhA	63465.7	56542.5	299630	245142	2.18252	1.78747		LRHA_ECOLI	lrhA	63465.7	56542.5	299630	245142	2.18252	1.78747		LPLA_ECOLC	lplA	515398	416782	247110	172898	-1.15019	1.27201		IF2_ECO24	IF2_ECO24	infB	4.21336e+07	4.1939e+07	4.54787e+07	4.30791e+07	0.074984	0.691469
LRP_ECOLI	lrp	81124.2	121123	1.15693e+06	992485	3.40975	2.1267		LRP_ECOLI	lrp	81124.2	121123	1.15693e+06	992485	3.40975	2.1267		LPOA_ECOLI	lpoA	171065	138543	803455	719807	2.29865	2.26568		IF3_ECO27	IF3_ECO27	infC	1.32555e+07	1.32886e+07	1.79972e+07	1.89593e+07	0.477435	2.07368
LTAE_ECOLI	ltaE	91384.9	60927.8	467129	163622	2.05003	0.58954		LTAE_ECOLI	ltaE	91384.9	60927.8	467129	163622	2.05003	0.58954		LPOB_ECOLI	lpoB	117018	62998.5	292162	219523	1.50713	1.17339		IHFA_ECOBW	IHFA_ECOBW	ihfA	9.14211e+06	9.13303e+06	9.73986e+06	9.92781e+06	0.105944	1.75019
LUXS_ECOBW	luxS	516467	465351	2.30073e+06	896976	1.70351	0.592765		LUXS_ECOBW	luxS	516467	465351	2.30073e+06	896976	1.70351	0.592765		LPP_ECOLI	lpp	4.01205e+06	2.45265e+06	3.0085e+07	1.88744e+07	2.92093	1.19254		IHFB_ECOBW	IHFB_ECOBW	ihfB	3.28072e+06	2.47242e+06	3.46191e+06	3.37678e+06	0.249371	0.50392
LYSP_ECOLI	lysP	124229	93194.4	86278.3	182606	0.306478	0.179371		LYSP_ECOLI	lysP	124229	93194.4	86278.3	182606	0.306478	0.179371		LPTA_ECOLI	lptA	206391	418863	10562.2	596621	-0.042311	0.00899274		ILVA_ECOLI	ILVA_ECOLI	ilvA	1.20219e+06	1.22996e+06	1.25821e+06	1.26701e+06	0.0541814	1.06789
MAA_ECOLI	maa	2967.21	1458.92	48493.2	7534.24	3.66201	0.474856		MAA_ECOLI	maa	2967.21	1458.92	48493.2	7534.24	3.66201	0.474856		LPTB_ECOLI	lptB	1.84853e+06	1.7382e+06	2.37637e+06	3.17897e+06	0.631209	0.867358		ILVB_ECOLI	ILVB_ECOLI	ilvB	236935	224199	236124	231321	0.0196107	0.162122
MACA_ECO57	macA	307268	304276	201729	318268	-0.233954	0.288584		MACA_ECO57	macA	307268	304276	201729	318268	-0.233954	0.288584		LPTD_ECOLI	lptD	76749	91916.6	299594	315064	1.86562	2.62866		ILVC_ECOBW	ILVC_ECOBW	ilvC	6.89863e+06	6.78635e+06	6.76759e+06	6.42112e+06	-0.0532902	0.514065
MACB_ECOL5	macB	105568	78161.5	78745	119697	0.111137	0.100493		MACB_ECOL5	macB	105568	78161.5	78745	119697	0.111137	0.100493		LPTF_ECOLI	lptF	0	194.492	63.3838	16413	6.40455	0.372353		ILVD_ECOHS	ILVD_ECOHS	ilvD	5.56206e+06	5.55638e+06	5.67952e+06	5.46706e+06	0.0036478	0.0425075
MAK_ECOLI	mak	27092.6	22482.6	282542	86214.9	2.89498	0.609772		MAK_ECOLI	mak	27092.6	22482.6	282542	86214.9	2.89498	0.609772		LPTG_ECOLI	lptG	93395.3	63680.6	292119	268664	1.83598	2.06154		ILVE_ECOLI	ILVE_ECOLI	ilvE	2.76453e+06	2.48578e+06	3.34661e+06	3.09303e+06	0.294579	1.05837
MALE_ECOLI	malE	4.80758e+09	8.36015e+09	4.27022e+08	6.17426e+08	-3.6562	1.11701		MALE_ECOLI	malE	4.80758e+09	8.36015e+09	4.27022e+08	6.17426e+08	-3.6562	1.11701		LPXA_ECOBW	lpxA	2.52656e+06	2.49694e+06	1.16994e+06	1.43917e+06	-0.945134	1.90824		ILVH_ECOLI	ILVH_ECOLI	ilvH	891545	822361	1.18883e+06	1.20969e+06	0.484859	1.9603
MALF_ECOLI	malF	742.462	290305	10399.6	422697	0.573436	0.0944832		MALF_ECOLI	malF	742.462	290305	10399.6	422697	0.573436	0.0944832		LPXD_ECOLI	lpxD	482480	395228	103989	90229.2	-2.17606	1.78796		ILVI_ECOLI	ILVI_ECOLI	ilvI	597389	664597	711628	671259	0.131988	0.58006
MALG_ECOLI	malG	27188.7	61629.7	8381.17	42421.1	-0.805966	0.288492		MALG_ECOLI	malG	27188.7	61629.7	8381.17	42421.1	-0.805966	0.288492		LRHA_ECOLI	lrhA	444741	351656	375069	581679	0.26465	0.25764		ILVY_ECOLI	ILVY_ECOLI	ilvY	199288	193865	215549	225043	0.164352	1.3078
MALK_ECOL5	malK	19591.8	240245	47927.6	667134	1.46046	0.251647		MALK_ECOL5	malK	19591.8	240245	47927.6	667134	1.46046	0.251647		LRP_ECOLI	lrp	4.86113e+06	7.40301e+06	8.10388e+06	9.32015e+06	0.506632	0.68077		IMDH_ECOLI	IMDH_ECOLI	guaB	8.62115e+06	8.05428e+06	8.45551e+06	8.4548e+06	0.0201793	0.143372
MALM_ECOLI	malM	3651.96	20506.5	4493.85	87356.5	1.92676	0.294659		MALM_ECOLI	malM	3651.96	20506.5	4493.85	87356.5	1.92676	0.294659		LTAE_ECOLI	ltaE	1.89997e+06	1.51495e+06	3.97881e+06	3.25216e+06	1.08234	1.36215		INAA_ECOLI	INAA_ECOLI	inaA	536815	539267	679269	620382	0.272336	1.20065
MALQ_ECOLI	malQ	94289.2	703545	412881	2.13412e+06	1.67464	0.357372		MALQ_ECOLI	malQ	94289.2	703545	412881	2.13412e+06	1.67464	0.357372		LTND_ECOL6	ltnD	15501.9	26526.2	47381.9	85804.5	1.66402	0.823482		INGK_ECOLI	INGK_ECOLI	gsk	999792	1.15725e+06	1.02655e+06	966897	-0.113787	0.362766
MANA_ECOLI	manA	244983	184973	734773	287875	1.25005	0.495932		MANA_ECOLI	manA	244983	184973	734773	287875	1.25005	0.495932		LUXS_ECOBW	luxS	1.26478e+07	8.46294e+06	9.75633e+06	9.80039e+06	-0.110314	0.127237		INSL1_ECOLI	INSL1_ECOLI	insL1	6567.15	25432	34208.4	30313.4	1.01175	0.631904
MANB_ECO57	manB	16118.3	21155.4	5197.69	32477.3	0.0154474	0.00446446		MANB_ECO57	manB	16118.3	21155.4	5197.69	32477.3	0.0154474	0.00446446		LYSP_ECOLI	lysP	18641.3	10413.2	60690.1	67096.1	2.1369	1.95972		IOJAP_ECOLI	IOJAP_ECOLI	rsfS	1.15819e+06	1.06213e+06	1.18445e+06	1.18413e+06	0.0932579	0.580559
MAO1_ECO24	maeA	2.21064e+06	1.9236e+06	3.20415e+06	4.04258e+06	0.809708	1.14041		MAO1_ECO24	maeA	2.21064e+06	1.9236e+06	3.20415e+06	4.04258e+06	0.809708	1.14041		MAA_ECOLI	maa	650772	376271	616128	181731	-0.364293	0.155381		IPYR_ECOL6	IPYR_ECOL6	ppa	2.42261e+07	2.44393e+07	2.67097e+07	2.5266e+07	0.0949442	0.819835
MAO2_ECOLI	maeB	7.1214e+06	5.44043e+06	6.51775e+06	2.75123e+06	-0.438564	0.293788		MAO2_ECOLI	maeB	7.1214e+06	5.44043e+06	6.51775e+06	2.75123e+06	-0.438564	0.293788		MACA_ECOLI	macA	30148.2	8584.82	77155.2	50664.4	1.72247	0.917507		IRAP_ECOBW	IRAP_ECOBW	iraP	119850	112775	115925	86678.5	-0.199349	0.373119
MAP1_ECO57	map	1480.75	34102.6	66514.5	164524	2.69885	0.701148		MAP1_ECO57	map	1480.75	34102.6	66514.5	164524	2.69885	0.701148		MAK_ECOLI	mak	373864	214963	118237	144174	-1.16602	0.745143		ISCA_ECOBW	ISCA_ECOBW	iscA	3.39386e+06	4.18701e+06	3.72054e+06	3.61346e+06	-0.0477634	0.104082
MASZ_ECOLI	glcB	416556	146568	882041	159852	0.887682	0.223328		MASZ_ECOLI	glcB	416556	146568	882041	159852	0.887682	0.223328		MALE_ECOLI	malE	8.19973e+09	8.63901e+09	8.14893e+08	1.52879e+09	-2.84494	2.4779		ISCR_ECOBW	ISCR_ECOBW	iscR	96464.4	125610	331637	292220	1.49017	1.83677
MATP_ECOBW	matP	13772.9	7409.18	41738.9	20537.1	1.55583	0.689248		MATP_ECOBW	matP	13772.9	7409.18	41738.9	20537.1	1.55583	0.689248		MALK_ECOL6	malK	26273.8	273834	42919.9	529959	0.932749	0.175807		ISCS_ECOBW	ISCS_ECOBW	iscS	4.21987e+07	4.187e+07	4.39511e+07	4.34527e+07	0.0561284	1.51452
MAZG_ECOLI	mazG	19474.3	9037.99	16423.4	18134.3	0.277423	0.203947		MAZG_ECOLI	mazG	19474.3	9037.99	16423.4	18134.3	0.277423	0.203947		MALM_ECOLI	malM	75809.7	4.08544e+06	129433	4.4821e+06	0.14823	0.0239823		ISCU_ECOLI	ISCU_ECOLI	iscU	1.10672e+07	1.1883e+07	1.11306e+07	9.87306e+06	-0.127862	0.489909
MBHM_ECOLI	hybC	4.80403e+06	2.3642e+06	3.90602e+06	1.87748e+06	-0.309675	0.151732		MBHM_ECOLI	hybC	4.80403e+06	2.3642e+06	3.90602e+06	1.87748e+06	-0.309675	0.151732		MALQ_ECOLI	malQ	198543	2.1479e+06	374686	2.92037e+06	0.489828	0.0995072		ISCX_ECOLI	ISCX_ECOLI	iscX	761233	676123	773380	742704	0.0769326	0.322457
MBHT_ECOLI	hybO	11989	8711.57	31837.5	27609.2	1.52193	1.73199		MBHT_ECOLI	hybO	11989	8711.57	31837.5	27609.2	1.52193	1.73199		MALT_ECOBW	malT	29723.9	5008.47	1605.56	4523.83	-2.50246	0.432595		ISPA_ECOLI	ISPA_ECOLI	ispA	262739	255838	320485	352596	0.376223	1.37325
MCRB_ECOLI	mcrB	138011	53758.9	202673	191516	1.03951	0.853399		MCRB_ECOLI	mcrB	138011	53758.9	202673	191516	1.03951	0.853399		MALY_ECOLI	malY	5198.61	9978.79	4373.48	5629.3	-0.601523	0.392561		ISPB_ECOLI	ISPB_ECOLI	ispB	456716	484744	504967	484847	0.0722577	0.528569
MDAB_ECOLI	mdaB	1703.75	3807.78	34416.5	1711.86	2.71261	0.347939		MDAB_ECOLI	mdaB	1703.75	3807.78	34416.5	1711.86	2.71261	0.347939		MALZ_ECOLI	malZ	1940.64	4639.26	291.979	13322.4	1.04899	0.187178		ISPD_ECOBW	ISPD_ECOBW	ispD	453528	432207	364992	376618	-0.256212	1.56482
MDH_ECOL5	mdh	5.25483e+06	2.91291e+06	2.96793e+07	7.32178e+06	2.17956	0.483871		MDH_ECOL5	mdh	5.25483e+06	2.91291e+06	2.96793e+07	7.32178e+06	2.17956	0.483871		MANA_ECOLI	manA	3.42523e+06	2.56186e+06	8.78483e+06	4.56447e+06	1.15684	0.639093		ISPE_ECOBW	ISPE_ECOBW	ispE	111704	99236.3	118214	104859	0.08068	0.24036
MDLB_ECOLI	mdlB	135.435	5729.9	201.018	557.494	-2.95097	0.338694		MDLB_ECOLI	mdlB	135.435	5729.9	201.018	557.494	-2.95097	0.338694		MANC7_ECOLX	manC	20659.9	10835.5	2900.14	2563.6	-2.52718	0.928461		ISPF_ECOBW	ISPF_ECOBW	ispF	1.39764e+06	1.38097e+06	1.58433e+06	1.46036e+06	0.131932	0.776669
MDTA_ECO24	mdtA	68745.1	62281.3	51972.2	54341	-0.301537	1.15743		MDTA_ECO24	mdtA	68745.1	62281.3	51972.2	54341	-0.301537	1.15743		MAO1_ECO24	maeA	9.41706e+06	7.21761e+06	8.59183e+06	1.31457e+07	0.385994	0.377588		ISPG_ECOBW	ISPG_ECOBW	ispG	4.85671e+06	5.15657e+06	5.41212e+06	5.23305e+06	0.088285	0.673387
MDTK_ECOBW	mdtK	204690	195636	148153	510306	0.717919	0.259607		MDTK_ECOBW	mdtK	204690	195636	148153	510306	0.717919	0.259607		MAO2_ECOLI	maeB	4.42936e+06	1.77334e+06	1.76577e+07	6.58535e+06	1.9666	0.59522		ISPH_ECOBW	ISPH_ECOBW	ispH	948768	868135	965603	1.01249e+06	0.122629	0.64569
MENB_ECOLI	menB	61660.7	82166.9	348783	263616	2.09013	1.4786		MENB_ECOLI	menB	61660.7	82166.9	348783	263616	2.09013	1.4786		MAP1_ECO57	map	5.45977e+06	6.67645e+06	3.64195e+06	4.05089e+06	-0.657732	1.12919		IVY_ECOLI	IVY_ECOLI	ivy	486046	634799	403869	318196	-0.634389	0.836158
MENF_ECOLI	menF	6474.83	3167.46	21454.9	6487.49	1.535	0.449853		MENF_ECOLI	menF	6474.83	3167.46	21454.9	6487.49	1.535	0.449853		MASZ_ECOLI	glcB	1.23116e+06	320175	1.31758e+06	533200	0.25462	0.0827377		IXTPA_ECOLI	IXTPA_ECOLI	rdgB	1.54276e+06	1.63585e+06	1.67078e+06	1.55072e+06	0.0193328	0.0945927
MENI_ECOLI	menI	898.422	161.836	19659	15482.1	5.05067	1.81996		MENI_ECOLI	menI	898.422	161.836	19659	15482.1	5.05067	1.81996		MBHM_ECOLI	hybC	1.05125e+07	5.21309e+06	5.15528e+06	4.10158e+06	-0.764517	0.451147		K1PF_ECO57	K1PF_ECO57	fruK	36819.3	28348.5	39845.1	38138.5	0.259012	0.55866
METB_ECOLI	metB	25682.3	32638.3	133220	89535.1	1.93338	1.18472		METB_ECOLI	metB	25682.3	32638.3	133220	89535.1	1.93338	1.18472		MBHT_ECOLI	hybO	247492	169590	55460.2	45403.6	-2.04792	1.24778		KAD_ECOBW	KAD_ECOBW	adk	3.40504e+07	3.81645e+07	3.74689e+07	3.4896e+07	0.00299454	0.00959919
METE_ECODH	metE	2.26378e+06	2.41717e+06	6.08989e+06	3.5636e+06	1.04425	0.724933		METE_ECODH	metE	2.26378e+06	2.41717e+06	6.08989e+06	3.5636e+06	1.04425	0.724933		MDAB_ECOLI	mdaB	1.28379e+06	1.0157e+06	1.30798e+06	726023	-0.176988	0.143368		KATG_ECODH	KATG_ECODH	katG	3.09625e+06	3.02333e+06	3.04806e+06	3.02247e+06	-0.0116095	0.22874
METF_ECOLI	metF	94474.7	130485	73199.4	122606	-0.200242	0.16718		METF_ECOLI	metF	94474.7	130485	73199.4	122606	-0.200242	0.16718		MDH_ECO7I	mdh	58350.2	58244.3	239035	101605	1.54675	0.611516		KBL_ECOLI	KBL_ECOLI	kbl	7.6859e+06	8.1668e+06	7.57084e+06	7.64847e+06	-0.0588259	0.490574
METH_ECOLI	metH	9.69457e+06	1.26726e+07	4.72368e+06	6.10383e+06	-1.04668	1.14118		METH_ECOLI	metH	9.69457e+06	1.26726e+07	4.72368e+06	6.10383e+06	-1.04668	1.14118		MDH_ECOL5	mdh	2.78985e+06	2.60432e+06	5.57073e+06	1.58129e+06	0.406951	0.153151		KBP_ECOLI	KBP_ECOLI	kbp	5.11724e+06	5.94757e+06	9.48722e+06	8.91429e+06	0.733846	1.73549
METJ_ECOBW	metJ	976.962	2019.64	57559.6	1731.31	4.30641	0.37725		METJ_ECOBW	metJ	976.962	2019.64	57559.6	1731.31	4.30641	0.37725		MDTK_ECOBW	mdtK	3768.6	2557	14476.1	19585	2.42885	1.46827		KCY_ECOBW	KCY_ECOBW	cmk	631763	602768	704636	692902	0.178925	1.45712
METK_ECOBW	metK	3.51366e+06	3.17538e+06	1.00271e+07	6.32317e+06	1.28944	0.914605		METK_ECOBW	metK	3.51366e+06	3.17538e+06	1.00271e+07	6.32317e+06	1.28944	0.914605		MENB_ECOLI	menB	1.48938e+06	1.02755e+06	1.02446e+06	635596	-0.600436	0.535169		KDGK_ECOLI	KDGK_ECOLI	kdgK	85977.5	95413.7	86463	87495.8	-0.0603595	0.287659
METN_ECOLI	metN	463599	334344	970222	1.06874e+06	1.35348	1.77675		METN_ECOLI	metN	463599	334344	970222	1.06874e+06	1.35348	1.77675		MENF_ECOLI	menF	26021.4	26154.6	29545	19241.5	-0.0969053	0.111568		KDGL_ECOLI	KDGL_ECOLI	dgkA	328860	337296	580583	648553	0.883713	1.83923
METQ_ECO57	metQ	1.14566e+06	1.1748e+06	1.00215e+06	1.57645e+06	0.152172	0.15648		METQ_ECO57	metQ	1.14566e+06	1.1748e+06	1.00215e+06	1.57645e+06	0.152172	0.15648		MENI_ECOLI	menI	111792	123513	82366.5	63645	-0.688448	1.25111		KDGR_ECOLI	KDGR_ECOLI	kdgR	2.26237e+06	2.25023e+06	2.48404e+06	2.36129e+06	0.102635	0.941762
METQ_ECOLI	metQ	3478.5	400338	44647.9	313893	-0.171563	0.0299362		METQ_ECOLI	metQ	3478.5	400338	44647.9	313893	-0.171563	0.0299362		METAS_ECO24	metAS	116663	108593	226412	254396	1.09389	1.8948		KDSA_ECOBW	KDSA_ECOBW	kdsA	6.43897e+06	6.98997e+06	7.29382e+06	7.11152e+06	0.101258	0.629803
MFD_ECOLI	mfd	2.56296e+06	3.13722e+06	1.959e+06	2.65825e+06	-0.303975	0.451002		MFD_ECOLI	mfd	2.56296e+06	3.13722e+06	1.959e+06	2.65825e+06	-0.303975	0.451002		METB_ECOLI	metB	572524	611894	556511	988018	0.382989	0.306852		KDSB_ECOBW	KDSB_ECOBW	kdsB	4.28991e+06	4.59424e+06	4.46089e+06	4.30383e+06	-0.0195264	0.118857
MGLC_ECOLI	mglC	60484.8	42352.2	29218.9	51863.2	-0.342904	0.274483		MGLC_ECOLI	mglC	60484.8	42352.2	29218.9	51863.2	-0.342904	0.274483		METC_ECOLI	metC	232714	325919	537913	562780	0.978437	1.51941		KDSC_ECOBD	KDSC_ECOBD	kdsC	515698	519642	496032	563509	0.033334	0.122299
MHPR_ECOLI	mhpR	54567.1	10539.9	105641	40353.1	1.16502	0.384761		MHPR_ECOLI	mhpR	54567.1	10539.9	105641	40353.1	1.16502	0.384761		METE_ECODH	metE	9.0547e+06	7.43623e+06	1.25132e+07	9.85748e+06	0.439935	0.700616		KDSD_ECOLI	KDSD_ECOLI	kdsD	686670	698683	657892	727369	-9.60988e-05	0.000402085
MIAA_ECOBW	miaA	2060.55	1306.04	4535.51	2716.01	1.107	0.727406		MIAA_ECOBW	miaA	2060.55	1306.04	4535.51	2716.01	1.107	0.727406		METF_ECOLI	metF	106898	143057	95508.1	276400	0.573277	0.239186		KDTA_ECOLI	KDTA_ECOLI	waaA	26307.8	33363.2	38119.3	46783.3	0.508779	0.816781
MIAB_ECODH	miaB	995903	923100	1.53087e+06	1.88851e+06	0.83338	1.26447		MIAB_ECODH	miaB	995903	923100	1.53087e+06	1.88851e+06	0.83338	1.26447		METH_ECOLI	metH	6.06352e+06	6.1394e+06	4.54471e+06	5.31281e+06	-0.307929	1.02976		KEFG_ECOBW	KEFG_ECOBW	kefG	12972.6	19103.3	18513.4	18322.9	0.199638	0.284921
MIND_ECOLI	minD	2.04921e+06	1.88076e+06	6.11662e+06	5.02161e+06	1.50293	1.64173		MIND_ECOLI	minD	2.04921e+06	1.88076e+06	6.11662e+06	5.02161e+06	1.50293	1.64173		METJ_ECOBW	metJ	171159	136042	151765	56932	-0.557774	0.363753		KGTP_ECOLI	KGTP_ECOLI	kgtP	148.034	0	8393.4	11058.3	7.03782	1.73083
MINE_ECOBW	minE	45144.5	20848.3	543057	250469	3.5879	0.88112		MINE_ECOBW	minE	45144.5	20848.3	543057	250469	3.5879	0.88112		METK_ECOBW	metK	2.85491e+07	2.27528e+07	2.58131e+07	3.66312e+07	0.283559	0.337456		KGUA_ECOLI	KGUA_ECOLI	gmk	1.32096e+06	1.37198e+06	1.32454e+06	1.38737e+06	0.010132	0.0775814
MIOC_ECOLI	mioC	47674.1	47950.6	552521	172456	2.92248	0.62055		MIOC_ECOLI	mioC	47674.1	47950.6	552521	172456	2.92248	0.62055		METN_ECOLI	metN	1.61287e+06	1.75323e+06	1.86375e+06	2.54185e+06	0.388261	0.565217		KITH_ECO57	KITH_ECO57	tdk	606945	569794	528660	582853	-0.0822707	0.371147
MIPA_ECOLI	mipA	3.73022e+06	5.00952e+06	5.60323e+06	8.78369e+06	0.719096	0.617532		MIPA_ECOLI	mipA	3.73022e+06	5.00952e+06	5.60323e+06	8.78369e+06	0.719096	0.617532		METQ_ECO57	metQ	2.27172e+06	1.45941e+06	7.85256e+06	5.86954e+06	1.87882	1.36597		KPPR_ECOLI	KPPR_ECOLI	prkB	534089	496898	550200	566687	0.115458	0.77176
MLAB_ECOLI	mlaB	6775.26	4783.56	38411.6	12118.5	2.12815	0.556761		MLAB_ECOLI	mlaB	6775.26	4783.56	38411.6	12118.5	2.12815	0.556761		MFD_ECOLI	mfd	2.24814e+06	1.96512e+06	2.29189e+06	2.5687e+06	0.206196	0.613251		KPRS_ECOLI	KPRS_ECOLI	prs	1.41424e+07	1.44867e+07	1.52929e+07	1.57589e+07	0.117192	1.27797
MLAC_ECOLI	mlaC	30924.2	52991.1	326922	170163	2.56649	0.91802		MLAC_ECOLI	mlaC	30924.2	52991.1	326922	170163	2.56649	0.91802		MGSA_ECOBW	mgsA	204714	231586	214571	206368	-0.0517109	0.194223		KPYK1_ECO57	KPYK1_ECO57	pykF	4.73357e+07	4.84565e+07	5.53399e+07	4.9251e+07	0.126776	0.535857
MLAD_ECOLI	mlaD	3.26098e+06	3.1581e+06	2.35331e+06	4.93875e+06	0.183957	0.114668		MLAD_ECOLI	mlaD	3.26098e+06	3.1581e+06	2.35331e+06	4.93875e+06	0.183957	0.114668		MHPR_ECOLI	mhpR	441274	222526	244054	209697	-0.548849	0.35365		KPYK2_ECOLI	KPYK2_ECOLI	pykA	3.24935e+07	3.41468e+07	2.95319e+07	2.87328e+07	-0.193771	1.34815
MLAE_ECOLI	mlaE	123846	92693.6	94312.5	152376	0.188059	0.159782		MLAE_ECOLI	mlaE	123846	92693.6	94312.5	152376	0.188059	0.159782		MIAA_ECOBW	miaA	57479.9	27995.8	21385	50391.2	-0.252008	0.112405		KT3K_ECOLI	KT3K_ECOLI	yniA	8.32063e+06	8.52672e+06	7.99791e+06	8.4903e+06	-0.0310875	0.243841
MLC_ECOLI	mlc	72363	45696.6	43722.1	35637.3	-0.573041	0.523862		MLC_ECOLI	mlc	72363	45696.6	43722.1	35637.3	-0.573041	0.523862		MIAB_ECO45	miaB	8.83838e+06	9.7167e+06	4.77903e+06	7.95611e+06	-0.542999	0.658564		KTHY_ECO27	KTHY_ECO27	tmk	883559	993727	991334	912976	0.0206198	0.0654776
MLTA_ECOLI	mltA	189716	163876	186301	597574	1.14853	0.391449		MLTA_ECOLI	mltA	189716	163876	186301	597574	1.14853	0.391449		MINC_ECOBW	minC	309123	263262	114740	166616	-1.02459	1.28223		LACI_ECOLI	LACI_ECOLI	lacI	8.03758e+06	8.15969e+06	7.32087e+06	7.09212e+06	-0.168381	1.6888
MLTB_ECOLI	mltB	131224	193138	136931	268046	0.320236	0.197824		MLTB_ECOLI	mltB	131224	193138	136931	268046	0.320236	0.197824		MIND_ECOLI	minD	7.20457e+06	5.00387e+06	7.87149e+06	6.38492e+06	0.223732	0.282942		LACY_ECOLI	LACY_ECOLI	lacY	462071	638828	1.10121e+06	1.40124e+06	1.18466	1.24759
MLTG_ECOLI	mltG	38869.2	31339.1	6161.12	36999.2	-0.701937	0.315217		MLTG_ECOLI	mltG	38869.2	31339.1	6161.12	36999.2	-0.701937	0.315217		MINE_ECOBW	minE	869648	516614	1.32685e+06	604025	0.478052	0.245494		LAPA_ECOLI	LAPA_ECOLI	lapA	56733	42792.5	49483.8	43979	-0.090672	0.139658
MNMA_ECODH	mnmA	143336	178131	451136	265144	1.15586	0.76392		MNMA_ECODH	mnmA	143336	178131	451136	265144	1.15586	0.76392		MIOC_ECOLI	mioC	4.14744e+06	5.63095e+06	7.22813e+06	6.98702e+06	0.539761	1.00811		LAPB_ECOLI	LAPB_ECOLI	lapB	57697.3	56167.5	97800.5	104238	0.82731	2.25301
MNME_ECOHS	mnmE	289841	326221	618060	418671	0.750894	0.760441		MNME_ECOHS	mnmE	289841	326221	618060	418671	0.750894	0.760441		MIPA_ECOLI	mipA	700098	679876	4.73835e+06	3.29223e+06	2.54086	1.35477		LAST_ECOLI	LAST_ECOLI	lasT	645088	636372	629493	657761	0.00650775	0.0640798
MNMG_ECO5E	mnmG	801340	1.29316e+06	653699	1.23244e+06	-0.15117	0.0917503		MNMG_ECO5E	mnmG	801340	1.29316e+06	653699	1.23244e+06	-0.15117	0.0917503		MLAB_ECOLI	mlaB	123069	106867	182530	153867	0.548936	1.07677		LCFA_ECOLI	LCFA_ECOLI	fadD	991031	1.0706e+06	1.12637e+06	1.0978e+06	0.109477	0.711124
MOAB_ECOLI	moaB	36468.2	28674.5	42277.6	44227.2	0.409177	0.931427		MOAB_ECOLI	moaB	36468.2	28674.5	42277.6	44227.2	0.409177	0.931427		MLAC_ECOLI	mlaC	1.48849e+06	1.96385e+06	2.10123e+06	2.56707e+06	0.435329	0.679379		LDCA_ECOLI	LDCA_ECOLI	ldcA	478522	519920	467202	508623	-0.0330555	0.13279
MOAC_ECOBW	moaC	6701.45	11697.4	16525.2	18011.6	0.908522	1.04384		MOAC_ECOBW	moaC	6701.45	11697.4	16525.2	18011.6	0.908522	1.04384		MLAD_ECOLI	mlaD	194659	149560	558883	566940	1.70958	2.46623		LDCC_ECOLI	LDCC_ECOLI	ldcC	135340	133787	156079	135499	0.115594	0.408608
MOAE_ECOLI	moaE	3704.52	7227.8	45877.5	8955.45	2.32645	0.445901		MOAE_ECOLI	moaE	3704.52	7227.8	45877.5	8955.45	2.32645	0.445901		MLAF_ECOLI	mlaF	10802.9	8443.57	25668.3	16174.9	1.1204	0.832275		LDHD_ECOLI	LDHD_ECOLI	ldhA	3.81542e+06	3.95488e+06	4.11109e+06	3.90792e+06	0.0454536	0.377687
MOEA_ECOLI	moeA	132664	117978	509410	301613	1.69412	0.939814		MOEA_ECOLI	moeA	132664	117978	509410	301613	1.69412	0.939814		MNGR_ECOLI	mngR	132428	168608	115522	165197	-0.100805	0.112172		LEP_ECOLI	LEP_ECOLI	lepB	180105	159685	279167	268709	0.689206	1.92305
MOG_ECOLI	mog	24114.1	35358	436091	204536	3.4292	0.889289		MOG_ECOLI	mog	24114.1	35358	436091	204536	3.4292	0.889289		MNMA_ECODH	mnmA	3.87072e+06	4.41681e+06	5.27473e+06	7.74158e+06	0.651308	0.694321		LEPA_ECOBW	LEPA_ECOBW	lepA	6.58435e+06	6.63553e+06	6.97264e+06	6.61613e+06	0.0397058	0.383597
MPL_ECOLI	mpl	78263.6	65026.6	269922	236997	1.82282	2.02735		MPL_ECOLI	mpl	78263.6	65026.6	269922	236997	1.82282	2.02735		MNME_ECO24	mnmE	1.80424e+06	2.0713e+06	2.21407e+06	3.29253e+06	0.50676	0.553132		LEU1_ECO24	LEU1_ECO24	leuA	906762	885205	1.11634e+06	1.01115e+06	0.247613	1.0508
MPPA_ECOLI	mppA	3017.62	1337.56	16315.5	3320.07	2.17267	0.439122		MPPA_ECOLI	mppA	3017.62	1337.56	16315.5	3320.07	2.17267	0.439122		MNMG_ECO27	mnmG	3.68215e+06	7.76357e+06	1.37659e+06	5.33476e+06	-0.770133	0.307497		LEU3_ECO57	LEU3_ECO57	leuB	1.54907e+06	1.60205e+06	1.55064e+06	1.69109e+06	0.0409015	0.216522
MPRA_ECOLI	mprA	70290.1	21827.1	285566	209722	2.42672	1.33351		MPRA_ECOLI	mprA	70290.1	21827.1	285566	209722	2.42672	1.33351		MOAB_ECOLI	moaB	1.19526e+06	768247	1.92326e+06	1.68398e+06	0.877459	1.10572		LEUC_ECOBW	LEUC_ECOBW	leuC	1.68923e+06	1.74971e+06	1.94634e+06	1.66539e+06	0.070728	0.215568
MQO_ECO27	mqo	129274	141184	30675	387955	0.630269	0.143427		MQO_ECO27	mqo	129274	141184	30675	387955	0.630269	0.143427		MOAC_ECOBW	moaC	45596.5	17531.2	54197.9	44550.4	0.645482	0.452324		LEUD_ECOBW	LEUD_ECOBW	leuD	267717	278783	280658	342084	0.188414	0.46052
MRAZ_ECOBW	mraZ	9273.25	7125.32	30634.2	3894.71	1.07424	0.245036		MRAZ_ECOBW	mraZ	9273.25	7125.32	30634.2	3894.71	1.07424	0.245036		MOAD_ECOLI	moaD	225846	134953	451990	244251	0.948391	0.557263		LEXA_ECOBW	LEXA_ECOBW	lexA	4.34593e+06	4.48218e+06	4.82698e+06	4.61006e+06	0.0962289	0.852028
MRDA_ECOLI	mrdA	141240	119453	48728.5	169844	-0.254241	0.116473		MRDA_ECOLI	mrdA	141240	119453	48728.5	169844	-0.254241	0.116473		MOAE_ECOLI	moaE	153407	114964	150582	171866	0.264837	0.464015		LGUL_ECOLI	LGUL_ECOLI	gloA	1.22187e+06	1.0538e+06	1.14494e+06	951393	-0.11843	0.254484
MREB_ECOLI	mreB	1.43869e+06	1.74864e+06	3.64276e+06	7.49402e+06	1.80491	0.754725		MREB_ECOLI	mreB	1.43869e+06	1.74864e+06	3.64276e+06	7.49402e+06	1.80491	0.754725		MOBB_ECOLI	mobB	16769.3	12861.2	33402.8	16470.8	0.751195	0.438658		LHGD_ECOLI	LHGD_ECOLI	lhgD	455170	429374	446238	452620	0.0231599	0.191075
MREC_ECOLI	mreC	406436	502337	193943	772839	0.0892698	0.0313924		MREC_ECOLI	mreC	406436	502337	193943	772839	0.0892698	0.0313924		MOEA_ECOLI	moeA	811695	654576	918604	860370	0.278894	0.692506		LIPA_ECOBW	LIPA_ECOBW	lipA	1.82519e+06	1.88127e+06	1.55234e+06	1.63843e+06	-0.216139	1.42624
MRR_ECOLI	mrr	39537	23770.5	246517	65002.4	2.29888	0.513951		MRR_ECOLI	mrr	39537	23770.5	246517	65002.4	2.29888	0.513951		MOG_ECOLI	mog	983602	1.00439e+06	1.53411e+06	800488	0.23186	0.165418		LIPB_ECOBW	LIPB_ECOBW	lipB	317624	337785	302977	295694	-0.130632	0.928109
MSBA_ECOLI	msbA	2.19012e+06	2.83863e+06	1.71279e+06	3.53239e+06	0.0607916	0.035729		MSBA_ECOLI	msbA	2.19012e+06	2.83863e+06	1.71279e+06	3.53239e+06	0.0607916	0.035729		MPL_ECOLI	mpl	1.88976e+06	1.82729e+06	1.32095e+06	2.27715e+06	-0.0469237	0.0397391		LIVJ_ECOLI	LIVJ_ECOLI	livJ	134053	138530	132264	139745	-0.00303817	0.0206604
MSCK_ECOLI	mscK	843340	908678	630650	822819	-0.269518	0.554174		MSCK_ECOLI	mscK	843340	908678	630650	822819	-0.269518	0.554174		MPPA_ECOLI	mppA	444037	192561	763582	373243	0.836556	0.404476		LLDD_ECOBW	LLDD_ECOBW	lldD	154265	157886	232036	185324	0.419049	0.812964
MSCL_ECOBW	mscL	2.40613e+06	1.4303e+06	2.22867e+06	2.45013e+06	0.286378	0.311139		MSCL_ECOBW	mscL	2.40613e+06	1.4303e+06	2.22867e+06	2.45013e+06	0.286378	0.311139		MPRA_ECOLI	mprA	3.61278e+06	2.10082e+06	2.31759e+06	1.67484e+06	-0.517136	0.392819		LNT_ECOLI	LNT_ECOLI	lnt	71202	53279.4	75305.8	76668.7	0.2879	0.575534
MSCM_ECOLI	mscM	136166	189934	124593	103364	-0.516554	0.635177		MSCM_ECOLI	mscM	136166	189934	124593	103364	-0.516554	0.635177		MQO_ECOBW	mqo	585873	479388	406146	740204	0.105842	0.0764415		LOIP_ECOLI	LOIP_ECOLI	loiP	402277	387642	501144	491861	0.330096	2.14245
MSCS_ECOLI	mscS	3.93121e+06	4.00778e+06	4.48872e+06	5.24592e+06	0.294173	0.846865		MSCS_ECOLI	mscS	3.93121e+06	4.00778e+06	4.48872e+06	5.24592e+06	0.294173	0.846865		MRAZ_ECOBW	mraZ	99069.7	49298	253700	117227	1.32196	0.576442		LOLA_ECOBW	LOLA_ECOBW	lolA	2.07905e+06	2.14633e+06	1.7368e+06	1.72582e+06	-0.287213	2.1027
MSRA_ECOBW	msrA	5989.86	4912.34	133726	142512	4.66322	2.95432		MSRA_ECOBW	msrA	5989.86	4912.34	133726	142512	4.66322	2.95432		MRDA_ECOLI	mrdA	3876.61	3220.56	18647.7	37831.3	2.9924	0.907716		LOLB_ECOBW	LOLB_ECOBW	lolB	136476	131117	167603	171650	0.342319	2.06211
MSRC_ECOLI	msrC	14339.1	31098.8	160177	84836.5	2.43089	0.911346		MSRC_ECOLI	msrC	14339.1	31098.8	160177	84836.5	2.43089	0.911346		MREB_ECOLI	mreB	1.02464e+07	1.13096e+07	6.66741e+06	1.12104e+07	-0.269924	0.289807		LOLC_ECOLI	LOLC_ECOLI	lolC	111000	111970	194661	196723	0.811737	3.73762
MSYB_ECOLI	msyB	44993.9	40299	304271	30860.5	1.97423	0.339754		MSYB_ECOLI	msyB	44993.9	40299	304271	30860.5	1.97423	0.339754		MREC_ECOLI	mreC	85309.9	147729	119010	226077	0.56639	0.335952		LOLD_ECOLI	LOLD_ECOLI	lolD	322110	295382	461613	461264	0.579719	2.12065
MTFA_ECOBW	mtfA	97270.8	72770.8	220132	118100	0.992124	0.601803		MTFA_ECOBW	mtfA	97270.8	72770.8	220132	118100	0.992124	0.601803		MRR_ECOLI	mrr	688324	419469	2.18574e+06	672634	1.3675	0.428627		LOLE_ECOLI	LOLE_ECOLI	lolE	25452.1	34031.1	51398.8	45142.6	0.698666	1.13552
MTLD_ECO24	mtlD	124243	120226	380401	161916	1.14949	0.514212		MTLD_ECO24	mtlD	124243	120226	380401	161916	1.14949	0.514212		MSBA_ECOLI	msbA	235471	198577	713171	736159	1.73946	2.73798		LON_ECOLI	LON_ECOLI	lon	27833	24788.1	34978.9	44596.8	0.596686	0.934902
MTNN_ECOBW	mtnN	59763.3	69317.1	551419	513508	3.04441	2.75927		MTNN_ECOBW	mtnN	59763.3	69317.1	551419	513508	3.04441	2.75927		MSCK_ECOLI	mscK	44423.5	21828.5	99877.3	63370.5	1.30103	0.817089		LONH_ECOLI	LONH_ECOLI	ycbZ	406747	481055	535185	597283	0.351161	0.894827
MTOX_ECO24	solA	34092.3	9324.27	213995	130338	2.98749	1.12634		MTOX_ECO24	solA	34092.3	9324.27	213995	130338	2.98749	1.12634		MSCL_ECOBW	mscL	301973	121741	1.5678e+06	763257	2.45983	0.833283		LPFE_ECO57	LPFE_ECO57	lpfE	110376	190.526	386.623	519.187	-6.9315	0.372135
MUKB_ECOBW	mukB	7.95722e+06	8.17085e+06	6.05242e+06	9.94856e+06	-0.0114132	0.0101161		MUKB_ECOBW	mukB	7.95722e+06	8.17085e+06	6.05242e+06	9.94856e+06	-0.0114132	0.0101161		MSCS_ECOLI	mscS	641191	443993	3.14716e+06	1.471e+06	2.08938	0.766056		LPLA_ECOLC	LPLA_ECOLC	lplA	830332	828284	809893	788297	-0.0535403	0.965209
MUKE_ECOLI	mukE	73594.6	685883	950118	201640	0.600759	0.140098		MUKE_ECOLI	mukE	73594.6	685883	950118	201640	0.600759	0.140098		MSRA_ECO27	msrA	562838	443801	1.10995e+06	902770	0.999602	1.28365		LPOA_ECOL6	LPOA_ECOL6	lpoA	235004	269543	315989	328469	0.353097	1.20405
MUKF_ECOBW	mukF	398238	303057	446165	1.04551e+06	1.08884	0.491382		MUKF_ECOBW	mukF	398238	303057	446165	1.04551e+06	1.08884	0.491382		MSRC_ECOLI	msrC	3.174e+06	3.26694e+06	4.76017e+06	3.92694e+06	0.431605	0.936872		LPOB_ECOLI	LPOB_ECOLI	lpoB	257236	221999	352772	318604	0.486385	1.22553
MURA_ECOBW	murA	1.55945e+06	1.87451e+06	4.45264e+06	3.83423e+06	1.27095	1.70232		MURA_ECOBW	murA	1.55945e+06	1.87451e+06	4.45264e+06	3.83423e+06	1.27095	1.70232		MSYB_ECOLI	msyB	1.19884e+06	665008	3.42468e+06	951728	1.23146	0.371306		LPP_ECOLI	LPP_ECOLI	lpp	6.64765e+06	8.02422e+06	4.39701e+07	4.72126e+07	2.63571	2.67512
MURB_ECOLI	murB	7289.55	11460.9	39410.8	27697.5	1.83957	1.22038		MURB_ECOLI	murB	7289.55	11460.9	39410.8	27697.5	1.83957	1.22038		MTFA_ECOBW	mtfA	279186	105740	273151	94126.4	-0.0677116	0.0222777		LPTA_ECOLI	LPTA_ECOLI	lptA	433886	463098	267478	256325	-0.776058	2.15817
MURC_ECOBW	murC	386634	351923	537733	689547	0.732684	1.05405		MURC_ECOBW	murC	386634	351923	537733	689547	0.732684	1.05405		MTLD_ECO24	mtlD	1.3022e+06	1.0792e+06	5.0068e+06	2.07376e+06	1.57206	0.599914		LPTB_ECOLI	LPTB_ECOLI	lptB	1.98684e+06	2.10118e+06	2.43878e+06	2.54547e+06	0.285974	1.53576
MURD_ECOLI	murD	36995.2	31069.3	399855	102273	2.88308	0.549576		MURD_ECOLI	murD	36995.2	31069.3	399855	102273	2.88308	0.549576		MTNN_ECOBW	mtnN	2.2033e+06	1.98389e+06	1.55498e+06	1.35707e+06	-0.523952	1.30343		LPTD_ECOLI	LPTD_ECOLI	lptD	456908	453429	821979	882465	0.904829	2.23879
MURE_ECOLI	murE	85450.5	47837.1	205101	174104	1.50843	1.43052		MURE_ECOLI	murE	85450.5	47837.1	205101	174104	1.50843	1.43052		MTOX_ECOBW	solA	1.49142e+06	1.17833e+06	3.11705e+06	1.99394e+06	0.936896	0.766202		LPTF_ECOLI	LPTF_ECOLI	lptF	31775	27444.7	49293.3	60780.7	0.894322	1.27058
MURF_ECOLI	murF	4346.14	9358.35	51702.4	902.634	1.94055	0.279321		MURF_ECOLI	murF	4346.14	9358.35	51702.4	902.634	1.94055	0.279321		MUG_ECOBW	mug	146225	92416.4	218821	24230.3	0.0264152	0.00675894		LPTG_ECOLI	LPTG_ECOLI	lptG	291141	273029	458638	417591	0.63518	1.69787
MURG_ECOBW	murG	1.42262e+06	1.08617e+06	817314	1.14937e+06	-0.351227	0.431619		MURG_ECOBW	murG	1.42262e+06	1.08617e+06	817314	1.14937e+06	-0.351227	0.431619		MUKB_ECO27	mukB	3.17494e+06	2.09706e+06	3.85199e+06	4.0685e+06	0.587238	0.861317		LPXA_ECOBW	LPXA_ECOBW	lpxA	4.12393e+06	4.35652e+06	4.42356e+06	3.89631e+06	-0.0275795	0.0932981
MURQ_ECOUT	murQ	21081.7	42740.3	161347	121011	2.1454	1.38514		MURQ_ECOUT	murQ	21081.7	42740.3	161347	121011	2.1454	1.38514		MUKE_ECOLI	mukE	390730	314109	456383	482149	0.413112	0.992585		LPXB_ECOBW	LPXB_ECOBW	lpxB	73679	65323.5	119974	108954	0.719779	1.64122
MUTL_ECOBW	mutL	58695.3	69773.3	12974.9	17220.2	-2.08903	1.84581		MUTL_ECOBW	mutL	58695.3	69773.3	12974.9	17220.2	-2.08903	1.84581		MUKF_ECO57	mukF	630569	478521	605050	670189	0.201391	0.375775		LPXC_ECOBW	LPXC_ECOBW	lpxC	428793	420860	821875	775297	0.910575	2.40107
MUTS_ECOBW	mutS	2.69545e+06	2.18591e+06	2.20457e+06	2.18972e+06	-0.151652	0.35638		MUTS_ECOBW	mutS	2.69545e+06	2.18591e+06	2.20457e+06	2.18972e+06	-0.151652	0.35638		MURA_ECOBW	murA	7.45251e+06	9.57754e+06	1.81138e+07	2.21707e+07	1.24214	1.43573		LPXD_ECOLI	LPXD_ECOLI	lpxD	294149	274538	315548	333216	0.190061	1.02853
NADB_ECOLI	nadB	4591.61	6134.52	2628.02	17331	0.895912	0.224734		NADB_ECOLI	nadB	4591.61	6134.52	2628.02	17331	0.895912	0.224734		MURB_ECOLI	murB	143008	159208	273492	252650	0.799869	1.86602		LPXT_ECOLI	LPXT_ECOLI	lpxT	193431	189768	416057	377627	1.05047	2.05905
NADC_ECOLI	nadC	62265.1	56525.1	314210	160350	1.99817	0.832482		NADC_ECOLI	nadC	62265.1	56525.1	314210	160350	1.99817	0.832482		MURC_ECOBW	murC	3.12671e+06	2.4531e+06	1.50443e+06	3.33603e+06	-0.205072	0.130045		LRHA_ECOLI	LRHA_ECOLI	lrhA	10787.9	8031.39	8035.1	9615.86	-0.0924631	0.125877
NADE_ECOLU	nadE	369906	410625	2.21834e+06	990843	2.03968	0.729073		NADE_ECOLU	nadE	369906	410625	2.21834e+06	990843	2.03968	0.729073		MURD_ECOLI	murD	814716	476520	976361	940231	0.56979	0.683293		LRP_ECOLI	LRP_ECOLI	lrp	6.8492e+06	7.26963e+06	7.77499e+06	7.65155e+06	0.127794	1.01627
NADR_ECOLI	nadR	12098.5	9406.88	90411.9	61567	2.8211	1.33789		NADR_ECOLI	nadR	12098.5	9406.88	90411.9	61567	2.8211	1.33789		MURE_ECOLI	murE	2.02277e+06	1.21213e+06	1.58724e+06	1.54919e+06	-0.044598	0.0388095		LTAE_ECO57	LTAE_ECO57	ltaE	32679.8	44337.4	55450.3	48339.6	0.430414	0.723615
NAGA_ECOLI	nagA	52484.7	36741.8	192729	96736.5	1.69784	0.755052		NAGA_ECOLI	nagA	52484.7	36741.8	192729	96736.5	1.69784	0.755052		MURF_ECOLI	murF	639044	571496	1.2745e+06	1.01025e+06	0.91638	1.23035		LTAE_ECOLI	LTAE_ECOLI	ltaE	113203	180141	141537	157942	0.0298623	0.0281782
NAGB_ECOBW	nagB	16850.5	17888.9	118657	16997.7	1.96529	0.371104		NAGB_ECOBW	nagB	16850.5	17888.9	118657	16997.7	1.96529	0.371104		MURG_ECOBW	murG	138813	47562.4	528705	382345	2.28932	1.28194		LTND_ECOLI	LTND_ECOLI	ltnD	58974.8	60563.4	70027.2	66681.2	0.193631	1.36131
NAGC_ECOLI	nagC	106899	59404.4	330198	300220	1.92249	1.84374		NAGC_ECOLI	nagC	106899	59404.4	330198	300220	1.92249	1.84374		MURI_ECOBW	murI	176416	165307	153488	135002	-0.244307	0.878322		LUXS_ECOBW	LUXS_ECOBW	luxS	1.46334e+07	1.51476e+07	1.28404e+07	1.27107e+07	-0.221008	1.81383
NAGD_ECOLI	nagD	391832	233031	978048	770827	1.48481	1.30154		NAGD_ECOLI	nagD	391832	233031	978048	770827	1.48481	1.30154		MURQ_ECOUT	murQ	588477	491773	247205	325601	-0.915246	1.25771		LYSAC_ECOLI	LYSAC_ECOLI	patZ	239529	206851	265147	257201	0.226738	0.817008
NAGZ_ECOBW	nagZ	94325.3	87067.9	287033	237787	1.5327	1.69102		NAGZ_ECOBW	nagZ	94325.3	87067.9	287033	237787	1.5327	1.69102		MUTH_ECOBW	mutH	19053.4	39208.8	34394.5	43984.2	0.427903	0.334823		LYSP_ECOLI	LYSP_ECOLI	lysP	38779.2	41021	56998.6	68115.8	0.648784	1.2418
NANA_ECOBW	nanA	113455	107328	588885	334353	2.06408	0.958227		NANA_ECOBW	nanA	113455	107328	588885	334353	2.06408	0.958227		MUTS_ECOBW	mutS	2.06544e+06	1.60273e+06	1.93006e+06	2.07781e+06	0.127774	0.254365		MAA_ECOLI	MAA_ECOLI	maa	18470.1	1786.09	13333.8	1122.78	-0.486636	0.0939667
NANE_ECOBW	nanE	11085.4	9213.3	121236	119668	3.56901	3.91185		NANE_ECOBW	nanE	11085.4	9213.3	121236	119668	3.56901	3.91185		MUTT_ECOLI	mutT	58421	99143.6	24647.5	125685	-0.0677911	0.0208596		MAK_ECOLI	MAK_ECOLI	mak	968799	933026	882148	874510	-0.114551	1.2364
NANK_ECOHS	nanK	3959.47	2221.21	27195.2	17661	2.85947	1.24082		NANK_ECOHS	nanK	3959.47	2221.21	27195.2	17661	2.85947	1.24082		NADC_ECOLI	nadC	1.5726e+06	1.81965e+06	2.02857e+06	2.66913e+06	0.469709	0.704211		MALE_ECOLI	MALE_ECOLI	malE	4.64807e+08	5.18036e+08	2.21832e+08	1.96877e+08	-1.23101	1.97118
NANR_ECOBW	nanR	4992.79	3653.31	7269.43	1012.3	-0.0621171	0.0178336		NANR_ECOBW	nanR	4992.79	3653.31	7269.43	1012.3	-0.0621171	0.0178336		NADE_ECOLU	nadE	9.67415e+06	1.17764e+07	8.40245e+06	7.20227e+06	-0.459029	0.863031		MALI_ECOLI	MALI_ECOLI	malI	16555.4	18441.6	26461.5	26372.9	0.594246	1.95774
NARL_ECOLI	narL	25023.3	12107.2	262595	131848	3.40914	0.947752		NARL_ECOLI	narL	25023.3	12107.2	262595	131848	3.40914	0.947752		NADK_ECOBW	nadK	69302.8	77284.9	39748.9	36623.8	-0.940634	1.83627		MALQ_ECOLI	MALQ_ECOLI	malQ	1.22535e+06	1.35105e+06	1.44669e+06	1.48727e+06	0.187489	0.944375
NDH_ECOLI	ndh	4.9867e+06	6.60708e+06	3.29776e+06	8.47895e+06	0.0225852	0.0104702		NDH_ECOLI	ndh	4.9867e+06	6.60708e+06	3.29776e+06	8.47895e+06	0.0225852	0.0104702		NADR_ECOLI	nadR	97083	79835.4	65621.2	60428.1	-0.489097	0.975323		MALT_ECOBW	MALT_ECOBW	malT	259267	271519	303583	297847	0.180268	1.4588
NDK_ECOBW	ndk	549316	231391	6.1463e+06	1.3439e+06	3.26215	0.525805		NDK_ECOBW	ndk	549316	231391	6.1463e+06	1.3439e+06	3.26215	0.525805		NAGA_ECOLI	nagA	1.03845e+06	653937	1.3382e+06	727698	0.287706	0.18293		MANA_ECOLI	MANA_ECOLI	manA	1.98907e+06	1.80158e+06	1.8635e+06	1.75494e+06	-0.0670765	0.292389
NDPA_ECOBW	yejK	790892	567375	2.87936e+06	2.40071e+06	1.95879	1.7529		NDPA_ECOBW	yejK	790892	567375	2.87936e+06	2.40071e+06	1.95879	1.7529		NAGB_ECOBW	nagB	315548	143201	510001	254351	0.736534	0.370536		MAO1_ECO24	MAO1_ECO24	maeA	2.24736e+06	2.43845e+06	2.60084e+06	2.30644e+06	0.0666237	0.227285
NEMA_ECOLI	nemA	32055.6	41418.1	149512	107616	1.80719	1.29642		NEMA_ECOLI	nemA	32055.6	41418.1	149512	107616	1.80719	1.29642		NAGC_ECOLI	nagC	311465	265639	238052	207775	-0.372348	0.855837		MAO2_ECOLI	MAO2_ECOLI	maeB	5.27411e+06	5.68139e+06	5.79471e+06	5.77824e+06	0.0791024	0.570183
NFSA_ECOLI	nfsA	119313	120607	1.57095e+06	631297	3.19835	0.764489		NFSA_ECOLI	nfsA	119313	120607	1.57095e+06	631297	3.19835	0.764489		NAGD_ECOLI	nagD	2.39634e+06	2.27035e+06	2.98886e+06	3.58237e+06	0.493768	1.05425		MAP1_ECO57	MAP1_ECO57	map	4.2156e+06	4.16333e+06	4.50826e+06	4.22548e+06	0.0598336	0.465227
NFSB_ECOLI	nfsB	144078	160801	757659	357674	1.87116	0.744202		NFSB_ECOLI	nfsB	144078	160801	757659	357674	1.87116	0.744202		NAGZ_ECOHS	nagZ	785445	703139	793134	1.46685e+06	0.60237	0.42763		MARR_ECOLI	MARR_ECOLI	marR	26171.8	305422	366062	145904	0.62663	0.178887
NFUA_ECOBW	nfuA	573040	647974	3.91031e+06	1.7085e+06	2.20219	0.735131		NFUA_ECOBW	nfuA	573040	647974	3.91031e+06	1.7085e+06	2.20219	0.735131		NANA_ECOBW	nanA	1.8606e+06	1.08515e+06	1.66521e+06	2.61976e+06	0.540652	0.409042		MASY_ECOLI	MASY_ECOLI	aceB	3.34498e+06	3.37461e+06	3.45176e+06	3.47717e+06	0.0442582	1.48082
NHAA_ECOHS	nhaA	34769.5	30483.8	17931.3	66582.5	0.373135	0.13585		NHAA_ECOHS	nhaA	34769.5	30483.8	17931.3	66582.5	0.373135	0.13585		NANE_ECOBW	nanE	519986	329103	431520	525657	0.17287	0.179126		MASZ_ECOLI	MASZ_ECOLI	glcB	8.76872e+06	9.00945e+06	9.26928e+06	9.44084e+06	0.0737124	1.05754
NHAB_ECO27	nhaB	105385	59136.8	41235.1	89432.7	-0.332372	0.178723		NHAB_ECO27	nhaB	105385	59136.8	41235.1	89432.7	-0.332372	0.178723		NANK_ECOHS	nanK	167677	82468.5	319115	305823	1.32094	1.3091		MATP_ECOBW	MATP_ECOBW	matP	35210.4	33232.7	39790.2	48218.4	0.36274	0.817346
NHAP2_ECO24	nhaP2	85506.4	98087.5	44304.2	139696	0.0031887	0.00129849		NHAP2_ECO24	nhaP2	85506.4	98087.5	44304.2	139696	0.0031887	0.00129849		NANR_ECOBW	nanR	308953	319597	403996	361549	0.28446	1.05219		MAZG_ECOLI	MAZG_ECOLI	mazG	223785	256231	275157	237253	0.0942165	0.2345
NHAR_ECOLI	nhaR	11671.4	8716.84	92487.5	47316.1	2.7776	0.925692		NHAR_ECOLI	nhaR	11671.4	8716.84	92487.5	47316.1	2.7776	0.925692		NARL_ECOLI	narL	2.68019e+06	2.21143e+06	2.59828e+06	1.50088e+06	-0.254983	0.240366		MBHM_ECOLI	MBHM_ECOLI	hybC	1.44795e+06	1.40377e+06	1.20549e+06	1.21558e+06	-0.236191	1.96287
NIFJ_ECOLI	ydbK	1.15502e+06	1.95813e+06	1.21576e+06	1.5289e+06	-0.181744	0.148338		NIFJ_ECOLI	ydbK	1.15502e+06	1.95813e+06	1.21576e+06	1.5289e+06	-0.181744	0.148338		NARP_ECOLI	narP	957019	415418	825722	407618	-0.154169	0.066659		MBHT_ECOLI	MBHT_ECOLI	hybO	46138.5	44943.3	28326.4	25812.3	-0.750503	2.24949
NIKR_ECOBW	nikR	663.972	1288.18	19963	4394.97	3.64125	0.542111		NIKR_ECOBW	nikR	663.972	1288.18	19963	4394.97	3.64125	0.542111		NCPP_ECOBW	yjjX	84393.8	96837.9	172040	137501	0.772298	1.13659		MDAB_ECOLI	MDAB_ECOLI	mdaB	97297.6	115007	116514	95857.5	0.000457737	0.000761051
NLPA_ECO57	nlpA	2.81897e+06	1.1527e+06	2.1723e+06	1.29682e+06	-0.195174	0.0891158		NLPA_ECO57	nlpA	2.81897e+06	1.1527e+06	2.1723e+06	1.29682e+06	-0.195174	0.0891158		NDH_ECOLI	ndh	672471	986611	1.07796e+06	1.6806e+06	0.73353	0.607115		MDH_ECOL5	MDH_ECOL5	mdh	9.79055e+07	1.04931e+08	1.09716e+08	1.06429e+08	0.0916835	0.641468
NLPD_ECOLI	nlpD	429606	338180	119309	346356	-0.721412	0.465427		NLPD_ECOLI	nlpD	429606	338180	119309	346356	-0.721412	0.465427		NDK_ECO24	ndk	2.02634e+07	1.41378e+07	1.97396e+07	1.82151e+07	0.141818	0.200541		MDLA_ECOLI	MDLA_ECOLI	mdlA	15571.3	17130.2	28545.4	30943.6	0.863265	1.95037
NLPE_ECOLI	nlpE	57574.8	76611.7	65342.8	34555.4	-0.425708	0.353112		NLPE_ECOLI	nlpE	57574.8	76611.7	65342.8	34555.4	-0.425708	0.353112		NDPA_ECOBW	yejK	5.69466e+06	4.98411e+06	1.1135e+07	1.18681e+07	1.10708	2.16796		MDTE_ECOLI	MDTE_ECOLI	mdtE	99071	90043.7	109659	105167	0.183908	0.901372
NLPI_ECOBD	nlpI	150320	209140	72784.5	220509	-0.293486	0.144046		NLPI_ECOBD	nlpI	150320	209140	72784.5	220509	-0.293486	0.144046		NEMA_ECOLI	nemA	759905	1.0655e+06	1.53908e+06	2.40533e+06	1.11159	0.831343		MELB_ECOLI	MELB_ECOLI	melB	1.69227e+06	1.80548e+06	2.87589e+06	2.81912e+06	0.703269	2.48074
NQOR_ECOBW	BWG_0858	28361.7	13066.7	333055	47790.4	3.20051	0.447637		NQOR_ECOBW	BWG_0858	28361.7	13066.7	333055	47790.4	3.20051	0.447637		NFSA_ECOLI	nfsA	6.94387e+06	6.87607e+06	8.51817e+06	8.45594e+06	0.296584	3.07054		MENB_ECOLI	MENB_ECOLI	menB	2.32642e+06	2.30401e+06	2.54882e+06	2.23602e+06	0.0473241	0.173151
NRDD_ECOLI	nrdD	1.84959e+06	1.35133e+06	1.15199e+06	1.03961e+06	-0.546501	0.728615		NRDD_ECOLI	nrdD	1.84959e+06	1.35133e+06	1.15199e+06	1.03961e+06	-0.546501	0.728615		NFSB_ECOLI	nfsB	1.46397e+07	1.27391e+07	3.72924e+07	1.93177e+07	1.048	0.606913		MENC_ECOBW	MENC_ECOBW	menC	7950.5	15185.7	12162.9	11158.2	0.0114924	0.00784838
NSRR_ECOBW	nsrR	6036.93	4835.04	18234.3	55660	2.76485	0.630055		NSRR_ECOBW	nsrR	6036.93	4835.04	18234.3	55660	2.76485	0.630055		NFUA_ECOBW	nfuA	2.0942e+07	2.05675e+07	1.31643e+07	1.78025e+07	-0.422719	0.819035		MEND_ECOBW	MEND_ECOBW	menD	306007	314940	232462	262802	-0.326273	1.23743
NTPPB_ECOLI	yceF	1407.47	403.344	35001	1899.48	4.34893	0.397513		NTPPB_ECOLI	yceF	1407.47	403.344	35001	1899.48	4.34893	0.397513		NHAR_ECOLI	nhaR	320324	265013	313083	224230	-0.123501	0.160277		MENF_ECOLI	MENF_ECOLI	menF	46889.4	51997.1	49351.5	48092.9	-0.0211952	0.0916818
NTRC_ECOLI	glnG	8683.97	6.85043	38954	21697.5	2.80298	0.939835		NTRC_ECOLI	glnG	8683.97	6.85043	38954	21697.5	2.80298	0.939835		NHOA_ECOLI	nhoA	6174.97	1568.88	22102.2	4425.26	1.77636	0.385186		MENI_ECOLI	MENI_ECOLI	menI	149600	147592	115906	121937	-0.32138	1.9478
NUDC_ECOBW	nudC	5881.3	3211.19	15788.1	8366.31	1.40954	0.706899		NUDC_ECOBW	nudC	5881.3	3211.19	15788.1	8366.31	1.40954	0.706899		NIFJ_ECOLI	ydbK	1.04778e+06	1.4607e+06	2.30848e+06	2.59605e+06	0.967301	1.38315		MEPA_ECOBW	MEPA_ECOBW	mepA	44583	40941	37115.4	33289.9	-0.280646	0.985226
NUDJ_ECODH	nudJ	33171.4	27905.3	164095	83746.9	2.02073	0.835089		NUDJ_ECODH	nudJ	33171.4	27905.3	164095	83746.9	2.02073	0.835089		NIKR_ECOBW	nikR	111864	89819.8	72499.3	72947.8	-0.471604	0.901554		METB_ECOLI	METB_ECOLI	metB	1.71929e+06	1.69869e+06	1.8137e+06	1.85813e+06	0.103356	1.45277
NUOA_ECODH	nuoA	1.44405e+06	1.01646e+06	1.35551e+06	1.35486e+06	0.139529	0.208923		NUOA_ECODH	nuoA	1.44405e+06	1.01646e+06	1.35551e+06	1.35486e+06	0.139529	0.208923		NLPA_ECOLI	nlpA	517920	119604	1.9689e+06	492632	1.94901	0.44948		METC_ECOLI	METC_ECOLI	metC	367868	356932	378206	373368	0.0523329	0.81092
NUOB_ECOBW	nuoB	651663	338731	2.12256e+06	2.2126e+06	2.13001	2.0294		NUOB_ECOBW	nuoB	651663	338731	2.12256e+06	2.2126e+06	2.13001	2.0294		NLPD_ECOLI	nlpD	88661.4	43325.3	70171.2	98046.8	0.34994	0.246987		METE_ECODH	METE_ECODH	metE	1.55415e+07	1.56028e+07	1.48114e+07	1.50907e+07	-0.05872	1.30875
NUOCD_ECO27	nuoC	653963	479781	205819	538468	-0.607165	0.388703		NUOCD_ECO27	nuoC	653963	479781	205819	538468	-0.607165	0.388703		NLPI_ECOBD	nlpI	34929.3	28786.7	54399.3	78309.2	1.05853	0.967654		METF_ECOLI	METF_ECOLI	metF	461976	484971	570571	530084	0.217007	1.0926
NUOCD_ECOL5	nuoC	596478	365727	464025	528962	0.0454312	0.0411638		NUOCD_ECOL5	nuoC	596478	365727	464025	528962	0.0454312	0.0411638		NQOR_ECOBW	BWG_0858	3.32573e+06	1.65218e+06	1.27713e+07	2.78525e+06	1.64391	0.391689		METH_ECOLI	METH_ECOLI	metH	5.70607e+06	5.87712e+06	5.99883e+06	6.18296e+06	0.0726936	0.85343
NUOE_ECOLI	nuoE	29976.1	27661.4	103655	37069.9	1.28779	0.470311		NUOE_ECOLI	nuoE	29976.1	27661.4	103655	37069.9	1.28779	0.470311		NRDD_ECOLI	nrdD	3.96502e+06	2.23749e+06	781842	751863	-2.01583	0.943077		METJ_ECOBW	METJ_ECOBW	metJ	448281	441000	382799	398142	-0.187426	1.62523
NUOF_ECOLI	nuoF	7.95816e+06	4.84414e+06	8.22213e+06	6.9356e+06	0.24365	0.254253		NUOF_ECOLI	nuoF	7.95816e+06	4.84414e+06	8.22213e+06	6.9356e+06	0.24365	0.254253		NRDR_ECOBW	nrdR	115129	62109.4	8207.64	2033.77	-4.11321	1.05172		METK_ECOBW	METK_ECOBW	metK	7.62227e+06	7.35327e+06	7.80658e+06	7.65494e+06	0.0460733	0.591418
NUOG_ECOLI	nuoG	2.25526e+07	1.68614e+07	1.94007e+07	1.68257e+07	-0.121667	0.180066		NUOG_ECOLI	nuoG	2.25526e+07	1.68614e+07	1.94007e+07	1.68257e+07	-0.121667	0.180066		NSRR_ECOBW	nsrR	250009	274208	397313	370783	0.551121	1.67781		METN_ECOLI	METN_ECOLI	metN	209578	184479	324905	308369	0.684425	1.81184
NUOH_ECOBW	nuoH	1.21514e+06	612707	915310	931869	0.0151808	0.00996331		NUOH_ECOBW	nuoH	1.21514e+06	612707	915310	931869	0.0151808	0.00996331		NTPPA_ECOLI	yhdE	517172	464815	624689	702206	0.434279	1.17835		METQ_ECO57	METQ_ECO57	metQ	989883	973888	1.50251e+06	1.47177e+06	0.598914	2.93022
NUOI_ECOLI	nuoI	503522	458097	1.78459e+06	1.87138e+06	1.92672	2.87967		NUOI_ECOLI	nuoI	503522	458097	1.78459e+06	1.87138e+06	1.92672	2.87967		NTPPB_ECOLI	yceF	286173	222597	456875	283278	0.540811	0.472032		METQ_ECOLI	METQ_ECOLI	metQ	235373	254454	281297	223677	0.0439376	0.0829033
NUOK_ECOBD	nuoK	370664	108969	273627	244563	0.11155	0.0472049		NUOK_ECOBD	nuoK	370664	108969	273627	244563	0.11155	0.0472049		NUDC_ECOBW	nudC	202602	110339	64121.9	80300.7	-1.1156	0.669939		MFD_ECOLI	MFD_ECOLI	mfd	1.95995e+06	1.9766e+06	2.0911e+06	2.0864e+06	0.0857064	2.29109
NUOL_ECOLI	nuoL	694077	319224	392627	523834	-0.144917	0.0808749		NUOL_ECOLI	nuoL	694077	319224	392627	523834	-0.144917	0.0808749		NUDE_ECOLI	nudE	3.17702e+06	2.92647e+06	5.02763e+06	3.97447e+06	0.560627	0.936447		MGSA_ECOBW	MGSA_ECOBW	mgsA	430304	359984	374245	373661	-0.0795233	0.216134
NUOM_ECOLI	nuoM	197637	107484	101332	132453	-0.384202	0.273705		NUOM_ECOLI	nuoM	197637	107484	101332	132453	-0.384202	0.273705		NUDI_ECOBW	nudI	308286	304491	391033	324946	0.224556	0.586144		MHPR_ECOLI	MHPR_ECOLI	mhpR	500521	514735	444796	428679	-0.217005	1.65346
NUON_ECOBW	nuoN	331326	106308	161329	136643	-0.554543	0.221751		NUON_ECOBW	nuoN	331326	106308	161329	136643	-0.554543	0.221751		NUDJ_ECODH	nudJ	607028	611465	661917	719667	0.181225	0.973156		MIAA_ECOBW	MIAA_ECOBW	miaA	1.14564e+07	1.06054e+07	1.08688e+07	1.07476e+07	-0.029423	0.183121
NUPC_ECOLI	nupC	879313	954358	765517	1.27632e+06	0.155133	0.139171		NUPC_ECOLI	nupC	879313	954358	765517	1.27632e+06	0.155133	0.139171		NUDK_ECODH	nudK	190797	257377	468726	192467	0.561009	0.274361		MIAB_ECODH	MIAB_ECODH	miaB	4.93699e+06	4.92895e+06	5.36366e+06	5.07e+06	0.0807155	0.714424
NUSA_ECOLI	nusA	2.76777e+07	3.48209e+07	1.90553e+07	3.70807e+07	-0.154899	0.111279		NUSA_ECOLI	nusA	2.76777e+07	3.48209e+07	1.90553e+07	3.70807e+07	-0.154899	0.111279		NUOA_ECODH	nuoA	89316.1	19828.6	295864	145798	2.0167	0.739797		MINC_ECOBW	MINC_ECOBW	minC	179150	132566	170002	140787	-0.00430068	0.00521258
NUSB_ECOBW	nusB	50170.8	98238	363752	632723	2.74726	1.04572		NUSB_ECOBW	nusB	50170.8	98238	363752	632723	2.74726	1.04572		NUOB_ECOBW	nuoB	4.38141e+06	3.17838e+06	4.33956e+06	4.7587e+06	0.267245	0.455164		MIND_ECOLI	MIND_ECOLI	minD	1.02613e+07	1.01877e+07	1.11792e+07	1.07568e+07	0.101266	1.13071
NUSG_ECOLI	nusG	136960	223678	1.71474e+06	2.68454e+06	3.60864	1.27163		NUSG_ECOLI	nusG	136960	223678	1.71474e+06	2.68454e+06	3.60864	1.27163		NUOCD_ECOL5	nuoC	1.381e+07	8.36654e+06	1.51697e+07	1.55447e+07	0.469875	0.58819		MINE_ECOBW	MINE_ECOBW	minE	2.28825e+06	2.1417e+06	2.20824e+06	2.47892e+06	0.0814241	0.308659
OBG_ECODH	obg	322688	567249	492872	3.70752e+06	2.23875	0.38462		OBG_ECODH	obg	322688	567249	492872	3.70752e+06	2.23875	0.38462		NUOE_ECOLI	nuoE	1.59916e+06	938182	813590	727488	-0.719376	0.562848		MIOC_ECOLI	MIOC_ECOLI	mioC	1.90947e+06	2.04777e+06	2.33147e+06	1.87967e+06	0.0897157	0.190572
ODO1_ECO57	sucA	3.55728e+07	2.77445e+07	3.48342e+07	3.56871e+07	0.155459	0.340222		ODO1_ECO57	sucA	3.55728e+07	2.77445e+07	3.48342e+07	3.56871e+07	0.155459	0.340222		NUOF_ECOLI	nuoF	9.12099e+06	6.82282e+06	1.32784e+07	1.20088e+07	0.665414	1.15063		MIPA_ECOLI	MIPA_ECOLI	mipA	1.52401e+06	1.57829e+06	4.32047e+06	4.09193e+06	1.43918	2.70975
ODO2_ECO57	sucB	1.23616e+07	1.64149e+07	3.48049e+07	3.04879e+07	1.18203	1.59682		ODO2_ECO57	sucB	1.23616e+07	1.64149e+07	3.48049e+07	3.04879e+07	1.18203	1.59682		NUOG_ECOLI	nuoG	2.98869e+07	1.85106e+07	3.1294e+07	3.40437e+07	0.432982	0.545549		MLAB_ECOLI	MLAB_ECOLI	mlaB	370183	399980	438744	461690	0.225456	1.12965
ODP1_ECO57	aceE	8.92655e+07	1.25606e+08	8.91558e+07	2.31202e+08	0.576209	0.26235		ODP1_ECO57	aceE	8.92655e+07	1.25606e+08	8.91558e+07	2.31202e+08	0.576209	0.26235		NUOI_ECOLI	nuoI	374327	205402	830316	564926	1.26706	0.91315		MLAC_ECOLI	MLAC_ECOLI	mlaC	1.00841e+07	1.01987e+07	9.83247e+06	9.55014e+06	-0.0654924	1.00872
ODP2_ECOLI	aceF	4.77756e+07	8.14007e+07	5.36594e+07	8.19586e+07	0.0702066	0.0472508		ODP2_ECOLI	aceF	4.77756e+07	8.14007e+07	5.36594e+07	8.19586e+07	0.0702066	0.0472508		NUOJ_ECOLI	nuoJ	8735.52	51379.1	10572.2	67245.4	0.372379	0.0829191		MLAD_ECOLI	MLAD_ECOLI	mlaD	2.96299e+06	2.90733e+06	3.99886e+06	4.47565e+06	0.52969	1.49028
OGT_ECOLI	ogt	642.214	604.192	1876.03	16376.6	3.87226	0.441707		OGT_ECOLI	ogt	642.214	604.192	1876.03	16376.6	3.87226	0.441707		NUOL_ECOLI	nuoL	77569.9	33960.4	247208	132709	1.76825	0.79622		MLAF_ECOLI	MLAF_ECOLI	mlaF	296539	373504	478879	453085	0.476021	1.07517
OMPA_ECOLI	ompA	9.25442e+07	1.07015e+08	9.59997e+07	1.15656e+08	0.0849061	0.174396		OMPA_ECOLI	ompA	9.25442e+07	1.07015e+08	9.59997e+07	1.15656e+08	0.0849061	0.174396		NUPC_ECOLI	nupC	171068	74213.7	431274	301418	1.57877	1.02233		MLC_ECOLI	MLC_ECOLI	mlc	16645	18002.8	30803	26246.5	0.719451	1.37454
OMPC_ECOLI	ompC	865768	1.72164e+06	587974	3.36998e+06	0.613249	0.164883		OMPC_ECOLI	ompC	865768	1.72164e+06	587974	3.36998e+06	0.613249	0.164883		NUSA_ECOLI	nusA	8.9072e+07	9.14203e+07	3.73706e+07	7.44787e+07	-0.690382	0.685803		MLTA_ECOLI	MLTA_ECOLI	mltA	156502	146416	177349	205577	0.338137	0.934156
OMPF_ECOLI	ompF	1.21181e+08	1.67382e+08	2.23252e+08	1.85573e+08	0.502595	0.741887		OMPF_ECOLI	ompF	1.21181e+08	1.67382e+08	2.23252e+08	1.85573e+08	0.502595	0.741887		NUSB_ECOBW	nusB	4.1055e+06	2.99913e+06	1.395e+06	2.20028e+06	-0.98266	0.905464		MLTB_ECOLI	MLTB_ECOLI	mltB	472251	435043	476306	459515	0.0446629	0.254152
OMPR_ECOLI	ompR	75614.2	182850	614152	541242	2.16035	1.69317		OMPR_ECOLI	ompR	75614.2	182850	614152	541242	2.16035	1.69317		NUSG_ECOLI	nusG	5.58036e+06	5.496e+06	3.29826e+06	6.14992e+06	-0.229376	0.203584		MMUP_ECOLI	MMUP_ECOLI	mmuP	10018.2	4967.17	7286.25	9799.67	0.189252	0.127606
OMPX_ECOLI	ompX	1.24267e+07	1.59185e+07	1.60165e+07	2.13371e+07	0.398141	0.533765		OMPX_ECOLI	ompX	1.24267e+07	1.59185e+07	1.60165e+07	2.13371e+07	0.398141	0.533765		OBG_ECODH	obg	2.39639e+06	3.06614e+06	754433	2.59458e+06	-0.705836	0.405259		MNGR_ECOLI	MNGR_ECOLI	mngR	116946	85919.4	97981.7	93576.3	-0.0827381	0.123329
OPDA_ECOLI	prlC	4.72007e+06	4.96609e+06	6.36355e+06	4.35633e+06	0.146292	0.180411		OPDA_ECOLI	prlC	4.72007e+06	4.96609e+06	6.36355e+06	4.35633e+06	0.146292	0.180411		ODO1_ECO57	sucA	4.41075e+07	2.61712e+07	3.29761e+07	3.18097e+07	-0.11741	0.103042		MNMA_ECODH	MNMA_ECODH	mnmA	1.18766e+06	1.05727e+06	1.51462e+06	1.28462e+06	0.318364	0.767044
OPGB_ECOBW	mdoB	20697.1	33101.6	2198.78	128977	1.28586	0.217998		OPGB_ECOBW	mdoB	20697.1	33101.6	2198.78	128977	1.28586	0.217998		ODO2_ECO57	sucB	2.29983e+07	1.33734e+07	1.79888e+07	1.84095e+07	0.0010538	0.000847984		MNME_ECO24	MNME_ECO24	mnmE	1.49108e+06	1.26779e+06	1.18446e+06	1.28735e+06	-0.158508	0.439693
OPGD_ECOBW	mdoD	22260.2	25910.4	105748	115945	2.20234	2.41195		OPGD_ECOBW	mdoD	22260.2	25910.4	105748	115945	2.20234	2.41195		ODP1_ECO57	aceE	1.21165e+08	1.28021e+08	1.37559e+08	2.62361e+08	0.682491	0.454523		MNMG_ECO5E	MNMG_ECO5E	mnmG	2.47374e+06	2.31993e+06	2.41319e+06	2.23419e+06	-0.0447148	0.222898
OPGG_ECOBW	mdoG	675632	545900	1.47773e+06	1.21301e+06	1.13931	1.42044		OPGG_ECOBW	mdoG	675632	545900	1.47773e+06	1.21301e+06	1.13931	1.42044		ODP2_ECOLI	aceF	5.76316e+07	5.90543e+07	7.82145e+07	1.06596e+08	0.663414	0.857931		MNTR_ECOLI	MNTR_ECOLI	mntR	122709	140485	110732	136528	-0.090091	0.179407
OPGH_ECOLI	mdoH	640819	332768	242743	385935	-0.630987	0.380073		OPGH_ECOLI	mdoH	640819	332768	242743	385935	-0.630987	0.380073		OGT_ECOLI	ogt	13036.1	17035.1	14859.3	15354.7	0.00683633	0.0110204		MOAA_ECOBW	MOAA_ECOBW	moaA	11529.5	6625.02	16359.5	15121.6	0.794163	0.92478
OPPA_ECOLI	oppA	2.20656e+06	2.24893e+06	3.41021e+06	2.9853e+06	0.521474	1.34497		OPPA_ECOLI	oppA	2.20656e+06	2.24893e+06	3.41021e+06	2.9853e+06	0.521474	1.34497		OMPA_ECOLI	ompA	2.72667e+07	2.31707e+07	8.22959e+07	8.02558e+07	1.68833	2.77944		MOAB_ECOLI	MOAB_ECOLI	moaB	370201	365082	427550	427903	0.218389	2.74038
OPPB_ECOLI	oppB	398799	219744	239383	283007	-0.243749	0.184506		OPPB_ECOLI	oppB	398799	219744	239383	283007	-0.243749	0.184506		OMPC_ECO57	ompC	298869	588895	727052	2.68006e+06	1.9403	0.481344		MOAD_ECOLI	MOAD_ECOLI	moaD	202639	199532	183246	175403	-0.165234	1.4488
OPPC_ECOLI	oppC	208106	158074	146184	144221	-0.334484	0.569656		OPPC_ECOLI	oppC	208106	158074	146184	144221	-0.334484	0.569656		OMPF_ECOLI	ompF	2.48478e+07	1.78143e+07	1.82936e+08	6.83872e+07	2.55852	0.676407		MOAE_ECOLI	MOAE_ECOLI	moaE	106534	101817	111497	110514	0.0916137	0.978088
OPPD_ECOLI	oppD	277302	176126	495524	517581	1.15984	1.48718		OPPD_ECOLI	oppD	277302	176126	495524	517581	1.15984	1.48718		OMPR_ECOLI	ompR	2.53153e+06	3.15632e+06	2.56207e+06	3.83064e+06	0.168543	0.175494		MOBA_ECOLI	MOBA_ECOLI	mobA	63247.6	55422.5	53424	57654.8	-0.0953729	0.315738
OPPF_ECOLI	oppF	249515	129243	361548	396574	1.00116	1.02721		OPPF_ECOLI	oppF	249515	129243	361548	396574	1.00116	1.02721		OMPX_ECOLI	ompX	4.30711e+06	4.1115e+06	2.19125e+07	1.58951e+07	2.16702	1.40344		MOEA_ECOLI	MOEA_ECOLI	moeA	572312	559113	580281	588938	0.0474054	0.857078
OSMC_ECOLI	osmC	54513	45423.1	727218	207688	3.22574	0.603251		OSMC_ECOLI	osmC	54513	45423.1	727218	207688	3.22574	0.603251		OPDA_ECOLI	prlC	1.82826e+07	1.64998e+07	2.68945e+07	2.7105e+07	0.634588	2.06483		MOG_ECOLI	MOG_ECOLI	mog	824834	857655	801835	893277	0.0107836	0.0416698
OSME_ECOLI	osmE	3113.59	309383	1.09017e+06	765112	2.56972	1.12755		OSME_ECOLI	osmE	3113.59	309383	1.09017e+06	765112	2.56972	1.12755		OPGB_ECOBW	mdoB	68531.2	69809	34049.8	221395	0.884791	0.224942		MPAA_ECOLI	MPAA_ECOLI	mpaA	732.31	3430.38	15931.3	18200.3	3.03552	1.86785
OSMY_ECOLI	osmY	129788	71082.9	2.5214e+06	201976	3.76105	0.40836		OSMY_ECOLI	osmY	129788	71082.9	2.5214e+06	201976	3.76105	0.40836		OPGD_ECOBW	mdoD	672682	817415	798858	1.21127e+06	0.431882	0.448287		MPGP_ECOBW	MPGP_ECOBW	BWG_1759	131453	144375	141930	133480	-0.00218211	0.00837051
OTC_ECO24	argI	268.909	475.455	23547.7	8054.6	5.40787	0.73363		OTC_ECO24	argI	268.909	475.455	23547.7	8054.6	5.40787	0.73363		OPGG_ECOBW	mdoG	5.44671e+06	4.2499e+06	1.10067e+07	8.27326e+06	0.991547	1.07161		MPL_ECOLI	MPL_ECOLI	mpl	1.57041e+06	1.59981e+06	1.5321e+06	1.54334e+06	-0.0437971	1.02306
OTC2_ECOLI	argF	429.729	195.771	32528.8	1087.97	5.74803	0.393466		OTC2_ECOLI	argF	429.729	195.771	32528.8	1087.97	5.74803	0.393466		OPGH_ECOLI	mdoH	19878	6071.45	83334.3	63145.4	2.49693	1.4112		MPPA_ECOLI	MPPA_ECOLI	mppA	841133	825893	762507	689825	-0.198906	0.992601
OXYR_ECOLI	oxyR	7630.21	10681.6	69484.9	100230	3.21226	1.40661		OXYR_ECOLI	oxyR	7630.21	10681.6	69484.9	100230	3.21226	1.40661		OPPA_ECOLI	oppA	1.1876e+07	1.1394e+07	1.99396e+07	2.00078e+07	0.779628	3.07017		MPRA_ECOLI	MPRA_ECOLI	mprA	564606	778630	608855	634385	-0.111608	0.162225
P5CR_ECOLI	proC	150339	69629.3	617998	275621	2.02237	0.708704		P5CR_ECOLI	proC	150339	69629.3	617998	275621	2.02237	0.708704		OPPB_ECOLI	oppB	9211.65	2176.6	32076.5	22787.1	2.2683	1.1876		MQO_ECO27	MQO_ECO27	mqo	714579	657967	949394	830257	0.37474	1.04147
PA1_ECO57	pldA	11616.9	2321.88	27108.2	40237.5	2.27248	1.09696		PA1_ECO57	pldA	11616.9	2321.88	27108.2	40237.5	2.27248	1.09696		OPPC_ECOLI	oppC	8176.76	2771.88	30024.5	14577.3	2.02635	0.754373		MQSA_ECOLI	MQSA_ECOLI	mqsA	42557.4	29981.7	37825.1	41974	0.137614	0.194809
PABB_ECOLI	pabB	38368.7	22560.2	97826.7	32770.8	1.09993	0.390054		PABB_ECOLI	pabB	38368.7	22560.2	97826.7	32770.8	1.09993	0.390054		OPPD_ECOLI	oppD	419252	236000	364407	348450	0.121564	0.105797		MRAZ_ECOBW	MRAZ_ECOBW	mraZ	49997	46282.2	53969	46913.4	0.0673772	0.206157
PAEA_ECOLI	paeA	1.33915e+06	2.16291e+06	826162	2.4026e+06	-0.117224	0.0496418		PAEA_ECOLI	paeA	1.33915e+06	2.16291e+06	826162	2.4026e+06	-0.117224	0.0496418		OPPF_ECOLI	oppF	278837	157161	296341	199406	0.18528	0.131992		MRDA_ECOLI	MRDA_ECOLI	mrdA	33987.1	36736.2	48928.9	50965.4	0.498216	1.87038
PAL_ECOLI	pal	5.75983e+06	8.48357e+06	8.52615e+06	1.74892e+07	0.869068	0.473965		PAL_ECOLI	pal	5.75983e+06	8.48357e+06	8.52615e+06	1.74892e+07	0.869068	0.473965		ORN_ECOHS	orn	1.02566e+06	1.11464e+06	3.80562e+06	2.32276e+06	1.51769	0.938353		MREB_ECOLI	MREB_ECOLI	mreB	6.50128e+06	6.25104e+06	6.8821e+06	6.89341e+06	0.111346	1.25938
PANB_ECOBW	panB	218632	269604	415605	446106	0.819626	1.61306		PANB_ECOBW	panB	218632	269604	415605	446106	0.819626	1.61306		OSMC_ECOLI	osmC	3.46322e+06	1.87288e+06	3.33701e+06	1.13259e+06	-0.25564	0.107845		MREC_ECOLI	MREC_ECOLI	mreC	249991	244852	292759	291410	0.239416	2.4535
PANC_ECOBW	panC	269800	522515	474762	317252	-0.000546229	0.000309415		PANC_ECOBW	panC	269800	522515	474762	317252	-0.000546229	0.000309415		OSMY_ECOLI	osmY	890650	509834	6.14597e+06	1.03796e+06	2.35885	0.424729		MRR_ECOLI	MRR_ECOLI	mrr	32701.4	29936.4	11737.3	10055.7	-1.52317	2.20626
PAND_ECOBW	panD	10627.7	12573.3	58380.9	60942.5	2.36261	2.95155		PAND_ECOBW	panD	10627.7	12573.3	58380.9	60942.5	2.36261	2.95155		OTC_ECO24	argI	547292	586047	1.98968e+06	1.45739e+06	1.60479	1.3071		MSBA_ECOLI	MSBA_ECOLI	msbA	847596	831587	1.26185e+06	1.32156e+06	0.621518	2.33331
PANF_ECOLI	panF	6134.89	3398.45	20359.3	9139.32	1.62959	0.645907		PANF_ECOLI	panF	6134.89	3398.45	20359.3	9139.32	1.62959	0.645907		OTC_ECOHS	argI	241896	193224	327114	261490	0.435884	0.696616		MSCK_ECOLI	MSCK_ECOLI	mscK	167944	168925	207875	218522	0.340011	1.85494
PARC_ECOLI	parC	2.0072e+06	2.0373e+06	2.33998e+06	1.9108e+06	0.0717644	0.168174		PARC_ECOLI	parC	2.0072e+06	2.0373e+06	2.33998e+06	1.9108e+06	0.0717644	0.168174		OTSA_ECODH	otsA	21480	5649.92	11338.8	4896.13	-0.740786	0.229842		MSCL_ECOBW	MSCL_ECOBW	mscL	1.77149e+06	1.84019e+06	3.50494e+06	3.07821e+06	0.866107	1.68803
PARE_ECOLI	parE	2.17935e+06	3.37779e+06	1.85976e+06	1.97084e+06	-0.536775	0.540798		PARE_ECOLI	parE	2.17935e+06	3.37779e+06	1.85976e+06	1.97084e+06	-0.536775	0.540798		OTSB_ECOLI	otsB	11733.8	4758.17	9279.49	4119.84	-0.2996	0.121706		MSCM_ECOLI	MSCM_ECOLI	mscM	108024	113381	123010	129076	0.187224	1.20012
PBP7_ECOLI	pbpG	172.668	1395.73	1379.55	45000.8	4.88615	0.384642		PBP7_ECOLI	pbpG	172.668	1395.73	1379.55	45000.8	4.88615	0.384642		OXYR_ECOLI	oxyR	247283	298616	177529	194141	-0.554613	1.07577		MSCS_ECOLI	MSCS_ECOLI	mscS	3.40431e+06	3.26636e+06	5.12602e+06	4.99648e+06	0.601662	2.52402
PBPA_ECOLI	mrcA	2.03928e+06	2.17665e+06	896965	2.23217e+06	-0.430088	0.298311		PBPA_ECOLI	mrcA	2.03928e+06	2.17665e+06	896965	2.23217e+06	-0.430088	0.298311		P5CR_ECOLI	proC	1.1871e+06	1.24505e+06	1.40027e+06	1.52009e+06	0.263918	1.17429		MSRA_ECO27	MSRA_ECO27	msrA	3.04833e+06	2.49094e+06	2.81666e+06	2.95974e+06	0.0604742	0.142513
PBPB_ECOLI	mrcB	974679	835004	853284	1.18364e+06	0.170658	0.2283		PBPB_ECOLI	mrcB	974679	835004	853284	1.18364e+06	0.170658	0.2283		PA1_ECO57	pldA	1187.61	1633.19	11834	13319.5	3.15658	2.31989		MSRC_ECOLI	MSRC_ECOLI	msrC	1.87842e+06	2.4348e+06	2.09396e+06	2.08723e+06	-0.044853	0.0785619
PCKA_ECOBW	pckA	5.44242e+06	2.69012e+06	1.38878e+07	3.92341e+06	1.131	0.348747		PCKA_ECOBW	pckA	5.44242e+06	2.69012e+06	1.38878e+07	3.92341e+06	1.131	0.348747		PABB_ECOLI	pabB	371195	334373	423075	427037	0.268868	1.22317		MSYB_ECOLI	MSYB_ECOLI	msyB	4.79531e+06	5.00881e+06	4.25453e+06	4.08509e+06	-0.233406	1.48232
PCNB_ECOLI	pcnB	1.21946e+06	1.26979e+06	185379	645254	-1.58343	1.15643		PCNB_ECOLI	pcnB	1.21946e+06	1.26979e+06	185379	645254	-1.58343	1.15643		PABC_ECOLI	pabC	25851.2	50264.1	56627.1	66594.7	0.694999	0.66565		MTFA_ECOBW	MTFA_ECOBW	mtfA	321307	321126	304136	331277	-0.0158508	0.0861306
PDEK_ECOLI	pdeK	18237.8	42750	11232.7	35322.4	-0.389579	0.145487		PDEK_ECOLI	pdeK	18237.8	42750	11232.7	35322.4	-0.389579	0.145487		PAEA_ECOLI	paeA	214388	220546	585965	793052	1.66477	1.3474		MTLD_ECO45	MTLD_ECO45	mtlD	2.20999e+06	2.30993e+06	2.20073e+06	1.87971e+06	-0.147573	0.493177
PDEN_ECOLI	pdeN	25255.3	11465.7	8017.33	5158.59	-1.4787	0.626154		PDEN_ECOLI	pdeN	25255.3	11465.7	8017.33	5158.59	-1.4787	0.626154		PAL_ECOLI	pal	1.14081e+06	1.21873e+06	6.42685e+06	6.81384e+06	2.4884	2.88154		MTNN_ECOBW	MTNN_ECOBW	mtnN	3.71776e+06	3.57522e+06	4.34816e+06	3.75695e+06	0.152324	0.503841
PDER_ECOLI	pdeR	76377	106286	10617.9	68215.1	-1.21231	0.600739		PDER_ECOLI	pdeR	76377	106286	10617.9	68215.1	-1.21231	0.600739		PANB_ECOHS	panB	1.45732e+06	1.90762e+06	2.78541e+06	2.02122e+06	0.514441	0.609786		MTOX_ECOBW	MTOX_ECOBW	solA	1.29916e+06	1.20891e+06	1.33738e+06	1.35956e+06	0.104747	0.746764
PDXA_ECOBW	pdxA	1053.6	33.0719	30413.8	13096.8	5.32338	0.871864		PDXA_ECOBW	pdxA	1053.6	33.0719	30413.8	13096.8	5.32338	0.871864		PANC_ECOBW	panC	987171	881379	1.39981e+06	1.03314e+06	0.380789	0.557117		MUG_ECOBW	MUG_ECOBW	mug	47417.5	78329.9	49760.9	43783.4	-0.426808	0.383031
PDXB_ECOBW	pdxB	161334	116144	529022	279160	1.54231	0.765032		PDXB_ECOBW	pdxB	161334	116144	529022	279160	1.54231	0.765032		PAND_ECOBW	panD	601500	566519	1.84737e+06	942635	1.25621	0.667357		MUKB_ECOBW	MUKB_ECOBW	mukB	5.04628e+06	5.25684e+06	6.50153e+06	6.6611e+06	0.353366	2.07426
PDXH_ECO45	pdxH	2923.69	5499.99	131942	147959	5.05432	2.44952		PDXH_ECO45	pdxH	2923.69	5499.99	131942	147959	5.05432	2.44952		PANZ_ECOLI	panZ	361012	412565	616743	614889	0.670955	1.90494		MUKE_ECOLI	MUKE_ECOLI	mukE	468772	610450	555767	616336	0.119108	0.216177
PDXJ_ECOLI	pdxJ	211130	109804	513304	279697	1.30504	0.688406		PDXJ_ECOLI	pdxJ	211130	109804	513304	279697	1.30504	0.688406		PARC_ECOLI	parC	1.85428e+06	1.68805e+06	2.74598e+06	1.9348e+06	0.402053	0.518651		MUKF_ECOBW	MUKF_ECOBW	mukF	1.09305e+06	1.07061e+06	1.29282e+06	1.30941e+06	0.266276	2.39533
PDXK_ECOBW	pdxK	4957.75	2861.18	99100.1	19353.7	3.92121	0.52312		PDXK_ECOBW	pdxK	4957.75	2861.18	99100.1	19353.7	3.92121	0.52312		PARE_ECOLI	parE	1.0409e+06	1.10423e+06	1.50458e+06	1.57231e+06	0.520408	2.01067		MURA_ECOBW	MURA_ECOBW	murA	7.66557e+06	7.86159e+06	8.05504e+06	8.41017e+06	0.0846272	0.833036
PDXY_ECOLI	pdxY	26163.8	18092.1	221111	102958	2.87236	0.847832		PDXY_ECOLI	pdxY	26163.8	18092.1	221111	102958	2.87236	0.847832		PBP7_ECOLI	pbpG	11552.8	39446	4040.46	79535.6	0.712627	0.139762		MURB_ECOLI	MURB_ECOLI	murB	421205	393005	498534	513702	0.314073	1.59922
PEPB_ECOHS	pepB	5.02657e+06	9.02188e+06	1.46145e+07	1.66712e+07	1.15509	1.20948		PEPB_ECOHS	pepB	5.02657e+06	9.02188e+06	1.46145e+07	1.66712e+07	1.15509	1.20948		PBPA_ECOLI	mrcA	95784.5	51543.7	161462	216074	1.35758	1.08661		MURC_ECOBW	MURC_ECOBW	murC	1.91576e+06	2.15283e+06	2.10626e+06	2.11822e+06	0.0542479	0.23747
PEPD_ECOLI	pepD	2.7524e+06	2.32365e+06	1.0061e+07	5.01745e+06	1.57072	0.728626		PEPD_ECOLI	pepD	2.7524e+06	2.32365e+06	1.0061e+07	5.01745e+06	1.57072	0.728626		PCKA_ECOBW	pckA	2.53103e+07	1.32476e+07	6.94417e+07	2.61332e+07	1.30961	0.478397		MURD_ECOLI	MURD_ECOLI	murD	465294	494744	554745	523026	0.166889	0.947885
PEPQ_ECO7I	pepQ	679320	712237	2.11791e+06	1.49951e+06	1.37826	1.15839		PEPQ_ECO7I	pepQ	679320	712237	2.11791e+06	1.49951e+06	1.37826	1.15839		PCNB_ECOLI	pcnB	44438.7	32462.5	17423.8	40009.5	-0.421119	0.279105		MURE_ECOLI	MURE_ECOLI	murE	1.49902e+06	1.57776e+06	1.41879e+06	1.40917e+06	-0.121656	1.05364
PFKA_ECOBW	pfkA	238112	193491	671521	1.02359e+06	1.9736	1.15099		PFKA_ECOBW	pfkA	238112	193491	671521	1.02359e+06	1.9736	1.15099		PDEG_ECOLI	pdeG	12820.9	12565.4	55558.5	43264.1	1.96079	1.57004		MURF_ECOLI	MURF_ECOLI	murF	829536	823981	842247	960381	0.124564	0.475562
PFKB_ECOLI	pfkB	163946	101986	1.1496e+06	275603	2.42204	0.499196		PFKB_ECOLI	pfkB	163946	101986	1.1496e+06	275603	2.42204	0.499196		PDXA_ECOBW	pdxA	112490	113876	225774	159091	0.765704	0.85184		MURG_ECOBW	MURG_ECOBW	murG	471579	483394	644022	667355	0.457549	2.2723
PFLA_ECOLI	pflA	4015.99	1263.43	36749.9	19573.2	3.41527	1.00362		PFLA_ECOLI	pflA	4015.99	1263.43	36749.9	19573.2	3.41527	1.00362		PDXB_ECOLC	pdxB	3.93646e+06	3.62188e+06	5.45388e+06	3.8559e+06	0.300678	0.403725		MURI_ECOBW	MURI_ECOBW	murI	82095.1	73943.1	83627.5	88577	0.142224	0.634257
PFLB_ECOLI	pflB	1.89521e+07	2.57006e+07	2.01294e+07	2.29629e+07	-0.0513162	0.0701017		PFLB_ECOLI	pflB	1.89521e+07	2.57006e+07	2.01294e+07	2.29629e+07	-0.0513162	0.0701017		PDXH_ECOBW	pdxH	958418	1.18403e+06	831075	834124	-0.363567	0.772893		MURQ_ECOUT	MURQ_ECOUT	murQ	82682.6	69193.2	66638.2	69608.6	-0.15667	0.425668
PGAA_ECOLI	pgaA	312005	56180.4	293195	80286.4	0.0206016	0.00491328		PGAA_ECOLI	pgaA	312005	56180.4	293195	80286.4	0.0206016	0.00491328		PDXJ_ECOLI	pdxJ	3.72936e+06	2.67398e+06	7.76554e+06	4.32612e+06	0.917116	0.594053		MUTL_ECO8A	MUTL_ECO8A	mutL	242604	235269	233424	239228	-0.0158477	0.198664
PGAB_ECOLI	pgaB	265022	66192.4	402695	110857	0.632745	0.182411		PGAB_ECOLI	pgaB	265022	66192.4	402695	110857	0.632745	0.182411		PDXK_ECO24	pdxK	672686	333853	1.0779e+06	323171	0.47713	0.167195		MUTS_ECOBW	MUTS_ECOBW	mutS	935919	950317	1.12485e+06	1.1734e+06	0.285028	1.83061
PGK_ECO24	pgk	5.42223e+06	4.70245e+06	1.96598e+07	1.12795e+07	1.61156	0.880159		PGK_ECO24	pgk	5.42223e+06	4.70245e+06	1.96598e+07	1.12795e+07	1.61156	0.880159		PDXY_ECOLI	pdxY	1.35713e+06	1.04537e+06	1.09569e+06	895091	-0.271195	0.417493		MUTT_ECOLI	MUTT_ECOLI	mutT	436876	489193	422193	407267	-0.158948	0.662018
PGM_ECOLI	pgm	5.0466e+06	4.46038e+06	4.27589e+06	3.0978e+06	-0.3666	0.608309		PGM_ECOLI	pgm	5.0466e+06	4.46038e+06	4.27589e+06	3.0978e+06	-0.3666	0.608309		PEPB_ECOHS	pepB	3.26438e+07	6.10781e+07	1.32073e+08	1.5985e+08	1.63913	1.42083		NADB_ECO57	NADB_ECO57	nadB	494987	461000	497391	508161	0.0729243	0.524373
PGPC_ECOLI	pgpC	137847	125382	124612	248336	0.502655	0.327285		PGPC_ECOLI	pgpC	137847	125382	124612	248336	0.502655	0.327285		PEPD_ECOLI	pepD	2.86287e+07	2.55016e+07	5.57098e+07	4.197e+07	0.851623	1.04249		NADC_ECOLI	NADC_ECOLI	nadC	2.99392e+06	2.81976e+06	3.02158e+06	2.93016e+06	0.03386	0.25538
PGSA_ECOLI	pgsA	104682	8225.01	6709.96	58169	-0.799313	0.152833		PGSA_ECOLI	pgsA	104682	8225.01	6709.96	58169	-0.799313	0.152833		PEPE_ECOBW	pepE	88665.5	58417.2	147486	74014.9	0.590685	0.348888		NADE_ECOBW	NADE_ECOBW	nadE	44040.9	29712.5	42096	31913.6	0.00500243	0.00449849
PHEP_ECOLI	pheP	8041.2	2374.93	18666.1	26629.6	2.12056	1.15283		PHEP_ECOLI	pheP	8041.2	2374.93	18666.1	26629.6	2.12056	1.15283		PEPQ_ECOBW	pepQ	1.08558e+07	9.81218e+06	2.58629e+07	2.29038e+07	1.2385	1.91219		NADE_ECOLU	NADE_ECOLU	nadE	1.3202e+06	1.13296e+06	1.28823e+06	1.37931e+06	0.120871	0.385719
PHOL_ECOLI	ybeZ	2.79144e+06	2.88139e+06	3.63587e+06	6.8705e+06	0.889123	0.56252		PHOL_ECOLI	ybeZ	2.79144e+06	2.88139e+06	3.63587e+06	6.8705e+06	0.889123	0.56252		PFKA_ECOBW	pfkA	1.82234e+06	1.40605e+06	1.37672e+06	2.27401e+06	0.177372	0.14815		NADK_ECOBW	NADK_ECOBW	nadK	154011	139760	183708	132452	0.105961	0.145825
PHOP_ECOLI	phoP	525864	484727	2.15707e+06	1.62878e+06	1.90542	1.46122		PHOP_ECOLI	phoP	525864	484727	2.15707e+06	1.62878e+06	1.90542	1.46122		PFKB_ECOLI	pfkB	3.5756e+06	2.49499e+06	4.70601e+06	2.56205e+06	0.259733	0.175611		NADR_ECOLI	NADR_ECOLI	nadR	464579	535502	558863	552024	0.151595	0.58475
PHOQ_ECOLI	phoQ	275634	175432	121556	198132	-0.496673	0.390498		PHOQ_ECOLI	phoQ	275634	175432	121556	198132	-0.496673	0.390498		PFLA_ECOLI	pflA	376008	292056	305006	324397	-0.0860004	0.156404		NAGA_ECOLI	NAGA_ECOLI	nagA	1.12675e+06	1.05242e+06	1.13412e+06	969456	-0.0509331	0.144906
PHOU_ECOL6	phoU	136648	64393.5	57259.8	49968.3	-0.906808	0.48736		PHOU_ECOL6	phoU	136648	64393.5	57259.8	49968.3	-0.906808	0.48736		PFLB_ECOLI	pflB	3.17651e+07	3.93864e+07	2.91421e+07	3.9999e+07	-0.04135	0.0489326		NAGB_ECO24	NAGB_ECO24	nagB	5.1702e+06	5.09136e+06	5.32156e+06	5.17913e+06	0.0332336	0.553458
PHSG_ECOLI	glgP	1.03738e+06	883494	435653	751064	-0.694785	0.76561		PHSG_ECOLI	glgP	1.03738e+06	883494	435653	751064	-0.694785	0.76561		PGAA_ECOLI	pgaA	11105.8	1114.74	58075.8	5972.8	2.38986	0.364884		NAGC_ECOLI	NAGC_ECOLI	nagC	639393	582501	680575	644030	0.116444	0.5717
PHSM_ECOLI	malP	753346	1.04886e+07	674999	1.27943e+07	0.260778	0.0461428		PHSM_ECOLI	malP	753346	1.04886e+07	674999	1.27943e+07	0.260778	0.0461428		PGAB_ECOLI	pgaB	10150.8	3549.55	64960.6	6522.03	2.38338	0.367101		NAGD_ECOLI	NAGD_ECOLI	nagD	1.34917e+06	1.27255e+06	1.6951e+06	1.2907e+06	0.187609	0.32818
PIMT_ECOBW	pcm	3314.01	2135.92	4690.54	8565.55	1.28234	0.712749		PIMT_ECOBW	pcm	3314.01	2135.92	4690.54	8565.55	1.28234	0.712749		PGK_ECOLC	pgk	6.48336e+07	4.89309e+07	1.28842e+08	6.39101e+07	0.760699	0.445096		NAGZ_ECOHS	NAGZ_ECOHS	nagZ	1.90796e+06	2.09445e+06	2.12666e+06	1.99887e+06	0.0437133	0.193409
PITA_ECOLI	pitA	535343	536002	358764	737348	0.0329712	0.0205464		PITA_ECOLI	pitA	535343	536002	358764	737348	0.0329712	0.0205464		PGM_ECOLI	pgm	1.23668e+07	1.03157e+07	2.24472e+07	1.83276e+07	0.846095	1.22894		NANA_ECOBW	NANA_ECOBW	nanA	1.30644e+06	1.00277e+06	1.36534e+06	1.19591e+06	0.149457	0.264495
PLIG_ECOLI	pliG	40310.2	36181	535400	90874.2	3.03343	0.466345		PLIG_ECOLI	pliG	40310.2	36181	535400	90874.2	3.03343	0.466345		PHOB_ECOLI	phoB	57701.9	48682	87418.4	68976.3	0.555913	0.869111		NANE_ECOBW	NANE_ECOBW	nanE	571618	597121	572122	595538	-0.00133207	0.00967186
PLPHP_ECOLI	yggS	27078.4	28269.5	195272	74229.2	2.28369	0.659768		PLPHP_ECOLI	yggS	27078.4	28269.5	195272	74229.2	2.28369	0.659768		PHOL_ECOLI	ybeZ	7.62414e+06	5.81269e+06	3.46789e+06	4.59941e+06	-0.736037	0.891321		NANK_ECOHS	NANK_ECOHS	nanK	342093	345366	363080	352682	0.0582052	0.914225
PLSB_ECOBW	plsB	1.32323e+06	1.13676e+06	915414	1.22842e+06	-0.198457	0.321461		PLSB_ECOBW	plsB	1.32323e+06	1.13676e+06	915414	1.22842e+06	-0.198457	0.321461		PHOP_ECOLI	phoP	9.39157e+06	9.71292e+06	1.06404e+07	1.04257e+07	0.14101	1.43545		NANM_ECOLI	NANM_ECOLI	nanM	51772.6	49139.6	37768.5	31718.2	-0.538291	1.3833
PLSC_ECOLI	plsC	148323	180164	116623	227128	0.0655245	0.042603		PLSC_ECOLI	plsC	148323	180164	116623	227128	0.0655245	0.042603		PHOU_ECOLI	phoU	9841.5	3785.26	98258.4	50260	3.44613	0.965938		NANR_ECOBW	NANR_ECOBW	nanR	450745	469449	493070	536034	0.161379	0.836492
PLSX_ECOBW	plsX	294253	226313	141590	220507	-0.523706	0.57272		PLSX_ECOBW	plsX	294253	226313	141590	220507	-0.523706	0.57272		PHSG_ECOLI	glgP	369996	276525	442428	517905	0.57084	0.918595		NARL_ECOLI	NARL_ECOLI	narL	1.34091e+06	1.59257e+06	1.33038e+06	1.30433e+06	-0.154967	0.444843
PLSY_ECOBW	plsY	21224.1	32822.9	10854.5	32575.1	-0.315534	0.149746		PLSY_ECOBW	plsY	21224.1	32822.9	10854.5	32575.1	-0.315534	0.149746		PHSM_ECOLI	malP	796518	1.02246e+07	1.45018e+06	1.64963e+07	0.703433	0.134226		NARP_ECOLI	NARP_ECOLI	narP	194389	188957	170161	181620	-0.123969	0.884286
PMBA_ECOLI	pmbA	706139	790451	1.65205e+06	1.39676e+06	1.02657	1.54189		PMBA_ECOLI	pmbA	706139	790451	1.65205e+06	1.39676e+06	1.02657	1.54189		PIMT_ECOBW	pcm	151866	92472.8	69950.2	59824.2	-0.912878	0.704218		NARY_ECOLI	NARY_ECOLI	narY	128234	128116	128111	129216	0.00549351	0.32631
PNCA_ECOLI	pncA	179.477	0	13856.9	6253.91	6.80803	0.92099		PNCA_ECOLI	pncA	179.477	0	13856.9	6253.91	6.80803	0.92099		PLIG_ECOLI	pliG	91846.8	121573	1.01681e+06	357055	2.68648	0.655653		NARZ_ECOLI	NARZ_ECOLI	narZ	5530.92	8181.26	8880.59	9549.47	0.426602	0.644945
PNP_ECOBW	pnp	8.66055e+07	1.26486e+08	3.97564e+07	7.54905e+07	-0.886749	0.679461		PNP_ECOBW	pnp	8.66055e+07	1.26486e+08	3.97564e+07	7.54905e+07	-0.886749	0.679461		PLPHP_ECOLI	yggS	1.02108e+06	807132	1.6403e+06	1.04598e+06	0.555174	0.512493		NCPP_ECOBW	NCPP_ECOBW	yjjX	491134	440014	512161	462299	0.0655941	0.217643
PNTA_ECOLI	pntA	2.1674e+06	1.28109e+06	1.55444e+06	1.64231e+06	-0.10936	0.0947374		PNTA_ECOLI	pntA	2.1674e+06	1.28109e+06	1.55444e+06	1.64231e+06	-0.10936	0.0947374		PLSB_ECOBW	plsB	148863	93319.5	383596	265601	1.42256	1.04987		NDH_ECOLI	NDH_ECOLI	ndh	1.09358e+06	1.06323e+06	1.24582e+06	1.19354e+06	0.177602	1.36797
PNTB_ECOLI	pntB	3.27579e+06	1.72328e+06	1.60113e+06	1.9849e+06	-0.479268	0.327774		PNTB_ECOLI	pntB	3.27579e+06	1.72328e+06	1.60113e+06	1.9849e+06	-0.479268	0.327774		PLSX_ECOBW	plsX	11953.8	9290.31	71341.2	59165.7	2.61899	1.89404		NDK_ECOBW	NDK_ECOBW	ndk	2.35887e+07	2.42997e+07	2.32424e+07	2.3376e+07	-0.0387756	0.655092
POTA_ECOLI	potA	274616	268828	394679	619302	0.899826	0.766292		POTA_ECOLI	potA	274616	268828	394679	619302	0.899826	0.766292		PMBA_ECOLI	pmbA	3.22841e+06	3.72834e+06	3.94786e+06	4.42347e+06	0.267044	0.752375		NDPA_ECOBW	NDPA_ECOBW	yejK	4.28287e+06	3.97037e+06	4.29994e+06	4.29726e+06	0.0589059	0.41361
POTC_ECOLI	potC	41639.5	15979.4	28270.5	50730.8	0.455334	0.225717		POTC_ECOLI	potC	41639.5	15979.4	28270.5	50730.8	0.455334	0.225717		PMRD_ECOLI	pmrD	152230	83682.9	20964.2	19684.1	-2.53699	0.981561		NEMA_ECOLI	NEMA_ECOLI	nemA	1.97766e+06	1.96678e+06	1.92261e+06	1.98308e+06	-0.0142418	0.227107
POTD_ECOLI	potD	89448.6	76842.3	615301	284938	2.4366	0.80523		POTD_ECOLI	potD	89448.6	76842.3	615301	284938	2.4366	0.80523		PNCA_ECOLI	pncA	291973	279300	435092	232408	0.224588	0.166023		NFI_ECOBW	NFI_ECOBW	nfi	728881	742919	673010	784472	-0.0141029	0.0408407
POXB_ECOLI	poxB	786329	295304	1.06373e+06	372257	0.40883	0.144688		POXB_ECOLI	poxB	786329	295304	1.06373e+06	372257	0.40883	0.144688		PNCB_ECOBW	pncB	1893.88	15292.4	3996.11	13744.5	0.0457978	0.0103941		NFSA_ECOLI	NFSA_ECOLI	nfsA	2.51632e+06	2.71868e+06	2.48656e+06	2.24541e+06	-0.145751	0.600059
PPIA_ECOLI	ppiA	25011.3	34048.4	202753	145121	2.55832	1.41499		PPIA_ECOLI	ppiA	25011.3	34048.4	202753	145121	2.55832	1.41499		PNCC_ECOLI	pncC	440691	344441	380877	385594	-0.034704	0.0633176		NFSB_ECOLI	NFSB_ECOLI	nfsB	6.05925e+06	6.51385e+06	5.69233e+06	5.50174e+06	-0.167606	0.968409
PPIB_ECOLI	ppiB	12480.9	8724.65	312804	74266	4.19008	0.576983		PPIB_ECOLI	ppiB	12480.9	8724.65	312804	74266	4.19008	0.576983		PNP_ECOBW	pnp	1.68572e+08	1.85649e+08	8.81697e+07	1.32296e+08	-0.684097	0.976051		NFUA_ECOBW	NFUA_ECOBW	nfuA	1.0485e+07	1.16297e+07	1.10057e+07	1.09195e+07	-0.0124168	0.053523
PPIC_ECOLI	ppiC	13827.7	27230.2	208325	179926	3.24126	2.09251		PPIC_ECOLI	ppiC	13827.7	27230.2	208325	179926	3.24126	2.09251		PNTA_ECOLI	pntA	523651	199077	1.33725e+06	526547	1.36672	0.492995		NHAB_ECOBW	NHAB_ECOBW	nhaB	73066.1	70426.3	146320	136082	0.976776	2.2408
PPID_ECOLI	ppiD	1.45912e+07	1.76376e+07	8.7108e+06	1.71878e+07	-0.315481	0.255716		PPID_ECOLI	ppiD	1.45912e+07	1.76376e+07	8.7108e+06	1.71878e+07	-0.315481	0.255716		PNTB_ECOLI	pntB	234970	85654.8	639813	323277	1.58679	0.682305		NHAP2_ECO24	NHAP2_ECO24	nhaP2	17362.7	16712.7	32702.1	30675.3	0.895238	2.28111
PPK1_ECO57	ppk	1.33274e+06	1.12807e+06	2.88589e+06	2.12672e+06	1.02643	1.07959		PPK1_ECO57	ppk	1.33274e+06	1.12807e+06	2.88589e+06	2.12672e+06	1.02643	1.07959		POTA_ECOLI	potA	770633	561633	828779	918256	0.391027	0.678504		NHAR_ECOLI	NHAR_ECOLI	nhaR	377370	372598	362369	363211	-0.0476938	1.42852
PPNN_ECOLI	ppnN	3.35603e+06	3.16136e+06	1.26282e+06	2.19613e+06	-0.913957	1.07073		PPNN_ECOLI	ppnN	3.35603e+06	3.16136e+06	1.26282e+06	2.19613e+06	-0.913957	1.07073		POTD_ECOLI	potD	1.93989e+06	1.64094e+06	2.80787e+06	2.09742e+06	0.454044	0.642302		NHOA_ECOLI	NHOA_ECOLI	nhoA	1.3118e+06	1.20758e+06	1.2524e+06	1.29749e+06	0.0173678	0.0897279
PPSA_ECOLI	ppsA	2.3521e+07	1.11418e+07	2.30852e+07	9.08971e+06	-0.107449	0.0427448		PPSA_ECOLI	ppsA	2.3521e+07	1.11418e+07	2.30852e+07	9.08971e+06	-0.107449	0.0427448		POXB_ECOLI	poxB	1.67538e+06	551069	3.89627e+06	753452	1.0624	0.264955		NIFJ_ECOLI	NIFJ_ECOLI	ydbK	2.63613e+06	2.57424e+06	2.79761e+06	2.80288e+06	0.104169	1.61217
PPX_ECOLI	ppx	1.79058e+06	1.42824e+06	1.01146e+06	881481	-0.765906	1.12528		PPX_ECOLI	ppx	1.79058e+06	1.42824e+06	1.01146e+06	881481	-0.765906	1.12528		PPIA_ECOLI	ppiA	1.31145e+06	3.38011e+06	1.82792e+06	4.20057e+06	0.361729	0.147293		NIKR_ECOBW	NIKR_ECOBW	nikR	59714.7	59131.8	54364.3	48772.8	-0.204535	0.967547
PQIB_ECOLI	pqiB	195003	110648	108211	239214	0.18482	0.0895166		PQIB_ECOLI	pqiB	195003	110648	108211	239214	0.18482	0.0895166		PPIB_ECOLI	ppiB	5.51749e+06	4.54859e+06	5.40447e+06	5.43859e+06	0.107268	0.295013		NLPA_ECOLI	NLPA_ECOLI	nlpA	206544	204046	341025	298094	0.638388	1.47322
PQIC_ECOLI	pqiC	190966	138479	78556.6	169174	-0.411267	0.286597		PQIC_ECOLI	pqiC	190966	138479	78556.6	169174	-0.411267	0.286597		PPIC_ECOLI	ppiC	1.17782e+06	1.28036e+06	410199	434705	-1.54073	2.37223		NLPD_ECOLI	NLPD_ECOLI	nlpD	267174	376506	252062	212879	-0.469297	0.578929
PQQL_ECOLI	pqqL	0	0	1014.2	1.42344e+06	#DIV/0!	0.374583		PQQL_ECOLI	pqqL	0	0	1014.2	1.42344e+06	#DIV/0!	0.374583		PPID_ECOLI	ppiD	3.69264e+06	2.77494e+06	7.76387e+06	7.38152e+06	1.22758	1.89035		NLPI_ECOBD	NLPI_ECOBD	nlpI	16700.2	14062.4	17962.5	15420.8	0.117951	0.260761
PRC_ECOLI	prc	903248	1.16004e+06	865161	1.52789e+06	0.213909	0.162244		PRC_ECOLI	prc	903248	1.16004e+06	865161	1.52789e+06	0.213909	0.162244		PPK1_ECO57	ppk	662909	514093	1.59539e+06	1.0914e+06	1.19077	0.987994		NNR_ECOLI	NNR_ECOLI	nnr	79910.2	89597.4	79083.5	80009.6	-0.0914778	0.401682
PRIA_ECOLI	priA	165936	202035	77347.4	116501	-0.924668	1.08525		PRIA_ECOLI	priA	165936	202035	77347.4	116501	-0.924668	1.08525		PPNN_ECOLI	ppnN	7.37106e+06	6.85584e+06	2.28694e+06	3.8007e+06	-1.22467	1.43775		NQOR_ECO57	NQOR_ECO57	Z1423/Z1504	1.69799e+07	1.81882e+07	1.72601e+07	1.76672e+07	-0.00991356	0.061675
PRMA_ECOBW	prmA	48867.2	32154.6	394033	327076	3.15383	1.94213		PRMA_ECOBW	prmA	48867.2	32154.6	394033	327076	3.15383	1.94213		PPNP_ECOBW	ppnP	204737	241556	244520	287973	0.254771	0.569709		NRDD_ECOLI	NRDD_ECOLI	nrdD	3.92649e+06	3.93596e+06	3.76754e+06	3.82727e+06	-0.0499662	1.32374
PRMB_ECOLI	prmB	291506	226843	422643	547384	0.9041	1.07232		PRMB_ECOLI	prmB	291506	226843	422643	547384	0.9041	1.07232		PPSA_ECOLI	ppsA	2.63629e+07	1.09755e+07	2.74271e+07	1.37202e+07	0.140137	0.0602785		NRDR_ECOBW	NRDR_ECOBW	nrdR	176263	136617	192407	208684	0.358319	0.754966
PROA_ECO55	proA	727371	455357	2.01848e+06	1.01893e+06	1.36072	0.667009		PROA_ECO55	proA	727371	455357	2.01848e+06	1.01893e+06	1.36072	0.667009		PPX_ECOLI	ppx	458889	334120	739386	494756	0.6381	0.603065		NTPPA_ECOLI	NTPPA_ECOLI	yhdE	392151	430332	438501	414612	0.0527501	0.246707
PROB_ECOBW	proB	198620	158557	75436.9	151494	-0.654389	0.570304		PROB_ECOBW	proB	198620	158557	75436.9	151494	-0.654389	0.570304		PQIB_ECOLI	pqiB	60606	23553.6	57509.7	79194.6	0.69986	0.461429		NTPPB_ECOLI	NTPPB_ECOLI	yceF	717250	739719	838823	800461	0.170096	1.26251
PROP_ECOLI	proP	2.0451e+06	7.84613e+06	1.00345e+06	1.09526e+07	0.273525	0.0583748		PROP_ECOLI	proP	2.0451e+06	7.84613e+06	1.00345e+06	1.09526e+07	0.273525	0.0583748		PRC_ECOLI	prc	1.96831e+06	2.19778e+06	2.15934e+06	4.3202e+06	0.637197	0.3995		NTRB_ECOLI	NTRB_ECOLI	glnL	63513.4	68215.2	88656.7	94342.3	0.474267	1.69711
PROQ_ECOBW	proQ	461933	650785	2.1307e+06	2.84929e+06	2.16206	1.45611		PROQ_ECOBW	proQ	461933	650785	2.1307e+06	2.84929e+06	2.16206	1.45611		PRMA_ECOBW	prmA	1.35051e+06	1.66874e+06	1.36243e+06	2.60608e+06	0.394407	0.270316		NTRC_ECOLI	NTRC_ECOLI	glnG	14368.9	1867.67	2878.61	18015.8	0.363867	0.0785492
PROV_ECOLI	proV	1.25468e+06	1.51028e+06	2.00068e+06	2.8612e+06	0.814254	0.839958		PROV_ECOLI	proV	1.25468e+06	1.51028e+06	2.00068e+06	2.8612e+06	0.814254	0.839958		PRMB_ECOLI	prmB	1.88096e+06	2.04585e+06	1.90598e+06	1.82251e+06	-0.074766	0.402831		NUDC_ECO45	NUDC_ECO45	nudC	41317.1	40282.9	44339.8	42731.5	0.0936292	0.984994
PROW_ECOLI	proW	18940.3	7106.49	18520.9	15483.1	0.384599	0.235306		PROW_ECOLI	proW	18940.3	7106.49	18520.9	15483.1	0.384599	0.235306		PRMC_ECOLI	prmC	56683.7	56220.8	18617.5	71652.2	-0.32279	0.148074		NUDE_ECOLI	NUDE_ECOLI	nudE	1.12538e+06	1.09601e+06	1.20018e+06	1.08221e+06	0.03908	0.176764
PSD_ECOBW	psd	1.20854e+06	1.28272e+06	808264	872732	-0.567564	1.84179		PSD_ECOBW	psd	1.20854e+06	1.28272e+06	808264	872732	-0.567564	1.84179		PROA_ECO7I	proA	3.40297e+06	2.81107e+06	4.58097e+06	3.2259e+06	0.329211	0.404425		NUDI_ECOBW	NUDI_ECOBW	nudI	96888.7	84094.5	72846.4	78950	-0.253718	0.755197
PSPA_ECOLI	pspA	2.04349e+06	1.94825e+06	5.1825e+06	1.50401e+07	2.34088	0.617228		PSPA_ECOLI	pspA	2.04349e+06	1.94825e+06	5.1825e+06	1.50401e+07	2.34088	0.617228		PROB_ECOBW	proB	1.85058e+06	1.73325e+06	309800	738226	-1.77383	1.53252		NUDJ_ECODH	NUDJ_ECODH	nudJ	726231	784784	686588	687680	-0.136854	0.83969
PSPB_ECOLI	pspB	557780	322850	662321	179952	-0.0642455	0.0224979		PSPB_ECOLI	pspB	557780	322850	662321	179952	-0.0642455	0.0224979		PROP_ECOLI	proP	378016	824659	761210	3.28261e+06	1.74947	0.417097		NUDK_ECODH	NUDK_ECODH	nudK	659455	717521	826863	705046	0.153827	0.43212
PSPF_ECOLI	pspF	7464.42	9625.58	78574.7	93410.4	3.33106	2.03439		PSPF_ECOLI	pspF	7464.42	9625.58	78574.7	93410.4	3.33106	2.03439		PROQ_ECOBW	proQ	5.01939e+06	6.41532e+06	3.23212e+06	4.00202e+06	-0.660527	0.92487		NUOA_ECODH	NUOA_ECODH	nuoA	482095	418195	817644	860273	0.89821	2.01696
PSRP_ECOBW	ppsR	64615.3	19263.1	81541	44419.3	0.586599	0.261786		PSRP_ECOBW	ppsR	64615.3	19263.1	81541	44419.3	0.586599	0.261786		PROV_ECOLI	proV	3.13851e+06	2.45913e+06	2.97381e+06	3.57847e+06	0.227176	0.393606		NUOB_ECOBW	NUOB_ECOBW	nuoB	2.28429e+06	2.42896e+06	2.8255e+06	3.11183e+06	0.333093	1.20529
PSS_ECOLI	pssA	1.46608e+06	1.2878e+06	815617	1.12032e+06	-0.508434	0.834339		PSS_ECOLI	pssA	1.46608e+06	1.2878e+06	815617	1.12032e+06	-0.508434	0.834339		PROX_ECOLI	proX	3.81051e+06	4.99933e+06	3.52632e+06	7.19003e+06	0.282625	0.17415		NUOCD_ECO27	NUOCD_ECO27	nuoC	48582.9	34318.9	40865.9	38451.6	-0.0637663	0.0822684
PSTB_ECOLI	pstB	90793.5	49796.4	82972.8	108201	0.443393	0.394071		PSTB_ECOLI	pstB	90793.5	49796.4	82972.8	108201	0.443393	0.394071		PSD_ECOBW	psd	60820.7	42167.9	273713	127314	1.96121	0.742608		NUOCD_ECOL5	NUOCD_ECOL5	nuoC	171684	136591	179947	176507	0.209496	0.515454
PSTS_ECOLI	pstS	0	104.523	13280.5	0	6.98935	0.370893		PSTS_ECOLI	pstS	0	104.523	13280.5	0	6.98935	0.370893		PSPA_ECOLI	pspA	4.13411e+06	9.60124e+06	3.23348e+06	5.64524e+06	-0.629469	0.29954		NUOE_ECOLI	NUOE_ECOLI	nuoE	521417	436150	446592	419375	-0.14506	0.383258
PT1_ECOLI	ptsI	1.1291e+07	1.03103e+07	1.12333e+07	1.15133e+07	0.0745341	0.422353		PT1_ECOLI	ptsI	1.1291e+07	1.03103e+07	1.12333e+07	1.15133e+07	0.0745341	0.422353		PSPB_ECOLI	pspB	42420.7	36099.3	108423	24983.8	0.764703	0.237139		NUOF_ECOLI	NUOF_ECOLI	nuoF	4.07162e+06	4.36028e+06	5.80549e+06	5.41093e+06	0.411684	1.53063
PT1P_ECOLI	ptsP	906815	783991	133789	339785	-1.83605	1.43536		PT1P_ECOLI	ptsP	906815	783991	133789	339785	-1.83605	1.43536		PSPE_ECOLI	pspE	412.809	683.222	26242.3	8615.39	4.99112	0.708719		NUOG_ECOLI	NUOG_ECOLI	nuoG	1.19322e+07	1.20479e+07	1.49929e+07	1.4113e+07	0.279469	1.5422
PTA_ECOLI	pta	1.45847e+07	1.26842e+07	1.49543e+07	1.54721e+07	0.158071	0.601864		PTA_ECOLI	pta	1.45847e+07	1.26842e+07	1.49543e+07	1.54721e+07	0.158071	0.601864		PSPF_ECOLI	pspF	118987	169138	603331	318607	1.67797	0.796772		NUOH_ECOBW	NUOH_ECOBW	nuoH	755599	940271	1.08128e+06	1.24149e+06	0.453815	0.90536
PTFAH_ECOLI	fruB	99049.9	186782	194337	335182	0.889514	0.553324		PTFAH_ECOLI	fruB	99049.9	186782	194337	335182	0.889514	0.553324		PSRP_ECOBW	ppsR	308307	139472	84875.4	62814.4	-1.60022	0.657472		NUOI_ECOLI	NUOI_ECOLI	nuoI	509735	544829	1.04601e+06	962445	0.929442	2.05021
PTFBC_ECOLI	fruA	396570	957107	353791	850267	-0.16898	0.0654514		PTFBC_ECOLI	fruA	396570	957107	353791	850267	-0.16898	0.0654514		PSS_ECOLI	pssA	370539	293984	629460	572651	0.85518	1.52235		NUOJ_ECOLI	NUOJ_ECOLI	nuoJ	10569.3	74847.1	130359	136829	1.64527	0.972606
PTGA_ECOLI	crr	469553	645202	5.03686e+06	3.68796e+06	2.9684	1.51574		PTGA_ECOLI	crr	469553	645202	5.03686e+06	3.68796e+06	2.9684	1.51574		PSTS_ECOLI	pstS	183732	88904.3	235075	183920	0.619954	0.512472		NUOK_ECOBD	NUOK_ECOBD	nuoK	11373.4	26060.5	54652.6	49400	1.47489	1.29508
PTGCB_ECOLI	ptsG	1.39814e+06	1.07247e+06	675574	1.21002e+06	-0.389852	0.348149		PTGCB_ECOLI	ptsG	1.39814e+06	1.07247e+06	675574	1.21002e+06	-0.389852	0.348149		PT1_ECOLI	ptsI	2.76168e+07	2.21991e+07	3.4297e+07	3.69049e+07	0.515307	1.15021		NUOM_ECOLI	NUOM_ECOLI	nuoM	74409.9	93817.6	137585	164625	0.845137	1.24772
PTH_ECOBW	pth	2284.18	2340.37	2765.54	48390.4	3.46752	0.38187		PTH_ECOBW	pth	2284.18	2340.37	2765.54	48390.4	3.46752	0.38187		PT1P_ECOLI	ptsP	106252	84798.8	7733.99	33229.2	-2.22156	1.33802		NUON_ECOBW	NUON_ECOBW	nuoN	96921.4	107507	249538	301413	1.43033	1.64672
PTHA_ECOLI	srlB	2863.28	4163.22	190160	58814.9	5.14705	0.684419		PTHA_ECOLI	srlB	2863.28	4163.22	190160	58814.9	5.14705	0.684419		PTA_ECOLI	pta	2.42538e+07	2.06459e+07	2.88081e+07	2.53656e+07	0.270887	0.690349		NUPC_ECOLI	NUPC_ECOLI	nupC	44832.4	41296.7	100614	96493.5	1.19441	2.62246
PTHB_ECOLI	srlE	971044	38689.2	42502	39073.2	-3.6297	0.372236		PTHB_ECOLI	srlE	971044	38689.2	42502	39073.2	-3.6297	0.372236		PTFAH_ECOLI	fruB	414877	1.11368e+06	564169	1.55391e+06	0.47059	0.170918		NUSA_ECOLI	NUSA_ECOLI	nusA	4.06522e+07	3.91162e+07	4.00519e+07	3.80623e+07	-0.0302318	0.237994
PTHP_ECOLI	ptsH	99677.1	139379	1.62412e+06	678818	3.26805	0.79342		PTHP_ECOLI	ptsH	99677.1	139379	1.62412e+06	678818	3.26805	0.79342		PTFBC_ECOLI	fruA	20898	35595.9	73170.5	94292	1.56767	1.30286		NUSB_ECOBW	NUSB_ECOBW	nusB	7.59702e+06	7.77239e+06	8.5591e+06	8.46106e+06	0.147183	1.83888
PTKA_ECOLI	gatA	57542.3	13134.1	23225.6	70938.5	0.413948	0.123154		PTKA_ECOLI	gatA	57542.3	13134.1	23225.6	70938.5	0.413948	0.123154		PTGA_ECOLI	crr	2.39249e+07	2.27154e+07	3.0292e+07	2.70767e+07	0.298686	1.05039		NUSG_ECOLI	NUSG_ECOLI	nusG	1.55239e+07	1.53896e+07	1.56914e+07	1.5333e+07	0.00516236	0.0972128
PTKC_ECOLI	gatC	1.09194e+06	326337	503352	447254	-0.57722	0.218701		PTKC_ECOLI	gatC	1.09194e+06	326337	503352	447254	-0.57722	0.218701		PTGCB_ECOLI	ptsG	68184.4	28426.6	126597	129223	1.40487	1.24183		OBG_ECODH	OBG_ECODH	obg	1.41057e+06	1.3765e+06	1.26036e+06	1.13493e+06	-0.218551	1.02367
PTM3C_ECOLI	mtlA	1.71605e+06	1.52444e+06	1.64702e+06	2.02616e+06	0.180819	0.38135		PTM3C_ECOLI	mtlA	1.71605e+06	1.52444e+06	1.64702e+06	2.02616e+06	0.180819	0.38135		PTH_ECOBW	pth	813266	879430	299123	261816	-1.59341	2.34928		ODO1_ECO57	ODO1_ECO57	sucA	4.24196e+07	4.32814e+07	4.53442e+07	4.4881e+07	0.074218	1.35926
PTNAB_ECOLI	manX	1.92667e+06	1.12042e+06	2.07545e+06	1.92532e+06	0.392849	0.437864		PTNAB_ECOLI	manX	1.92667e+06	1.12042e+06	2.07545e+06	1.92532e+06	0.392849	0.437864		PTHA_ECOLI	srlB	756201	1.32129e+06	805263	735284	-0.431398	0.35142		ODO2_ECO57	ODO2_ECO57	sucB	2.21546e+07	2.08667e+07	2.55695e+07	2.31604e+07	0.179756	0.76492
PTND_ECOLI	manZ	824848	458173	580662	974518	0.277537	0.178316		PTND_ECOLI	manZ	824848	458173	580662	974518	0.277537	0.178316		PTHP_ECOLI	ptsH	1.41953e+07	1.32777e+07	1.36604e+07	9.12868e+06	-0.269669	0.379165		ODP1_ECO57	ODP1_ECO57	aceE	5.80562e+07	5.91924e+07	6.21315e+07	5.9578e+07	0.0538714	0.599419
PTRA_ECOLI	ptrA	196377	234097	83123.2	176567	-0.729139	0.634145		PTRA_ECOLI	ptrA	196377	234097	83123.2	176567	-0.729139	0.634145		PTKA_ECOLI	gatA	2.85435e+06	470422	280905	562089	-1.97966	0.387397		ODP2_ECOLI	ODP2_ECOLI	aceF	2.63383e+07	2.84619e+07	2.72164e+07	2.66897e+07	-0.0237324	0.141225
PTTBC_ECOLI	treB	1.58998e+06	1.06556e+06	895334	1.52142e+06	-0.135939	0.0982518		PTTBC_ECOLI	treB	1.58998e+06	1.06556e+06	895334	1.52142e+06	-0.135939	0.0982518		PTKC_ECOLI	gatC	196775	137721	344914	188753	0.673947	0.449505		OGT_ECOLI	OGT_ECOLI	ogt	83016.3	109604	87745.4	101620	-0.0245835	0.0345673
PTW3C_ECOLI	nagE	696997	671927	359387	689906	-0.383625	0.359875		PTW3C_ECOLI	nagE	696997	671927	359387	689906	-0.383625	0.359875		PTM3C_ECOLI	mtlA	483213	202129	1.20594e+06	750376	1.51324	0.851232		OMPA_ECOLI	OMPA_ECOLI	ompA	5.79228e+07	6.12641e+07	1.50583e+08	1.52086e+08	1.34452	3.39961
PTYBC_ECOLI	murP	48116.1	35187	14035.6	31778.1	-0.86259	0.63861		PTYBC_ECOLI	murP	48116.1	35187	14035.6	31778.1	-0.86259	0.63861		PTNAB_ECOLI	manX	4.72337e+06	2.32845e+06	4.2074e+06	4.03547e+06	0.22515	0.174565		OMPF_ECOLI	OMPF_ECOLI	ompF	2.30422e+07	2.51939e+07	7.99074e+07	7.97696e+07	1.72697	3.42697
PUR1_ECOLI	purF	193692	297200	2.85038e+06	1.1848e+06	3.03916	0.775617		PUR1_ECOLI	purF	193692	297200	2.85038e+06	1.1848e+06	3.03916	0.775617		PTND_ECOLI	manZ	105153	57217.4	332911	225387	1.78175	1.10689		OMPR_ECOLI	OMPR_ECOLI	ompR	3.04555e+06	3.343e+06	3.2103e+06	3.43007e+06	0.0557764	0.247042
PUR2_ECO57	purD	33040.6	43255.1	277482	55471.7	2.12564	0.434745		PUR2_ECO57	purD	33040.6	43255.1	277482	55471.7	2.12564	0.434745		PTQB_ECOLI	chbB	151711	238822	63628.5	255748	-0.290186	0.114646		OMPX_ECOLI	OMPX_ECOLI	ompX	8.43171e+06	7.54248e+06	2.50964e+07	2.31684e+07	1.59523	2.36696
PUR2_ECOL6	purD	23778.4	23963.7	443241	57886.5	3.39184	0.443157		PUR2_ECOL6	purD	23778.4	23963.7	443241	57886.5	3.39184	0.443157		PTRA_ECOLI	ptrA	358355	264539	446531	973989	1.18936	0.560737		OPDA_ECOLI	OPDA_ECOLI	prlC	1.53793e+07	1.6013e+07	1.69484e+07	1.61801e+07	0.0776644	0.650896
PUR2_ECOLI	purD	105456	139716	1.6029e+06	217391	2.8923	0.427615		PUR2_ECOLI	purD	105456	139716	1.6029e+06	217391	2.8923	0.427615		PTRB_ECOLI	ptrB	36352.5	36694.6	13665.8	25993	-0.881188	0.944494		OPGB_ECOBW	OPGB_ECOBW	mdoB	36454.7	36080.4	34045.1	44852.8	0.121308	0.210506
PUR4_ECOLI	purL	3.36166e+06	6.87612e+06	1.36175e+07	5.69804e+06	0.915858	0.392852		PUR4_ECOLI	purL	3.36166e+06	6.87612e+06	1.36175e+07	5.69804e+06	0.915858	0.392852		PTSN_ECOLI	ptsN	644045	503924	678482	663630	0.225421	0.519746		OPGD_ECOBW	OPGD_ECOBW	mdoD	1.56785e+06	1.55661e+06	1.56224e+06	1.47504e+06	-0.0408235	0.37064
PUR5_ECO27	purM	193156	256357	2.47944e+06	858048	2.89233	0.663407		PUR5_ECO27	purM	193156	256357	2.47944e+06	858048	2.89233	0.663407		PTTBC_ECOLI	treB	235394	162149	686435	542775	1.62855	1.44856		OPGG_ECOBW	OPGG_ECOBW	mdoG	3.51398e+06	3.68654e+06	3.03267e+06	2.95377e+06	-0.266404	1.62777
PUR7_ECO24	purC	701055	623633	5.12006e+06	1.85937e+06	2.39746	0.647618		PUR7_ECO24	purC	701055	623633	5.12006e+06	1.85937e+06	2.39746	0.647618		PTW3C_ECOLI	nagE	23972.7	16300.8	47312.5	43974.3	1.18058	1.58737		OPGH_ECOLI	OPGH_ECOLI	mdoH	115039	112039	145067	127493	0.263379	0.901692
PUR8_ECOL6	purB	5.26735e+06	5.11063e+06	1.29623e+07	7.72258e+06	0.995052	0.725421		PUR8_ECOL6	purB	5.26735e+06	5.11063e+06	1.29623e+07	7.72258e+06	0.995052	0.725421		PUR1_ECOLI	purF	509953	670569	1.18109e+06	625471	0.613825	0.406484		OPPA_ECOLI	OPPA_ECOLI	oppA	2.99099e+07	3.1144e+07	2.73672e+07	2.59986e+07	-0.194169	1.27625
PUR9_ECO24	purH	949221	1.54687e+06	1.16003e+07	2.58172e+06	2.50632	0.487782		PUR9_ECO24	purH	949221	1.54687e+06	1.16003e+07	2.58172e+06	2.50632	0.487782		PUR2_ECO57	purD	133410	120736	1.25603e+06	439069	2.73765	0.657866		OPPB_ECOLI	OPPB_ECOLI	oppB	21775.3	28806.5	36779.7	40759	0.616297	1.1008
PURA_ECOBW	purA	9.13768e+06	1.00314e+07	2.56408e+07	1.45878e+07	1.06944	0.703442		PURA_ECOBW	purA	9.13768e+06	1.00314e+07	2.56408e+07	1.45878e+07	1.06944	0.703442		PUR2_ECOL6	purD	91817.9	135074	1.94334e+06	511489	3.43554	0.584797		OPPC_ECOLI	OPPC_ECOLI	oppC	482.495	0	10763	0	4.47942	0.355876
PURE_ECOLI	purE	71333.7	57270.9	1.11498e+06	202263	3.35651	0.491281		PURE_ECOLI	purE	71333.7	57270.9	1.11498e+06	202263	3.35651	0.491281		PUR2_ECOLI	purD	485813	1.03336e+06	9.36473e+06	2.19446e+06	2.92768	0.526587		OPPD_ECOLI	OPPD_ECOLI	oppD	702192	669178	924388	940429	0.443416	2.26063
PURK_ECOLI	purK	30448	26837.2	235222	85119.9	2.48338	0.653902		PURK_ECOLI	purK	30448	26837.2	235222	85119.9	2.48338	0.653902		PUR4_ECOLI	purL	2.65889e+06	4.23707e+06	4.35557e+07	1.32815e+07	3.04301	0.61756		OPPF_ECOLI	OPPF_ECOLI	oppF	208248	212134	330219	298247	0.580135	1.63585
PURR_ECO27	purR	354714	328867	849235	1.0071e+06	1.44127	1.74226		PURR_ECO27	purR	354714	328867	849235	1.0071e+06	1.44127	1.74226		PUR5_ECO27	purM	912391	2.24181e+06	1.05198e+07	3.93606e+06	2.19631	0.629905		ORN_ECOHS	ORN_ECOHS	orn	950381	1.00635e+06	1.06108e+06	1.02909e+06	0.0951737	0.758675
PURT_ECO57	purT	101236	201859	1.54652e+06	648789	2.85658	0.766473		PURT_ECO57	purT	101236	201859	1.54652e+06	648789	2.85658	0.766473		PUR7_ECO24	purC	2.60175e+06	5.65369e+06	1.67002e+07	7.23026e+06	1.53543	0.592032		OSMC_ECOLI	OSMC_ECOLI	osmC	3.81933e+07	3.65643e+07	3.77646e+07	3.66507e+07	-0.0066213	0.0563798
PURU_ECOL6	purU	303268	266402	2.37528e+06	916257	2.53056	0.692095		PURU_ECOL6	purU	303268	266402	2.37528e+06	916257	2.53056	0.692095		PUR8_ECOL6	purB	5.76873e+06	8.6684e+06	1.85583e+07	1.70338e+07	1.30177	1.63543		OSME_ECOLI	OSME_ECOLI	osmE	1.12381e+06	1.07157e+06	2.33087e+06	2.13029e+06	1.02295	2.08275
PUTA_ECOLI	putA	2.42294e+07	2.12623e+07	1.84635e+07	1.53543e+07	-0.427821	0.946859		PUTA_ECOLI	putA	2.42294e+07	2.12623e+07	1.84635e+07	1.53543e+07	-0.427821	0.946859		PUR9_ECO55	purH	2.24643e+06	4.40834e+06	1.84883e+07	6.36043e+06	1.90071	0.556374		OSMY_ECOLI	OSMY_ECOLI	osmY	3.36677e+07	3.63282e+07	4.64903e+07	4.35201e+07	0.362821	1.42625
PUTP_ECOLI	putP	920259	224227	547321	423710	-0.23711	0.0814172		PUTP_ECOLI	putP	920259	224227	547321	423710	-0.23711	0.0814172		PURA_ECOBW	purA	4.6613e+07	4.91955e+07	4.12334e+07	8.14654e+07	0.356895	0.241527		OTC_ECO24	OTC_ECO24	argI	758182	525087	741161	715202	0.182547	0.269747
PUUA_ECOLI	puuA	28043.8	51303	8476.35	92643.4	0.34982	0.0828269		PUUA_ECOLI	puuA	28043.8	51303	8476.35	92643.4	0.34982	0.0828269		PURE_ECOLI	purE	378797	785178	1.71107e+06	1.03005e+06	1.23571	0.732708		OTC_ECOHS	OTC_ECOHS	argI	279539	301961	208930	152175	-0.687361	1.16215
PUUB_ECOLI	puuB	67173.2	15403.8	58107.9	227598	1.79072	0.431385		PUUB_ECOLI	puuB	67173.2	15403.8	58107.9	227598	1.79072	0.431385		PURK_ECOLI	purK	211835	445886	746568	1.08448e+06	1.47712	0.983193		OTNI_ECOLI	OTNI_ECOLI	otnI	91438.8	99890.8	99357.1	108157	0.117147	0.500467
PUUC_ECOLI	puuC	83551.5	27187.2	37205.8	42279.3	-0.478402	0.196375		PUUC_ECOLI	puuC	83551.5	27187.2	37205.8	42279.3	-0.478402	0.196375		PURNU_ECOLI	yfiH	10575.8	1733.66	29568.2	1874.1	1.35294	0.238012		OTSA_ECODH	OTSA_ECODH	otsA	2.1927e+06	2.37378e+06	2.33056e+06	2.30204e+06	0.0207397	0.12329
PUUE_ECOLI	puuE	31738.6	691.116	19497.2	29257.3	0.588218	0.176708		PUUE_ECOLI	puuE	31738.6	691.116	19497.2	29257.3	0.588218	0.176708		PURR_ECO24	purR	1.19552e+06	1.08814e+06	573607	734037	-0.804377	1.4322		OTSB_ECOLI	OTSB_ECOLI	otsB	450918	438193	480436	430028	0.0342381	0.142
PYRB_ECOBW	pyrB	387259	260153	2.15913e+06	464014	2.01854	0.437632		PYRB_ECOBW	pyrB	387259	260153	2.15913e+06	464014	2.01854	0.437632		PURT_ECO57	purT	640829	1.45622e+06	9.62387e+06	3.63849e+06	2.6609	0.686553		OXYR_ECOLI	OXYR_ECOLI	oxyR	1.4725e+06	1.48164e+06	1.79167e+06	1.7055e+06	0.243449	1.61034
PYRC_ECO24	pyrC	456.544	321.197	33531.4	2580.95	5.53706	0.429614		PYRC_ECO24	pyrC	456.544	321.197	33531.4	2580.95	5.53706	0.429614		PURU_ECOL6	purU	2.88752e+06	2.75343e+06	4.79838e+06	2.93917e+06	0.455937	0.423038		P5CR_ECOLI	P5CR_ECOLI	proC	1.07581e+06	1.13015e+06	1.05817e+06	1.06054e+06	-0.0582189	0.602198
PYRD_ECOBW	pyrD	1.09e+06	1.23341e+06	1.33573e+06	1.4451e+06	0.259268	0.897556		PYRD_ECOBW	pyrD	1.09e+06	1.23341e+06	1.33573e+06	1.4451e+06	0.259268	0.897556		PUTA_ECOLI	putA	9.42276e+06	6.59435e+06	1.6335e+07	9.23688e+06	0.674945	0.471608		PA1_ECO57	PA1_ECO57	pldA	11596.5	8525.46	24589	21673.5	1.20107	1.5977
PYRE_ECOBW	pyrE	86658.1	44668.1	882024	238132	3.09247	0.576572		PYRE_ECOBW	pyrE	86658.1	44668.1	882024	238132	3.09247	0.576572		PUTP_ECOLI	putP	88952.8	28617.9	277933	100595	1.68687	0.525447		PABB_ECOLI	PABB_ECOLI	pabB	111497	105024	81023.9	103448	-0.231104	0.517991
PYRF_ECOBW	pyrF	64228.4	37216.7	339399	131628	2.21511	0.657992		PYRF_ECOBW	pyrF	64228.4	37216.7	339399	131628	2.21511	0.657992		PUUA_ECOLI	puuA	582303	824399	96330.2	830656	-0.601696	0.223114		PABC_ECOLI	PABC_ECOLI	pabC	140432	129569	119630	137690	-0.0693966	0.21573
PYRG_ECOBW	pyrG	7.22676e+06	8.46409e+06	1.11602e+07	7.81797e+06	0.27442	0.343233		PYRG_ECOBW	pyrG	7.22676e+06	8.46409e+06	1.11602e+07	7.81797e+06	0.27442	0.343233		PUUB_ECOLI	puuB	665229	246416	85917.5	370729	-0.997394	0.333665		PAEA_ECOLI	PAEA_ECOLI	paeA	606342	628629	917170	893543	0.55208	2.4993
PYRH_ECOHS	pyrH	347308	296591	1.8198e+06	766875	2.00619	0.684753		PYRH_ECOHS	pyrH	347308	296591	1.8198e+06	766875	2.00619	0.684753		PUUC_ECOLI	puuC	337055	76143.1	92426.8	258830	-0.234308	0.065571		PAL_ECOLI	PAL_ECOLI	pal	2.45627e+06	2.41154e+06	7.15365e+06	6.96822e+06	1.53659	3.372
PYRI_ECOBW	pyrI	77592.6	62406.8	533375	97062.3	2.17093	0.422497		PYRI_ECOBW	pyrI	77592.6	62406.8	533375	97062.3	2.17093	0.422497		PUUD_ECOLI	puuD	241589	144868	8586.53	107552	-1.73446	0.721271		PANB_ECOBW	PANB_ECOBW	panB	702385	702014	748296	734147	0.0780241	1.50369
QMCA_ECOLI	qmcA	275248	257192	276574	315426	0.152979	0.524376		QMCA_ECOLI	qmcA	275248	257192	276574	315426	0.152979	0.524376		PUUE_ECOLI	puuE	2.38166e+06	769741	1.58029e+06	1.55434e+06	-0.00769719	0.003206		PANC_ECOBW	PANC_ECOBW	panC	1.62629e+06	1.44304e+06	1.61389e+06	1.48137e+06	0.0121336	0.0365859
QOR1_ECOLI	qorA	15969.4	13687.5	171626	44089.4	2.86268	0.54968		QOR1_ECOLI	qorA	15969.4	13687.5	171626	44089.4	2.86268	0.54968		PUUR_ECOLI	puuR	218450	193459	79638.3	145710	-0.870173	0.926525		PAND_ECOBW	PAND_ECOBW	panD	626163	646373	753399	835207	0.320054	1.19178
QSEB_ECOLI	qseB	2161.11	1973.54	17942.7	10029.1	2.75814	1.02298		QSEB_ECOLI	qseB	2161.11	1973.54	17942.7	10029.1	2.75814	1.02298		PXPA_ECOBW	pxpA	32654.1	28142.4	39699.4	36800.9	0.331476	1.00216		PANZ_ECOLI	PANZ_ECOLI	panZ	877418	895092	944497	958154	0.102218	1.54951
QSEC_ECOLI	qseC	38427.2	10439.7	34970.5	57800.6	0.924816	0.458219		QSEC_ECOLI	qseC	38427.2	10439.7	34970.5	57800.6	0.924816	0.458219		PXPC_ECOLI	pxpC	93595	52312.1	33056.5	32747.7	-1.1488	0.716976		PAOA_ECO57	PAOA_ECO57	paoA	68221.1	63731.3	70020.5	83200.1	0.215592	0.574787
QUEA_ECOBW	queA	132323	142292	406890	396207	1.54816	3.11716		QUEA_ECOBW	queA	132323	142292	406890	396207	1.54816	3.11716		PYRB_ECOBW	pyrB	1.00931e+06	965524	4.16353e+06	1.35026e+06	1.48131	0.474407		PAOA_ECOLI	PAOA_ECOLI	paoA	84391.9	92186.1	51781.3	44445.2	-0.8758	1.7623
QUEC_ECOBW	queC	3096.36	1567.25	17608.9	10200.6	2.57606	1.03497		QUEC_ECOBW	queC	3096.36	1567.25	17608.9	10200.6	2.57606	1.03497		PYRC_ECOHS	pyrC	1.54253e+06	1.27276e+06	5.16699e+06	2.89628e+06	1.51808	0.82782		PAOB_ECOLI	PAOB_ECOLI	paoB	63883.9	84192.2	72516.9	94313.3	0.172042	0.226703
QUEF_ECOBW	queF	71739.2	36189.6	414554	125586	2.32325	0.559159		QUEF_ECOBW	queF	71739.2	36189.6	414554	125586	2.32325	0.559159		PYRD_ECOBW	pyrD	277679	191385	1.1031e+06	730448	1.96678	1.15248		PAOC_ECOLI	PAOC_ECOLI	paoC	29349.3	27073.3	43973.1	41298	0.595784	1.83859
RADA_ECOLI	radA	248537	158447	101681	176035	-0.551362	0.415963		RADA_ECOLI	radA	248537	158447	101681	176035	-0.551362	0.415963		PYRE_ECOBW	pyrE	2.71079e+06	1.66441e+06	1.03102e+07	2.95757e+06	1.60051	0.451208		PARC_ECOLI	PARC_ECOLI	parC	1.62749e+06	1.59374e+06	1.97554e+06	1.86354e+06	0.253151	1.46823
RAPA_ECOBW	rapA	3.24263e+06	5.16151e+06	3.296e+06	4.80966e+06	-0.0521705	0.039071		RAPA_ECOBW	rapA	3.24263e+06	5.16151e+06	3.296e+06	4.80966e+06	-0.0521705	0.039071		PYRF_ECOBW	pyrF	1.50245e+06	1.31065e+06	1.63612e+06	1.64919e+06	0.223869	0.874926		PARE_ECOLI	PARE_ECOLI	parE	1.53705e+06	1.57912e+06	1.67436e+06	1.65484e+06	0.0953982	1.35386
RAPZ_ECOBW	rapZ	50614.3	41195.9	157699	133950	1.66751	1.7971		RAPZ_ECOBW	rapZ	50614.3	41195.9	157699	133950	1.66751	1.7971		PYRG_ECOBW	pyrG	2.85722e+07	2.7572e+07	2.46361e+07	3.06065e+07	-0.023356	0.0480486		PAT_ECOBW	PAT_ECOBW	patA	1.72195e+06	1.98828e+06	2.6179e+06	2.68254e+06	0.5146	1.54605
RARA_ECOLI	rarA	43197.8	26478.9	47809.8	103199	1.11588	0.530145		RARA_ECOLI	rarA	43197.8	26478.9	47809.8	103199	1.11588	0.530145		PYRH_ECOHS	pyrH	3.32881e+06	2.67168e+06	6.01462e+06	2.93423e+06	0.576623	0.348672		PBPA_ECOLI	PBPA_ECOLI	mrcA	76402.5	88086.5	109410	99178.2	0.342665	0.979322
RATB_ECOLI	ratB	148.655	87.8162	30859.6	10449.5	7.44865	0.740329		RATB_ECOLI	ratB	148.655	87.8162	30859.6	10449.5	7.44865	0.740329		PYRI_ECOBW	pyrI	200328	198751	899836	298840	1.5867	0.501975		PBPB_ECOLI	PBPB_ECOLI	mrcB	108234	117541	228602	223281	1.00107	2.64966
RAVA_ECOBW	ravA	311880	240634	144886	177305	-0.778093	1.00571		RAVA_ECOBW	ravA	311880	240634	144886	177305	-0.778093	1.00571		QMCA_ECOLI	qmcA	22526	9032.23	72955.7	32582.2	1.74167	0.649051		PCKA_ECOBW	PCKA_ECOBW	pckA	2.01497e+07	1.99342e+07	2.20776e+07	2.08879e+07	0.100159	0.853895
RBBA_ECOLI	rbbA	58345	29250.7	49073.8	32876.8	-0.0961057	0.0550351		RBBA_ECOLI	rbbA	58345	29250.7	49073.8	32876.8	-0.0961057	0.0550351		QOR1_ECOLI	qorA	826275	663882	1.0928e+06	664828	0.238163	0.208917		PCNB_ECOLI	PCNB_ECOLI	pcnB	477211	445951	767026	740659	0.707679	2.31343
RBFA_ECOBW	rbfA	416821	500294	2.93245e+06	5.87695e+06	3.26387	0.936908		RBFA_ECOBW	rbfA	416821	500294	2.93245e+06	5.87695e+06	3.26387	0.936908		QOR2_ECOLI	qorB	108234	89752.3	165333	137835	0.614711	1.06279		PDEB_ECOLI	PDEB_ECOLI	pdeB	416651	402111	529893	498632	0.32906	1.58558
RBSB_ECOLI	rbsB	98018.8	83090.6	494325	279040	2.09429	0.954367		RBSB_ECOLI	rbsB	98018.8	83090.6	494325	279040	2.09429	0.954367		QUEA_ECO27	queA	2.49922e+06	3.57111e+06	2.43768e+06	4.42394e+06	0.176773	0.11954		PDEK_ECOLI	PDEK_ECOLI	pdeK	196480	179128	298036	287414	0.640315	2.03294
RCSC_ECOLI	rcsC	16412.4	36004.1	36435.6	73635.7	1.07034	0.517314		RCSC_ECOLI	rcsC	16412.4	36004.1	36435.6	73635.7	1.07034	0.517314		QUEC_ECOBW	queC	212511	161116	127379	102057	-0.7035	0.892051		PDEN_ECOLI	PDEN_ECOLI	pdeN	21898.3	23318.7	41923.6	44300.2	0.931218	2.34411
RCSF_ECOLI	rcsF	473686	876281	410125	42719.9	-1.57583	0.617059		RCSF_ECOLI	rcsF	473686	876281	410125	42719.9	-1.57583	0.617059		QUED_ECOLI	queD	1.05215e+06	1.22945e+06	2.63808e+06	2.71926e+06	1.23147	2.39846		PDER_ECOLI	PDER_ECOLI	pdeR	643529	601769	1.09521e+06	1.08648e+06	0.808955	2.68414
RDGC_ECOBW	rdgC	111464	87275	702300	585016	2.69542	1.92495		RDGC_ECOBW	rdgC	111464	87275	702300	585016	2.69542	1.92495		QUEE_ECOLI	queE	463680	691883	219505	383146	-0.939201	0.726326		PDHR_ECOLI	PDHR_ECOLI	pdhR	88670.7	86451.2	100696	107248	0.247837	1.38017
RECA_ECOBW	recA	7.98269e+06	7.53711e+06	4.60301e+06	5.8816e+06	-0.565836	1.18503		RECA_ECOBW	recA	7.98269e+06	7.53711e+06	4.60301e+06	5.8816e+06	-0.565836	1.18503		QUEF_ECO45	queF	1.11694e+06	1.12442e+06	2.76464e+06	2.08119e+06	1.11237	1.20423		PDXA_ECO24	PDXA_ECO24	pdxA	749454	659309	659054	708286	-0.0430562	0.139202
RECB_ECOLI	recB	25138.5	38229.4	27457.8	30853.8	-0.119968	0.128183		RECB_ECOLI	recB	25138.5	38229.4	27457.8	30853.8	-0.119968	0.128183		RADA_ECOLI	radA	269443	273011	76813.5	124235	-1.43196	1.72456		PDXB_ECOLC	PDXB_ECOLC	pdxB	2.7185e+06	2.77293e+06	2.54843e+06	2.68133e+06	-0.0704364	0.677674
RECC_ECOLI	recC	220099	223635	127537	207781	-0.404166	0.509243		RECC_ECOLI	recC	220099	223635	127537	207781	-0.404166	0.509243		RAPA_ECOBW	rapA	5.85721e+06	8.25179e+06	5.63832e+06	8.5723e+06	0.0103538	0.00831797		PDXH_ECOBW	PDXH_ECOBW	pdxH	467946	465107	452626	425395	-0.0877019	0.739576
RECG_ECOLI	recG	28861.1	16012.3	17141.6	17528.8	-0.372158	0.291945		RECG_ECOLI	recG	28861.1	16012.3	17141.6	17528.8	-0.372158	0.291945		RAPZ_ECOBW	rapZ	331068	283457	209959	219362	-0.517412	1.20541		PDXJ_ECOL6	PDXJ_ECOL6	pdxJ	2.24729e+06	2.31885e+06	1.925e+06	1.91529e+06	-0.249761	2.01091
RECJ_ECOLI	recJ	68916.3	82563.8	43445.4	43641.2	-0.798605	1.37562		RECJ_ECOLI	recJ	68916.3	82563.8	43445.4	43641.2	-0.798605	1.37562		RARA_ECOLI	rarA	256523	222219	58166.8	109012	-1.51785	1.43606		PDXK_ECOBW	PDXK_ECOBW	pdxK	235483	256469	249982	257112	0.0437359	0.247939
RECR_ECOBW	recR	6075.85	5098.87	75480.5	10015.2	2.93561	0.427086		RECR_ECOBW	recR	6075.85	5098.87	75480.5	10015.2	2.93561	0.427086		RATA_ECOLI	ratA	7064.48	43733	2521.19	37177.9	-0.35565	0.0724718		PDXY_ECOLI	PDXY_ECOLI	pdxY	529328	572968	599761	529450	0.034803	0.11021
RELA_ECOLI	relA	327863	197379	64229.8	132476	-1.41694	0.808591		RELA_ECOLI	relA	327863	197379	64229.8	132476	-1.41694	0.808591		RATB_ECOLI	ratB	85313.6	51340.5	106326	56634.1	0.253992	0.151959		PEPB_ECOBW	PEPB_ECOBW	pepB	2.56151e+07	2.51723e+07	2.54383e+07	2.47576e+07	-0.0169006	0.265921
REP_ECOLI	rep	47825.8	33296.5	12667.4	21042.2	-1.26694	0.976131		REP_ECOLI	rep	47825.8	33296.5	12667.4	21042.2	-1.26694	0.976131		RBFA_ECOBW	rbfA	7.4826e+06	4.50962e+06	4.46537e+06	5.6593e+06	-0.244225	0.208371		PEPD_ECOLI	PEPD_ECOLI	pepD	2.43177e+07	2.45854e+07	2.31832e+07	2.21138e+07	-0.11051	1.08562
REPZ_ECOLX	repZ	104679	5.71797e+06	546298	57329.5	-3.26994	0.344767		REPZ_ECOLX	repZ	104679	5.71797e+06	546298	57329.5	-3.26994	0.344767		RBSB_ECOLI	rbsB	1.96363e+06	1.46487e+06	2.88279e+06	3.55511e+06	0.90901	1.15853		PEPE_ECOBW	PEPE_ECOBW	pepE	366321	381288	368595	418449	0.0741601	0.277542
RF1_ECO24	prfA	306053	317995	685077	494977	0.919125	0.999765		RF1_ECO24	prfA	306053	317995	685077	494977	0.919125	0.999765		RBSK_ECOLI	rbsK	261459	139055	447058	269014	0.838251	0.550367		PEPQ_ECOBW	PEPQ_ECOBW	pepQ	9.12604e+06	9.27252e+06	9.23833e+06	8.88482e+06	-0.0217588	0.262457
RF2_ECO27	prfB	1.36007e+06	1.28096e+06	2.27022e+06	1.47262e+06	0.503032	0.518573		RF2_ECO27	prfB	1.36007e+06	1.28096e+06	2.27022e+06	1.47262e+06	0.503032	0.518573		RCSF_ECOLI	rcsF	71134.4	94130.3	384230	297713	2.04487	1.54163		PEPT_ECO24	PEPT_ECO24	pepT	720962	683218	794536	785428	0.170164	1.34212
RF3_ECO24	prfC	1.04189e+06	1.29762e+06	1.21809e+06	1.21393e+06	0.0559475	0.123654		RF3_ECO24	prfC	1.04189e+06	1.29762e+06	1.21809e+06	1.21393e+06	0.0559475	0.123654		RDGC_ECOBW	rdgC	633030	667405	1.74007e+06	1.35517e+06	1.25106	1.36288		PFKA_ECOBW	PFKA_ECOBW	pfkA	3.65635e+06	3.84499e+06	4.14073e+06	3.76977e+06	0.0766199	0.367356
RFAC_ECOLI	rfaC	645.121	3797.24	6903.71	17332.9	2.44779	0.675943		RFAC_ECOLI	rfaC	645.121	3797.24	6903.71	17332.9	2.44779	0.675943		RECA_ECOBW	recA	5.86376e+06	5.31273e+06	8.66725e+06	8.2189e+06	0.595375	1.82018		PFKB_ECOLI	PFKB_ECOLI	pfkB	1.41001e+07	1.1631e+07	1.27233e+07	1.28897e+07	-0.00663553	0.0148963
RFAF_ECOLI	rfaF	8872.83	8056.14	54069.5	28392.3	2.28423	0.901652		RFAF_ECOLI	rfaF	8872.83	8056.14	54069.5	28392.3	2.28423	0.901652		RECC_ECOLI	recC	14759.4	20915.2	18169.1	26576.2	0.326843	0.322578		PFLA_ECOLI	PFLA_ECOLI	pflA	681565	717090	696995	664008	-0.0393701	0.285149
RFAP_ECOLX	rfaP	47996.2	36138	36757.1	54624.7	0.119215	0.114886		RFAP_ECOLX	rfaP	47996.2	36138	36757.1	54624.7	0.119215	0.114886		RECD_ECOLI	recD	1539.83	2065.57	392.298	1334.58	-1.06199	0.650102		PFLB_ECOLI	PFLB_ECOLI	pflB	5.26174e+07	5.47742e+07	6.25272e+07	5.79397e+07	0.165755	0.909566
RFAQ_ECOLX	rfaQ	88104.5	74962.1	55836.3	95958	-0.103342	0.0891159		RFAQ_ECOLX	rfaQ	88104.5	74962.1	55836.3	95958	-0.103342	0.0891159		RECG_ECOLI	recG	24888.9	19761.7	4255.57	5220.27	-2.23635	1.67164		PGK_ECOHS	PGK_ECOHS	pgk	7.12134e+07	7.39942e+07	7.89992e+07	7.34922e+07	0.070611	0.444749
RFBK7_ECOLX	manB	23209.3	5339.59	25043.2	10026.4	0.296787	0.0935536		RFBK7_ECOLX	manB	23209.3	5339.59	25043.2	10026.4	0.296787	0.0935536		RECJ_ECOLI	recJ	576810	632215	939676	723126	0.459773	0.746012		PGM_ECOLI	PGM_ECOLI	pgm	6.47198e+06	5.66928e+06	5.83993e+06	5.41312e+06	-0.109602	0.364914
RHLB_ECOBW	rhlB	2.5313e+06	2.47575e+06	2.45972e+06	4.71561e+06	0.519082	0.358517		RHLB_ECOBW	rhlB	2.5313e+06	2.47575e+06	2.45972e+06	4.71561e+06	0.519082	0.358517		RECR_ECOBW	recR	242548	294785	108103	262783	-0.534843	0.381729		PGPC_ECOLI	PGPC_ECOLI	pgpC	171376	175537	282425	326252	0.811103	1.5664
RHLE_ECOLI	rhlE	2.50138e+06	5.40215e+06	338678	2.78661e+06	-1.33851	0.474818		RHLE_ECOLI	rhlE	2.50138e+06	5.40215e+06	338678	2.78661e+06	-1.33851	0.474818		RELA_ECOLI	relA	302636	197533	30931.3	67507.1	-2.34512	1.16178		PHEP_ECOLI	PHEP_ECOLI	pheP	4927.94	2836.02	8733.74	6468.18	0.969389	0.862202
RHO_ECOLI	rho	1.09701e+07	1.17564e+07	6.53654e+06	1.50531e+07	-0.0740408	0.0426724		RHO_ECOLI	rho	1.09701e+07	1.17564e+07	6.53654e+06	1.50531e+07	-0.0740408	0.0426724		REP_ECOLI	rep	12672.8	21709.5	15223.1	13412.6	-0.263859	0.224345		PHOH_ECOLI	PHOH_ECOLI	phoH	138272	126956	194655	160478	0.421126	0.886586
RIBA_ECOBW	ribA	7876.41	7927.34	193165	79939.9	4.11112	0.821076		RIBA_ECOBW	ribA	7876.41	7927.34	193165	79939.9	4.11112	0.821076		RF1_ECO24	prfA	3.03728e+06	3.55186e+06	2.25996e+06	4.33227e+06	0.000677184	0.00044515		PHOL_ECOLI	PHOL_ECOLI	ybeZ	7.05759e+06	6.48114e+06	7.80827e+06	7.43721e+06	0.171289	0.884411
RIBD_ECOLI	ribD	0	0	1866.29	0	#DIV/0!	0.374019		RIBD_ECOLI	ribD	0	0	1866.29	0	#DIV/0!	0.374019		RF2_ECO27	prfB	9.12559e+06	7.74067e+06	7.06571e+06	7.82301e+06	-0.17992	0.472508		PHOP_ECOLI	PHOP_ECOLI	phoP	7.52431e+06	7.16752e+06	7.10877e+06	7.7763e+06	0.0188519	0.0849467
RIBF_ECOLI	ribF	2.1701e+06	1.38497e+06	2.65734e+06	1.3354e+06	0.167503	0.0954626		RIBF_ECOLI	ribF	2.1701e+06	1.38497e+06	2.65734e+06	1.3354e+06	0.167503	0.0954626		RF3_ECO24	prfC	3.58564e+06	3.3687e+06	2.92682e+06	2.38398e+06	-0.388984	0.972032		PHOQ_ECOLI	PHOQ_ECOLI	phoQ	31743.5	35513.4	45496.1	53043.3	0.551017	1.18278
RIDA_ECOLI	ridA	347284	229281	3.3043e+06	845634	2.84753	0.547135		RIDA_ECOLI	ridA	347284	229281	3.3043e+06	845634	2.84753	0.547135		RFBK7_ECOLX	manB	449403	173684	667482	394709	0.769538	0.425921		PHOU_ECOLI	PHOU_ECOLI	phoU	5062.17	7585.92	5796.33	13954.8	0.643015	0.307114
RIHA_ECOBW	rihA	180507	82461.1	1.01887e+06	206190	2.2199	0.442688		RIHA_ECOBW	rihA	180507	82461.1	1.01887e+06	206190	2.2199	0.442688		RHLB_ECOBW	rhlB	7.56642e+06	7.47104e+06	2.85865e+06	4.09964e+06	-1.11175	1.63977		PHR_ECOLI	PHR_ECOLI	phrB	1.03303e+06	1.05837e+06	1.1075e+06	1.12086e+06	0.0915103	1.38643
RIMM_ECOBW	rimM	6983.85	7454.95	58991.8	56606.6	3.0011	3.23872		RIMM_ECOBW	rimM	6983.85	7454.95	58991.8	56606.6	3.0011	3.23872		RHLE_ECOLI	rhlE	660215	1.39736e+06	300420	1.37756e+06	-0.294225	0.0976892		PHSG_ECOLI	PHSG_ECOLI	glgP	7.09156e+06	7.66194e+06	7.81594e+06	7.41298e+06	0.0457569	0.246985
RIMO_ECODH	rimO	296315	389054	419830	480870	0.394166	0.716713		RIMO_ECODH	rimO	296315	389054	419830	480870	0.394166	0.716713		RHO_ECOLI	rho	8.8677e+07	9.16448e+07	1.27372e+07	2.34741e+07	-2.31606	2.22753		PHSM_ECOLI	PHSM_ECOLI	malP	3.6921e+06	3.70185e+06	4.68274e+06	4.17209e+06	0.260119	0.984713
RIMP_ECOBW	rimP	72936.1	90967.7	884190	760553	3.32694	2.15219		RIMP_ECOBW	rimP	72936.1	90967.7	884190	760553	3.32694	2.15219		RIBA_ECOBW	ribA	1.54226e+06	1.86876e+06	1.08543e+06	1.86522e+06	-0.209173	0.193381		PIMT_ECOBW	PIMT_ECOBW	pcm	78542.8	91122.4	60431.7	73527.1	-0.340901	0.725472
RIR1_ECOLI	nrdA	1.06692e+07	1.03804e+07	5.57559e+06	4.23977e+06	-1.10068	1.83927		RIR1_ECOLI	nrdA	1.06692e+07	1.03804e+07	5.57559e+06	4.23977e+06	-1.10068	1.83927		RIBB_ECOBW	ribB	179391	610828	550263	997711	0.970056	0.459576		PINQ_ECOLI	PINQ_ECOLI	pinQ	24074.3	20005.6	34465.8	33354.6	0.6216	1.52082
RIR2_ECO57	nrdB	1.6049e+06	948651	2.04523e+06	1.35198e+06	0.411845	0.32786		RIR2_ECO57	nrdB	1.6049e+06	948651	2.04523e+06	1.35198e+06	0.411845	0.32786		RIBD_ECOLI	ribD	596941	387146	334877	474277	-0.28237	0.25243		PITA_ECOLI	PITA_ECOLI	pitA	286825	323794	372783	354961	0.253159	0.98305
RISA_ECOLI	ribC	63607	69995.4	808370	210358	2.93075	0.557519		RISA_ECOLI	ribC	63607	69995.4	808370	210358	2.93075	0.557519		RIBF_ECOLI	ribF	61580.9	73068.3	138546	12416.8	0.164991	0.041296		PLDB_ECOLI	PLDB_ECOLI	pldB	24603.4	39366.5	9234.42	25570.3	-0.878112	0.499765
RISB_ECOBW	ribH	74124.9	71948.1	596744	2.3744e+06	4.34626	0.596948		RISB_ECOBW	ribH	74124.9	71948.1	596744	2.3744e+06	4.34626	0.596948		RIDA_ECOLI	ridA	1.47124e+07	9.84682e+06	5.05224e+07	1.35134e+07	1.38261	0.396727		PLIG_ECOLI	PLIG_ECOLI	pliG	137878	147705	111255	115447	-0.333112	1.50333
RL1_ECO24	rplA	1.34457e+07	1.66843e+07	5.70497e+07	4.72044e+07	1.79083	1.72135		RL1_ECO24	rplA	1.34457e+07	1.66843e+07	5.70497e+07	4.72044e+07	1.79083	1.72135		RIHA_ECO8A	rihA	3.0747e+06	1.92625e+06	1.35594e+07	4.73551e+06	1.87117	0.562613		PLPHP_ECOLI	PLPHP_ECOLI	yggS	438343	484751	506157	485425	0.103253	0.508356
RL10_ECO24	rplJ	3.19391e+07	2.14418e+07	4.63567e+07	4.11742e+07	0.713468	0.99926		RL10_ECO24	rplJ	3.19391e+07	2.14418e+07	4.63567e+07	4.11742e+07	0.713468	0.99926		RIHC_ECOBW	rihC	20829.9	258.324	27023.5	253.651	0.371256	0.0597566		PLSB_ECOBW	PLSB_ECOBW	plsB	385109	433520	545140	567019	0.44208	1.50542
RL11_ECO24	rplK	1.51145e+06	2.78001e+06	1.24368e+07	9.41532e+06	2.34824	1.48012		RL11_ECO24	rplK	1.51145e+06	2.78001e+06	1.24368e+07	9.41532e+06	2.34824	1.48012		RIMI_ECOLI	rimI	131610	68419.8	146397	69730.7	0.11167	0.0524826		PLSC_ECOLI	PLSC_ECOLI	plsC	37657.2	43340.9	90928.1	97740.9	1.2199	2.17251
RL13_ECO24	rplM	905551	1.11241e+06	6.65032e+06	4.36449e+06	2.44848	1.22661		RL13_ECO24	rplM	905551	1.11241e+06	6.65032e+06	4.36449e+06	2.44848	1.22661		RIMM_ECOBW	rimM	2.27055e+06	1.94732e+06	1.1081e+06	1.0743e+06	-0.950598	1.60981		PLSX_ECOBW	PLSX_ECOBW	plsX	44973.5	49693.5	89356.5	87516.7	0.901781	2.42297
RL14_ECO24	rplN	1.55476e+06	3.16926e+06	1.68635e+07	2.14539e+07	3.01991	1.69158		RL14_ECO24	rplN	1.55476e+06	3.16926e+06	1.68635e+07	2.14539e+07	3.01991	1.69158		RIMO_ECODH	rimO	1.44392e+06	1.63435e+06	596686	847066	-1.0923	1.45469		PMBA_ECOLI	PMBA_ECOLI	pmbA	5.48569e+06	5.48551e+06	6.22748e+06	5.89012e+06	0.143382	1.11485
RL15_ECO24	rplO	3.3505e+07	4.71754e+07	3.61647e+07	3.07319e+07	-0.270287	0.349046		RL15_ECO24	rplO	3.3505e+07	4.71754e+07	3.61647e+07	3.07319e+07	-0.270287	0.349046		RIMP_ECOBW	rimP	3.6007e+06	4.26545e+06	3.83082e+06	3.69672e+06	-0.0634786	0.175829		PMRD_ECOLI	PMRD_ECOLI	pmrD	57350.8	68904.1	81225.2	84174.7	0.38962	1.08836
RL16_ECO24	rplP	2.05788e+07	2.67436e+07	2.10022e+07	1.78373e+07	-0.284997	0.461501		RL16_ECO24	rplP	2.05788e+07	2.67436e+07	2.10022e+07	1.78373e+07	-0.284997	0.461501		RIR1_ECOLI	nrdA	7.4624e+06	6.96341e+06	6.46207e+06	6.40515e+06	-0.164952	1.04562		PNCA_ECOLI	PNCA_ECOLI	pncA	363656	314689	348811	306847	-0.0490766	0.11999
RL17_ECO24	rplQ	2.0143e+07	2.52713e+07	1.92005e+07	1.84259e+07	-0.271402	0.565381		RL17_ECO24	rplQ	2.0143e+07	2.52713e+07	1.92005e+07	1.84259e+07	-0.271402	0.565381		RIR2_ECO57	nrdB	4.46549e+06	3.57227e+06	9.36183e+06	7.2634e+06	1.04851	1.19484		PNCB_ECOBW	PNCB_ECOBW	pncB	691257	669086	716694	686815	0.045068	0.436824
RL18_ECO24	rplR	1.78723e+06	1.31766e+06	1.46123e+06	2.2479e+06	0.25654	0.238569		RL18_ECO24	rplR	1.78723e+06	1.31766e+06	1.46123e+06	2.2479e+06	0.25654	0.238569		RIR3_ECOLI	nrdE	1786.67	2437.92	3241.59	3430.32	0.659288	1.16166		PNCC_ECOLI	PNCC_ECOLI	pncC	463719	435658	515718	471328	0.134191	0.62527
RL19_ECO24	rplS	9.25711e+06	1.02575e+07	2.67729e+07	2.33218e+07	1.3601	1.86879		RL19_ECO24	rplS	9.25711e+06	1.02575e+07	2.67729e+07	2.33218e+07	1.3601	1.86879		RISA_ECOLI	ribC	2.63658e+06	2.45282e+06	3.54851e+06	2.2742e+06	0.194196	0.203139		PNP_ECO27	PNP_ECO27	pnp	9.14038e+07	9.26874e+07	9.54603e+07	9.5887e+07	0.0557726	1.48098
RL2_ECO24	rplB	7.48974e+07	1.00731e+08	6.8091e+07	1.25645e+08	0.141564	0.0963149		RL2_ECO24	rplB	7.48974e+07	1.00731e+08	6.8091e+07	1.25645e+08	0.141564	0.0963149		RISB_ECOBW	ribH	5.54742e+06	4.42246e+06	9.53732e+06	7.71615e+06	0.791238	1.11586		PNTA_ECOLI	PNTA_ECOLI	pntA	891803	1.05159e+06	1.15382e+06	1.06354e+06	0.190265	0.562167
RL20_ECO24	rplT	4.28493e+07	6.51323e+07	3.57833e+07	6.92338e+07	-0.0401624	0.0232305		RL20_ECO24	rplT	4.28493e+07	6.51323e+07	3.57833e+07	6.92338e+07	-0.0401624	0.0232305		RL1_ECO24	rplA	2.29711e+08	2.54286e+08	1.70697e+08	3.23008e+08	0.0286496	0.0197456		PNTB_ECOLI	PNTB_ECOLI	pntB	1.07468e+06	1.07233e+06	1.23081e+06	1.15565e+06	0.152548	1.06515
RL21_ECO24	rplU	1.99517e+07	1.9022e+07	1.50211e+07	2.42968e+07	0.0126829	0.0114831		RL21_ECO24	rplU	1.99517e+07	1.9022e+07	1.50211e+07	2.42968e+07	0.0126829	0.0114831		RL10_ECO24	rplJ	1.66624e+08	9.08964e+07	1.7899e+08	1.43004e+08	0.322348	0.282079		POTA_ECOLI	POTA_ECOLI	potA	308712	299583	355477	382423	0.278653	1.34714
RL22_ECO24	rplV	1.73082e+06	2.49452e+06	1.39871e+07	1.1856e+07	2.61265	1.96701		RL22_ECO24	rplV	1.73082e+06	2.49452e+06	1.39871e+07	1.1856e+07	2.61265	1.96701		RL11_ECO24	rplK	7.89871e+07	9.50965e+07	5.80895e+07	5.14819e+07	-0.667909	1.18214		POTD_ECOLI	POTD_ECOLI	potD	1.81334e+06	2.03785e+06	1.60094e+06	1.55579e+06	-0.286871	1.02821
RL23_ECO57	rplW	255868	333810	1.56182e+06	5.23195e+06	3.52621	0.632488		RL23_ECO57	rplW	255868	333810	1.56182e+06	5.23195e+06	3.52621	0.632488		RL13_ECO24	rplM	4.25309e+07	4.96674e+07	3.62226e+07	3.66345e+07	-0.339669	0.944008		POTF_ECOLI	POTF_ECOLI	potF	976840	984593	961164	815189	-0.14299	0.477578
RL24_ECO24	rplX	1.96924e+06	3.93207e+06	9.78163e+06	9.52668e+06	1.71012	1.67555		RL24_ECO24	rplX	1.96924e+06	3.93207e+06	9.78163e+06	9.52668e+06	1.71012	1.67555		RL14_ECO24	rplN	3.07525e+07	3.95939e+07	2.80325e+07	3.9484e+07	-0.0592374	0.063995		POTG_ECOLI	POTG_ECOLI	potG	42201	43928.3	62157.1	60218	0.506734	2.29294
RL25_ECO24	rplY	347109	350801	4.21888e+06	1.18961e+06	2.95411	0.584707		RL25_ECO24	rplY	347109	350801	4.21888e+06	1.18961e+06	2.95411	0.584707		RL15_ECO24	rplO	2.77954e+07	3.51532e+07	5.33399e+07	3.53065e+07	0.493888	0.497813		POXB_ECOLI	POXB_ECOLI	poxB	9.23387e+06	9.97503e+06	9.93567e+06	9.17598e+06	-0.00732289	0.0290302
RL27_ECO24	rpmA	1.5511e+06	1.11252e+06	3.74219e+06	7.64514e+06	2.09597	0.805581		RL27_ECO24	rpmA	1.5511e+06	1.11252e+06	3.74219e+06	7.64514e+06	2.09597	0.805581		RL16_ECO24	rplP	1.24494e+07	1.29121e+07	3.09378e+07	1.85655e+07	0.964883	0.720123		PPIA_ECOLI	PPIA_ECOLI	ppiA	1.22226e+07	1.19132e+07	9.09765e+06	8.37804e+06	-0.465828	1.86801
RL28_ECO24	rpmB	703153	861590	8.88044e+06	5.12802e+06	3.1623	1.0954		RL28_ECO24	rpmB	703153	861590	8.88044e+06	5.12802e+06	3.1623	1.0954		RL17_ECO24	rplQ	3.8473e+07	3.85761e+07	4.29435e+07	3.97516e+07	0.102023	0.659361		PPIB_ECOLI	PPIB_ECOLI	ppiB	3.17081e+06	3.18002e+06	2.6582e+06	2.81923e+06	-0.213447	1.48875
RL29_ECO24	rpmC	45577.9	64800.3	1.68622e+06	683341	4.42409	0.815003		RL29_ECO24	rpmC	45577.9	64800.3	1.68622e+06	683341	4.42409	0.815003		RL18_ECO24	rplR	6.61133e+06	8.2646e+06	1.03726e+07	9.23321e+06	0.398297	0.845769		PPIC_ECOLI	PPIC_ECOLI	ppiC	2.02722e+06	1.98608e+06	1.8754e+06	1.88346e+06	-0.0944942	1.58341
RL3_ECO24	rplC	3.49657e+06	3.30433e+06	1.54444e+07	1.19396e+07	2.00954	1.55485		RL3_ECO24	rplC	3.49657e+06	3.30433e+06	1.54444e+07	1.19396e+07	2.00954	1.55485		RL19_ECO24	rplS	7.01503e+07	6.6694e+07	6.31863e+07	1.0152e+08	0.26736	0.264117		PPID_ECOLI	PPID_ECOLI	ppiD	5.73773e+06	5.62232e+06	8.70531e+06	8.32636e+06	0.58425	2.3149
RL30_ECO24	rpmD	113625	162514	707816	611624	2.25646	1.97766		RL30_ECO24	rpmD	113625	162514	707816	611624	2.25646	1.97766		RL2_ECO24	rplB	3.85159e+07	2.85985e+07	5.64346e+07	6.05811e+07	0.80201	1.36248		PPK1_ECO57	PPK1_ECO57	ppk	3.92532e+06	4.00014e+06	3.89305e+06	4.11842e+06	0.0155708	0.123828
RL31_ECO24	rpmE	28439.7	90690	570461	935470	3.66005	1.19063		RL31_ECO24	rpmE	28439.7	90690	570461	935470	3.66005	1.19063		RL20_ECO24	rplT	1.10767e+07	1.08559e+07	3.87332e+07	3.4349e+07	1.73644	2.13757		PPNN_ECOLI	PPNN_ECOLI	ppnN	1.10623e+07	1.11556e+07	1.15222e+07	1.17441e+07	0.066521	1.31085
RL32_ECO27	rpmF	226467	502053	2.18602e+06	4.7635e+06	3.25387	0.858681		RL32_ECO27	rpmF	226467	502053	2.18602e+06	4.7635e+06	3.25387	0.858681		RL21_ECO24	rplU	3.63146e+07	4.34427e+07	4.65405e+07	5.02226e+07	0.27884	0.774291		PPNP_ECOBW	PPNP_ECOBW	ppnP	2.30251e+06	2.96415e+06	2.54353e+06	2.4245e+06	-0.0842157	0.154702
RL33_ECO24	rpmG	16330.1	42196.1	775844	46846.2	3.81319	0.392795		RL33_ECO24	rpmG	16330.1	42196.1	775844	46846.2	3.81319	0.392795		RL22_ECO24	rplV	6.18516e+07	7.68352e+07	5.62628e+07	5.76269e+07	-0.284195	0.61782		PPSA_ECOLI	PPSA_ECOLI	ppsA	3.21054e+07	3.29835e+07	4.03342e+07	4.091e+07	0.319854	2.377
RL34_ECO24	rpmH	101015	312477	1.02333e+06	1.1856e+06	2.41742	1.67086		RL34_ECO24	rpmH	101015	312477	1.02333e+06	1.1856e+06	2.41742	1.67086		RL23_ECO57	rplW	7.13525e+06	9.05762e+06	5.78159e+06	8.92849e+06	-0.138553	0.138757		PPX_ECOLI	PPX_ECOLI	ppx	2.10709e+06	2.0553e+06	2.29798e+06	2.33117e+06	0.153336	1.77131
RL4_ECO24	rplD	3.49049e+07	4.91317e+07	2.27541e+07	3.75764e+07	-0.47813	0.434361		RL4_ECO24	rplD	3.49049e+07	4.91317e+07	2.27541e+07	3.75764e+07	-0.47813	0.434361		RL24_ECO24	rplX	1.06262e+08	1.21268e+08	7.81173e+07	8.00388e+07	-0.524712	1.35251		PQIB_ECOLI	PQIB_ECOLI	pqiB	258719	283486	296859	264274	0.0495051	0.161665
RL5_ECO24	rplE	8.11588e+06	6.52745e+06	3.30508e+07	5.04256e+07	2.51113	1.23171		RL5_ECO24	rplE	8.11588e+06	6.52745e+06	3.30508e+07	5.04256e+07	2.51113	1.23171		RL25_ECO24	rplY	3.41387e+07	4.10847e+07	3.55898e+07	4.36721e+07	0.0754471	0.130085		PQIC_ECOLI	PQIC_ECOLI	pqiC	114194	97057.8	144906	145630	0.459752	1.35902
RL6_ECO24	rplF	3.65867e+06	6.13563e+06	4.19187e+07	4.82255e+07	3.20222	2.15266		RL6_ECO24	rplF	3.65867e+06	6.13563e+06	4.19187e+07	4.82255e+07	3.20222	2.15266		RL27_ECO24	rpmA	4.10287e+06	4.47545e+06	5.80334e+06	8.38459e+06	0.725897	0.784023		PRC_ECOLI	PRC_ECOLI	prc	1.77234e+06	1.72865e+06	1.39404e+06	1.34737e+06	-0.35284	2.15425
RL7_ECO24	rplL	4.37245e+07	3.28988e+07	7.35242e+07	4.7617e+07	0.660836	0.595628		RL7_ECO24	rplL	4.37245e+07	3.28988e+07	7.35242e+07	4.7617e+07	0.660836	0.595628		RL28_ECO24	rpmB	3.05998e+06	3.5307e+06	1.03588e+07	6.90936e+06	1.38962	1.03672		PRIA_ECOLI	PRIA_ECOLI	priA	14093.2	17523.5	20153.8	19712	0.334463	0.854348
RL9_ECO24	rplI	6.26961e+06	1.27624e+07	5.25951e+07	4.99513e+07	2.42978	2.15659		RL9_ECO24	rplI	6.26961e+06	1.27624e+07	5.25951e+07	4.99513e+07	2.42978	2.15659		RL29_ECO24	rpmC	1.24915e+06	407719	3.98466e+06	2.33513e+06	1.93142	0.89247		PRIC_ECOLI	PRIC_ECOLI	priC	50062.2	47155.7	73626.4	64510.7	0.506808	1.29618
RLHA_ECOLI	rlhA	76916.9	69057.8	50315	59078.8	-0.416188	1.04663		RLHA_ECOLI	rlhA	76916.9	69057.8	50315	59078.8	-0.416188	1.04663		RL3_ECO24	rplC	7.29536e+07	7.93998e+07	1.02966e+08	1.46515e+08	0.711508	0.801041		PRMA_ECOBW	PRMA_ECOBW	prmA	1.36581e+06	1.4038e+06	1.45483e+06	1.32707e+06	0.00639074	0.0292312
RLMB_ECOLI	rlmB	5591.75	30622.3	35550	103284	1.93874	0.535846		RLMB_ECOLI	rlmB	5591.75	30622.3	35550	103284	1.93874	0.535846		RL30_ECO24	rpmD	1.07271e+07	1.28033e+07	1.25604e+07	1.16094e+07	0.0386777	0.0937722		PRMB_ECOLI	PRMB_ECOLI	prmB	1.4306e+06	1.50691e+06	1.47245e+06	1.3572e+06	-0.0539696	0.28659
RLMD_ECOLI	rlmD	1137.16	3044.49	13820.4	16544.5	2.86026	1.8027		RLMD_ECOLI	rlmD	1137.16	3044.49	13820.4	16544.5	2.86026	1.8027		RL31_ECO24	rpmE	100241	181859	846669	2.48537e+06	3.56213	0.690075		PRMC_ECOLI	PRMC_ECOLI	prmC	45610.1	50647.8	39300.4	48559	-0.131707	0.293165
RLMG_ECODH	rlmG	17179	21343.3	46222.8	142402	2.29175	0.586206		RLMG_ECODH	rlmG	17179	21343.3	46222.8	142402	2.29175	0.586206		RL32_ECO27	rpmF	925326	862531	3.30084e+06	5.2864e+06	2.26396	1.12042		PROA_ECO24	PROA_ECO24	proA	1.70165e+06	1.7485e+06	1.7155e+06	1.70998e+06	-0.0103513	0.184945
RLMH_ECOBW	rlmH	6097.55	2144.15	75976.4	47983.4	3.91079	1.26103		RLMH_ECOBW	rlmH	6097.55	2144.15	75976.4	47983.4	3.91079	1.26103		RL33_ECO24	rpmG	434672	407139	1.59441e+06	1.09973e+06	1.67826	1.18925		PROB_ECOBW	PROB_ECOBW	proB	493848	505964	507694	481446	-0.0154832	0.126438
RLMI_ECOBW	rlmI	209376	259710	256002	353166	0.376985	0.482918		RLMI_ECOBW	rlmI	209376	259710	256002	353166	0.376985	0.482918		RL4_ECO24	rplD	3.50325e+07	4.64568e+07	5.69134e+07	6.12962e+07	0.536664	1.02039		PROP_ECOLI	PROP_ECOLI	proP	648786	697785	1.04781e+06	933004	0.556802	1.43629
RLMJ_ECOLI	rlmJ	31586.5	54582.6	121153	501884	2.85408	0.530812		RLMJ_ECOLI	rlmJ	31586.5	54582.6	121153	501884	2.85408	0.530812		RL5_ECO24	rplE	4.9189e+07	5.62588e+07	9.77534e+07	1.77038e+08	1.38181	0.776734		PROQ_ECOBW	PROQ_ECOBW	proQ	1.08348e+07	1.13869e+07	1.11337e+07	1.10424e+07	-0.00295901	0.0256903
RLMKL_ECODH	rlmL	979857	1.26352e+06	82391.5	449581	-2.07625	1.17861		RLMKL_ECODH	rlmL	979857	1.26352e+06	82391.5	449581	-2.07625	1.17861		RL6_ECO24	rplF	1.40028e+08	1.7775e+08	1.08457e+08	1.87416e+08	-0.103042	0.0831768		PROV_ECOLI	PROV_ECOLI	proV	30105.4	25632.7	39815.2	37005.3	0.462829	1.24094
RLMM_ECOBD	rlmM	7764.8	4886.09	15868.2	54323.1	2.47205	0.561938		RLMM_ECOBD	rlmM	7764.8	4886.09	15868.2	54323.1	2.47205	0.561938		RL7_ECO24	rplL	1.36252e+08	9.46526e+07	1.22349e+08	1.33789e+08	0.149626	0.209135		PROX_ECOLI	PROX_ECOLI	proX	1.91887e+06	1.84932e+06	1.07427e+06	931061	-0.91003	2.09379
RLMN_ECOBW	rlmN	1.06169e+06	857818	510436	1.7526e+06	0.23752	0.0912337		RLMN_ECOBW	rlmN	1.06169e+06	857818	510436	1.7526e+06	0.23752	0.0912337		RL9_ECO24	rplI	2.17316e+08	2.3059e+08	2.45932e+08	3.16114e+08	0.32749	0.600088		PRPB_ECOLI	PRPB_ECOLI	prpB	1.99428e+06	2.04346e+06	2.03661e+06	2.05553e+06	0.0193065	0.386837
RLPA_ECO57	rlpA	89894.3	106957	58230.3	161768	0.160385	0.072688		RLPA_ECO57	rlpA	89894.3	106957	58230.3	161768	0.160385	0.072688		RLHA_ECOLI	rlhA	196774	176182	108571	81275.8	-0.97417	1.47961		PRPC_ECOLI	PRPC_ECOLI	prpC	572026	514109	676102	677941	0.318071	1.35917
RLUB_ECOLI	rluB	1.91927e+06	4.30069e+06	598334	5.72513e+06	0.0238101	0.00565916		RLUB_ECOLI	rluB	1.91927e+06	4.30069e+06	598334	5.72513e+06	0.0238101	0.00565916		RLMA_ECOLI	rlmA	112578	142993	76242.3	120461	-0.377704	0.412146		PRPD_ECO57	PRPD_ECO57	prpD	3.66486e+06	3.7345e+06	3.76187e+06	3.60079e+06	-0.00717361	0.0686911
RLUC_ECO57	rluC	21967.4	36948.3	73225.9	243610	2.42701	0.567691		RLUC_ECO57	rluC	21967.4	36948.3	73225.9	243610	2.42701	0.567691		RLMB_ECOLI	rlmB	1.51801e+06	1.6194e+06	393361	831088	-1.35744	1.29255		PRPE_ECOLI	PRPE_ECOLI	prpE	361314	355300	337398	313610	-0.138521	0.935438
RLUD_ECOLI	rluD	65582.7	61232.4	230408	365707	2.23286	1.13032		RLUD_ECOLI	rluD	65582.7	61232.4	230408	365707	2.23286	1.13032		RLMD_ECOLI	rlmD	20349.9	29027.9	2922.9	3916.8	-2.85186	1.40152		PSD_ECOBW	PSD_ECOBW	psd	1.57509e+06	1.65447e+06	1.6572e+06	1.50862e+06	-0.0287588	0.129867
RLUF_ECOLI	rluF	248748	227963	238528	254519	0.0486125	0.224114		RLUF_ECOLI	rluF	248748	227963	238528	254519	0.0486125	0.224114		RLME_ECOBW	rlmE	285529	243196	278679	292450	0.111301	0.355219		PSPA_ECOLI	PSPA_ECOLI	pspA	1.09441e+07	1.12263e+07	1.07598e+07	1.00351e+07	-0.0924051	0.659572
RMLA3_ECOLX	rmlA	123909	90317.1	799364	280175	2.33321	0.623104		RMLA3_ECOLX	rmlA	123909	90317.1	799364	280175	2.33321	0.623104		RLMF_ECOBW	rlmF	56335.4	56226.6	15695.2	17102.7	-1.77905	3.50437		PSPB_ECOLI	PSPB_ECOLI	pspB	758083	797939	768112	823403	0.0325389	0.18412
RMLB1_ECOLX	rfbB	248815	119124	869167	193983	1.53081	0.378438		RMLB1_ECOLX	rfbB	248815	119124	869167	193983	1.53081	0.378438		RLMG_ECODH	rlmG	129855	230295	95394.2	214267	-0.217906	0.109912		PSPE_ECOLI	PSPE_ECOLI	pspE	13044.9	14681.4	26063.3	25125.1	0.884566	2.19367
RMLD_ECOLX	rfbD	3498.24	12882.5	142619	39145.7	3.47199	0.597869		RMLD_ECOLX	rfbD	3498.24	12882.5	142619	39145.7	3.47199	0.597869		RLMH_ECOBW	rlmH	331211	400318	282662	283873	-0.368747	0.854968		PSPF_ECOLI	PSPF_ECOLI	pspF	124646	130298	131652	144074	0.113055	0.573043
RMUC_ECOLI	rmuC	14969.6	30127.5	50657.9	15877.7	0.561092	0.201378		RMUC_ECOLI	rmuC	14969.6	30127.5	50657.9	15877.7	0.561092	0.201378		RLMI_ECOBW	rlmI	1.81892e+06	1.96078e+06	704049	822511	-1.30799	2.17644		PSRP_ECO7I	PSRP_ECO7I	ppsR	1.31012e+06	1.39894e+06	1.26768e+06	1.24749e+06	-0.107131	0.777082
RNB_ECOHS	rnb	4.0317e+06	4.75843e+06	3.57231e+06	4.25987e+06	-0.166471	0.357196		RNB_ECOHS	rnb	4.0317e+06	4.75843e+06	3.57231e+06	4.25987e+06	-0.166471	0.357196		RLMJ_ECOLI	rlmJ	2.08413e+06	3.1789e+06	1.33273e+06	2.62197e+06	-0.412327	0.283899		PSS_ECOLI	PSS_ECOLI	pssA	1.50955e+06	1.39554e+06	1.64041e+06	1.82903e+06	0.256117	0.90434
RNC_ECOBW	rnc	5389.72	653.618	1900.86	36866.1	2.68141	0.345232		RNC_ECOBW	rnc	5389.72	653.618	1900.86	36866.1	2.68141	0.345232		RLMKL_ECO24	rlmL	880631	970970	135730	370899	-1.86977	1.47704		PSTB_ECOLI	PSTB_ECOLI	pstB	36439.4	35829.6	59897.9	61787.8	0.751711	2.79291
RNE_ECOLI	rne	1.831e+07	1.71169e+07	1.27778e+07	1.05192e+07	-0.604705	1.38094		RNE_ECOLI	rne	1.831e+07	1.71169e+07	1.27778e+07	1.05192e+07	-0.604705	1.38094		RLMM_ECOBD	rlmM	131986	120555	25609.8	45699	-1.82437	1.79919		PSTS_ECOLI	PSTS_ECOLI	pstS	287225	324280	227291	206429	-0.4956	1.27797
RNG_ECOLI	rng	91106.8	145381	28105	171303	-0.246042	0.0802722		RNG_ECOLI	rng	91106.8	145381	28105	171303	-0.246042	0.0802722		RLMN_ECOBW	rlmN	1.32101e+06	1.51994e+06	711016	1.43369e+06	-0.405592	0.345809		PT1_ECOLI	PT1_ECOLI	ptsI	3.4092e+07	3.34481e+07	4.21515e+07	3.96538e+07	0.276452	1.50622
RNK_ECOLI	rnk	6623.4	9468.45	86630.6	31164.6	2.87188	0.6808		RNK_ECOLI	rnk	6623.4	9468.45	86630.6	31164.6	2.87188	0.6808		RLPA_ECOLI	rlpA	28105.4	13732.1	44926.2	58757.1	1.30932	1.04491		PT1P_ECOLI	PT1P_ECOLI	ptsP	752506	699327	735754	735825	0.01949	0.127236
RNPH_ECOBW	rph	10025.9	96836.7	198572	258472	2.09657	1.097		RNPH_ECOBW	rph	10025.9	96836.7	198572	258472	2.09657	1.097		RLUB_ECOLI	rluB	340404	680463	253641	895893	0.171255	0.0576072		PTA_ECOLI	PTA_ECOLI	pta	1.21797e+07	1.16319e+07	1.31322e+07	1.23228e+07	0.096288	0.629502
RNR_ECOLI	rnr	1.35085e+07	4.57881e+06	1.55868e+06	8.49011e+06	-0.847952	0.259034		RNR_ECOLI	rnr	1.35085e+07	4.57881e+06	1.55868e+06	8.49011e+06	-0.847952	0.259034		RLUC_ECOLI	rluC	109084	116005	31254.2	56512.3	-1.35875	1.46218		PTFAH_ECOLI	PTFAH_ECOLI	fruB	120862	124385	201270	173450	0.611579	1.35804
RNT_ECOHS	rnt	5409.48	8693.34	33264.6	19163.4	1.89435	0.928162		RNT_ECOHS	rnt	5409.48	8693.34	33264.6	19163.4	1.89435	0.928162		RLUD_ECOLI	rluD	661418	561409	427487	602743	-0.247253	0.355979		PTFBC_ECOLI	PTFBC_ECOLI	fruA	412582	444480	694385	688324	0.690027	2.42094
ROB_ECOLI	rob	175642	154161	184144	231035	0.33213	0.620339		ROB_ECOLI	rob	175642	154161	184144	231035	0.33213	0.620339		RMLA2_ECOLI	rffH	249730	250224	677375	554609	1.30112	1.56876		PTGA_ECOLI	PTGA_ECOLI	crr	3.41367e+07	3.45357e+07	3.69079e+07	3.54745e+07	0.0759099	0.885558
RODA_ECOLI	mrdB	31829.1	32974.6	20591.2	39425	-0.110725	0.0843858		RODA_ECOLI	mrdB	31829.1	32974.6	20591.2	39425	-0.110725	0.0843858		RMLA3_ECOLX	rmlA	3.69518e+06	2.08355e+06	8.53751e+06	3.23727e+06	1.02688	0.406455		PTGCB_ECOLI	PTGCB_ECOLI	ptsG	485475	495659	782019	836155	0.721846	2.13109
RODZ_ECOBW	rodZ	1.61484e+06	2.18352e+06	903657	2.84021e+06	-0.0208476	0.00836993		RODZ_ECOBW	rodZ	1.61484e+06	2.18352e+06	903657	2.84021e+06	-0.0208476	0.00836993		RMLB1_ECOLI	rfbB	182171	95783.3	101977	265724	0.403686	0.170217		PTH_ECOBW	PTH_ECOBW	pth	861423	830860	764362	735988	-0.173671	1.35546
ROXA_ECOLI	roxA	270919	131778	286937	194154	0.256613	0.164071		ROXA_ECOLI	roxA	270919	131778	286937	194154	0.256613	0.164071		RMLB1_ECOLX	rfbB	2.35089e+06	1.25433e+06	1.49739e+06	2.02665e+06	-0.0328579	0.0209495		PTHA_ECOLI	PTHA_ECOLI	srlB	638194	552414	582597	553053	-0.0681804	0.217341
RP54_ECOLI	rpoN	17326.8	28118	56097.4	20498.9	0.753161	0.309388		RP54_ECOLI	rpoN	17326.8	28118	56097.4	20498.9	0.753161	0.309388		RMLB2_ECOLI	rffG	273503	228350	327968	454637	0.641019	0.764295		PTHP_ECOLI	PTHP_ECOLI	ptsH	1.01249e+07	9.44827e+06	1.02029e+07	9.40468e+06	0.00253198	0.0102066
RPE_ECOLI	rpe	68460.7	42607.7	257816	71357.6	1.5674	0.43622		RPE_ECOLI	rpe	68460.7	42607.7	257816	71357.6	1.5674	0.43622		RMLD_ECOLX	rfbD	839877	374358	694783	622457	0.117471	0.0720093		PTKA_ECOLI	PTKA_ECOLI	gatA	1.40546e+06	1.48772e+06	1.36369e+06	1.35064e+06	-0.0920644	0.782894
RPIA_ECOBW	rpiA	101149	54715.7	483909	134796	1.98896	0.495836		RPIA_ECOBW	rpiA	101149	54715.7	483909	134796	1.98896	0.495836		RNB_ECOBW	rnb	7.58241e+06	7.12917e+06	4.44883e+06	5.35354e+06	-0.585749	1.39841		PTKC_ECOLI	PTKC_ECOLI	gatC	393505	561743	774956	823961	0.743148	1.17539
RPOA_ECOHS	rpoA	1.29457e+07	1.2286e+07	4.23564e+07	4.42881e+07	1.77987	2.95746		RPOA_ECOHS	rpoA	1.29457e+07	1.2286e+07	4.23564e+07	4.42881e+07	1.77987	2.95746		RNC_ECOBW	rnc	639093	653595	153478	408887	-1.20079	0.983292		PTM3C_ECOLI	PTM3C_ECOLI	mtlA	2.70288e+06	2.69827e+06	3.7041e+06	3.72111e+06	0.459166	4.12033
RPOB_ECOBW	rpoB	1.58975e+08	1.85924e+08	1.12421e+08	1.97077e+08	-0.156244	0.137393		RPOB_ECOBW	rpoB	1.58975e+08	1.85924e+08	1.12421e+08	1.97077e+08	-0.156244	0.137393		RND_ECOLI	rnd	672869	922353	173442	492604	-1.26006	0.827423		PTNAB_ECOLI	PTNAB_ECOLI	manX	4.50537e+06	4.35584e+06	5.64335e+06	5.40336e+06	0.31804	1.78698
RPOC_ECODH	rpoC	2.03611e+08	2.7131e+08	1.31057e+08	2.29887e+08	-0.395913	0.354776		RPOC_ECODH	rpoC	2.03611e+08	2.7131e+08	1.31057e+08	2.29887e+08	-0.395913	0.354776		RNE_ECOLI	rne	1.39212e+07	1.11355e+07	1.06992e+07	6.83817e+06	-0.514767	0.593432		PTND_ECOLI	PTND_ECOLI	manZ	998135	976971	1.46864e+06	1.75799e+06	0.7081	1.30311
RPOD_ECOLI	rpoD	1.03097e+07	1.6416e+07	9.71903e+06	1.31345e+07	-0.225809	0.196833		RPOD_ECOLI	rpoD	1.03097e+07	1.6416e+07	9.71903e+06	1.31345e+07	-0.225809	0.196833		RNG_ECOLI	rng	1.59491e+06	1.19935e+06	226904	527547	-1.88897	1.26342		PTQA_ECOLI	PTQA_ECOLI	chbA	20478.9	13524.7	46554.2	29671.9	1.1646	0.833017
RPOE_ECOLI	rpoE	73554.8	88575.6	402751	668595	2.7242	1.1186		RPOE_ECOLI	rpoE	73554.8	88575.6	402751	668595	2.7242	1.1186		RNH2_ECO24	rnhB	297558	292392	21770.6	65520.5	-2.75669	2.11955		PTQB_ECOLI	PTQB_ECOLI	chbB	1.75121e+06	1.90314e+06	1.60156e+06	1.53355e+06	-0.221098	1.04949
RPOS_ECOLI	rpoS	0	0	11144.1	144.944	#DIV/0!	0.38443		RPOS_ECOLI	rpoS	0	0	11144.1	144.944	#DIV/0!	0.38443		RNK_ECOLI	rnk	962640	1.01739e+06	1.36126e+06	1.58261e+06	0.572192	1.2868		PTQC_ECOLI	PTQC_ECOLI	chbC	5583.52	7931.07	13699.8	15168.7	1.09498	1.50831
RPOZ_ECOBW	rpoZ	638186	501535	5.58773e+06	3.13275e+06	2.93573	1.04068		RPOZ_ECOBW	rpoZ	638186	501535	5.58773e+06	3.13275e+06	2.93573	1.04068		RNPA_ECOBW	rnpA	4355.78	2126.87	35735.1	25923.7	3.24965	1.49922		PTRA_ECOLI	PTRA_ECOLI	ptrA	776367	838304	647674	635440	-0.331591	1.46347
RRAA_ECOBW	rraA	33804.1	42186.9	146400	74127.4	1.53706	0.732018		RRAA_ECOBW	rraA	33804.1	42186.9	146400	74127.4	1.53706	0.732018		RNPH_ECOBW	rph	902789	979084	1.37099e+06	1.45795e+06	0.588092	1.8358		PTRB_ECOLI	PTRB_ECOLI	ptrB	219496	202286	158729	175051	-0.337602	1.18322
RRF_ECOBW	frr	1.41148e+06	1.29673e+06	6.83132e+06	3.84351e+06	1.9788	0.932886		RRF_ECOBW	frr	1.41148e+06	1.29673e+06	6.83132e+06	3.84351e+06	1.9788	0.932886		RNR_ECOLI	rnr	1.0684e+07	3.54983e+06	2.03488e+06	6.69159e+06	-0.705851	0.233387		PTSN_ECOLI	PTSN_ECOLI	ptsN	1.38804e+06	1.40882e+06	1.42812e+06	1.43929e+06	0.0359444	1.01781
RS1_ECO57	rpsA	7.19484e+07	8.49876e+07	8.32579e+07	1.22465e+08	0.390526	0.444787		RS1_ECO57	rpsA	7.19484e+07	8.49876e+07	8.32579e+07	1.22465e+08	0.390526	0.444787		RNT_ECOHS	rnt	652753	783846	1.26413e+06	1.15775e+06	0.753471	1.5509		PTTBC_ECOLI	PTTBC_ECOLI	treB	609461	547341	759588	1.13466e+06	0.711481	0.716792
RS10_ECO24	rpsJ	5.05565e+06	8.3582e+06	3.92517e+07	3.58535e+07	2.48519	2.23296		RS10_ECO24	rpsJ	5.05565e+06	8.3582e+06	3.92517e+07	3.58535e+07	2.48519	2.23296		ROB_ECOLI	rob	48376.8	47989.7	114378	74640.9	0.971924	0.83866		PTW3C_ECOLI	PTW3C_ECOLI	nagE	538816	591915	943581	846247	0.662565	1.56619
RS11_ECO24	rpsK	3.41798e+06	3.93186e+06	1.31435e+07	1.4502e+07	1.91126	2.29395		RS11_ECO24	rpsK	3.41798e+06	3.93186e+06	1.31435e+07	1.4502e+07	1.91126	2.29395		RODZ_ECOBW	rodZ	257231	313692	712588	1.01734e+06	1.59934	1.18941		PUR1_ECOLI	PUR1_ECOLI	purF	4.65371e+06	4.72272e+06	4.97011e+06	4.92964e+06	0.0783541	1.64627
RS12_ECO24	rpsL	6.12665e+06	6.15888e+06	4.43895e+06	117201	-1.43107	0.666338		RS12_ECO24	rpsL	6.12665e+06	6.15888e+06	4.43895e+06	117201	-1.43107	0.666338		ROF_ECOLI	rof	130405	73242.1	306791	130763	1.10339	0.476711		PUR2_ECO57	PUR2_ECO57	purD	119650	112691	313088	287334	1.36973	2.28298
RS13_ECO57	rpsM	2.72604e+07	2.90293e+07	4.22219e+07	6.31858e+07	0.90504	0.839589		RS13_ECO57	rpsM	2.72604e+07	2.90293e+07	4.22219e+07	6.31858e+07	0.90504	0.839589		ROXA_ECOLI	roxA	957089	980170	1.45788e+06	1.59408e+06	0.655719	1.82353		PUR2_ECOL6	PUR2_ECOL6	purD	195315	222177	206415	180567	-0.109481	0.301794
RS14_ECO24	rpsN	2.77608e+06	3.41292e+06	8.645e+06	6.53434e+06	1.29433	1.25804		RS14_ECO24	rpsN	2.77608e+06	3.41292e+06	8.645e+06	6.53434e+06	1.29433	1.25804		RP54_ECOLI	rpoN	310225	343022	306827	225482	-0.295366	0.520142		PUR2_ECOLI	PUR2_ECOLI	purD	2.44609e+06	2.37462e+06	2.68478e+06	2.37402e+06	0.0695467	0.273173
RS15_ECO24	rpsO	108000	261999	1.30653e+06	556176	2.33181	0.719729		RS15_ECO24	rpsO	108000	261999	1.30653e+06	556176	2.33181	0.719729		RPE_ECOLI	rpe	1.93658e+06	1.14925e+06	5.10178e+06	2.07585e+06	1.21785	0.493751		PUR3_ECOLI	PUR3_ECOLI	purN	463692	482228	395969	393087	-0.261591	1.85386
RS16_ECO24	rpsP	397064	439036	3.98814e+06	2.42582e+06	2.93947	1.15287		RS16_ECO24	rpsP	397064	439036	3.98814e+06	2.42582e+06	2.93947	1.15287		RPIA_ECOBW	rpiA	3.69096e+06	2.38154e+06	5.7933e+06	2.73787e+06	0.490452	0.270383		PUR4_ECOLI	PUR4_ECOLI	purL	1.1233e+07	1.10667e+07	1.33873e+07	1.26493e+07	0.223522	1.41314
RS17_ECO24	rpsQ	148136	80858.6	1.72844e+06	760280	3.44202	0.837738		RS17_ECO24	rpsQ	148136	80858.6	1.72844e+06	760280	3.44202	0.837738		RPOA_ECOHS	rpoA	1.00162e+08	9.2741e+07	1.02722e+08	1.3882e+08	0.324397	0.497952		PUR5_ECO27	PUR5_ECO27	purM	5.51795e+06	6.04143e+06	6.07856e+06	5.74034e+06	0.032032	0.144152
RS18_ECO24	rpsR	2.26675e+06	2.29237e+06	1.04592e+07	9.254e+06	2.11233	2.20286		RS18_ECO24	rpsR	2.26675e+06	2.29237e+06	1.04592e+07	9.254e+06	2.11233	2.20286		RPOB_ECOBW	rpoB	1.10327e+08	9.62655e+07	1.26579e+08	1.43742e+08	0.387884	0.987785		PUR7_ECO24	PUR7_ECO24	purC	1.27522e+07	1.24527e+07	1.66777e+07	1.38888e+07	0.278249	0.707522
RS19_ECO24	rpsS	272457	592161	2.81964e+06	3.52669e+06	2.87579	1.71096		RS19_ECO24	rpsS	272457	592161	2.81964e+06	3.52669e+06	2.87579	1.71096		RPOC_ECODH	rpoC	4.88684e+07	4.219e+07	1.27126e+08	1.30287e+08	1.49922	2.70621		PUR8_ECOL6	PUR8_ECOL6	purB	9.51656e+06	9.60052e+06	1.14546e+07	1.07354e+07	0.215046	1.28996
RS2_ECO27	rpsB	6.01334e+06	8.5988e+06	3.15492e+07	3.70913e+07	2.23189	1.90063		RS2_ECO27	rpsB	6.01334e+06	8.5988e+06	3.15492e+07	3.70913e+07	2.23189	1.90063		RPOD_ECOLI	rpoD	3.35139e+06	2.56959e+06	9.91134e+06	8.1696e+06	1.61056	1.62389		PUR9_ECO55	PUR9_ECO55	purH	1.15009e+07	1.12216e+07	1.1964e+07	1.20015e+07	0.0768358	1.321
RS20_ECO24	rpsT	1.48061e+06	1.5585e+06	3.54787e+06	1.49157e+06	0.729613	0.362966		RS20_ECO24	rpsT	1.48061e+06	1.5585e+06	3.54787e+06	1.49157e+06	0.729613	0.362966		RPOE_ECOLI	rpoE	611146	605879	454303	785670	0.0269505	0.0217763		PURA_ECOBW	PURA_ECOBW	purA	5.65161e+07	5.74479e+07	5.85267e+07	5.7544e+07	0.0264268	0.584939
RS21_ECO24	rpsU	2.0992e+06	2.38629e+06	9.28003e+06	8.29059e+06	1.96983	2.21168		RS21_ECO24	rpsU	2.0992e+06	2.38629e+06	9.28003e+06	8.29059e+06	1.96983	2.21168		RPOZ_ECOBW	rpoZ	7.38533e+06	6.38153e+06	1.27954e+07	8.90842e+06	0.65675	0.728948		PURE_ECOLI	PURE_ECOLI	purE	1.94436e+06	1.69272e+06	1.79702e+06	1.82042e+06	-0.00781288	0.0245114
RS3_ECO24	rpsC	7.99155e+07	7.91052e+07	1.04321e+08	1.52897e+08	0.693775	0.743182		RS3_ECO24	rpsC	7.99155e+07	7.91052e+07	1.04321e+08	1.52897e+08	0.693775	0.743182		RRAA_ECOBW	rraA	5.4874e+06	5.82133e+06	6.56857e+06	8.6221e+06	0.425749	0.692405		PURK_ECOLI	PURK_ECOLI	purK	1.80856e+06	1.8448e+06	2.34205e+06	2.23538e+06	0.325314	1.83738
RS4_ECO24	rpsD	6.63169e+07	7.98201e+07	8.20533e+07	5.84651e+07	-0.0565633	0.0678503		RS4_ECO24	rpsD	6.63169e+07	7.98201e+07	8.20533e+07	5.84651e+07	-0.0565633	0.0678503		RRAB_ECOLI	rraB	131663	51443.8	189980	126829	0.790931	0.494105		PURR_ECOBW	PURR_ECOBW	purR	2.28621e+06	2.25436e+06	2.21638e+06	2.1558e+06	-0.0545217	0.876159
RS5_ECO24	rpsE	5.56403e+06	7.50071e+06	3.88391e+07	3.55133e+07	2.5087	2.4067		RS5_ECO24	rpsE	5.56403e+06	7.50071e+06	3.88391e+07	3.55133e+07	2.5087	2.4067		RRF_ECOBW	frr	3.06183e+07	2.53452e+07	1.72722e+07	2.0121e+07	-0.581711	1.04441		PURT_ECO57	PURT_ECO57	purT	6.86063e+06	7.54556e+06	7.64808e+06	7.64369e+06	0.0860663	0.487775
RS6_ECO24	rpsF	1.2656e+06	1.41931e+06	5.41305e+06	3.62344e+06	1.75089	1.14568		RS6_ECO24	rpsF	1.2656e+06	1.41931e+06	5.41305e+06	3.62344e+06	1.75089	1.14568		RS1_ECO57	rpsA	3.35213e+08	3.38618e+08	1.51539e+08	1.69455e+08	-1.06984	2.57499		PURU_ECOL6	PURU_ECOL6	purU	3.3933e+06	3.68179e+06	3.30303e+06	3.49759e+06	-0.0570828	0.289975
RS7_ECO24	rpsG	5.21818e+06	7.60138e+06	4.06597e+07	4.25011e+07	2.69756	2.73798		RS7_ECO24	rpsG	5.21818e+06	7.60138e+06	4.06597e+07	4.25011e+07	2.69756	2.73798		RS10_ECO24	rpsJ	9.1717e+07	8.53618e+07	4.9518e+07	6.74513e+07	-0.598261	1.05913		PUTA_ECOLI	PUTA_ECOLI	putA	9.68402e+06	1.00525e+07	9.16663e+06	9.41012e+06	-0.0873667	0.922425
RS8_ECO24	rpsH	1.63566e+06	1.72586e+06	6.59899e+06	1.0816e+07	2.37315	1.09968		RS8_ECO24	rpsH	1.63566e+06	1.72586e+06	6.59899e+06	1.0816e+07	2.37315	1.09968		RS11_ECO24	rpsK	1.96253e+07	1.43976e+07	1.86195e+07	2.03952e+07	0.197513	0.335977		PUTP_ECOLI	PUTP_ECOLI	putP	74846.1	100393	167862	178587	0.983319	1.59854
RS9_ECO24	rpsI	2.92436e+07	3.8409e+07	2.97404e+07	2.77512e+07	-0.234795	0.406872		RS9_ECO24	rpsI	2.92436e+07	3.8409e+07	2.97404e+07	2.77512e+07	-0.234795	0.406872		RS12_ECO24	rpsL	1.68508e+06	2.09948e+06	4.33913e+06	2.17408e+06	0.783241	0.46677		PUUA_ECOLI	PUUA_ECOLI	puuA	1.28173e+06	1.29025e+06	1.45444e+06	1.35171e+06	0.125716	0.82083
RSD_ECOBW	rsd	1926.55	763.397	18489.4	25615.2	4.03528	1.53648		RSD_ECOBW	rsd	1926.55	763.397	18489.4	25615.2	4.03528	1.53648		RS13_ECO57	rpsM	1.60963e+07	1.92612e+07	4.85676e+07	5.01681e+07	1.48155	2.50628		PUUB_ECOLI	PUUB_ECOLI	puuB	1.79426e+07	1.81907e+07	1.92286e+07	2.0172e+07	0.124886	1.10377
RSEA_ECOLI	rseA	28198.2	27416.1	55666.4	91878	1.40762	0.898077		RSEA_ECOLI	rseA	28198.2	27416.1	55666.4	91878	1.40762	0.898077		RS14_ECO24	rpsN	2.0794e+06	2.39782e+06	8.38468e+06	6.08518e+06	1.69238	1.30138		PUUC_ECOLI	PUUC_ECOLI	puuC	1.14348e+07	1.21303e+07	1.44605e+07	1.38878e+07	0.266609	1.47244
RSEB_ECOLI	rseB	95462.6	103324	245769	286857	1.4219	1.81413		RSEB_ECOLI	rseB	95462.6	103324	245769	286857	1.4219	1.81413		RS15_ECO24	rpsO	8.24394e+06	9.81758e+06	5.57374e+06	3.93003e+06	-0.926348	1.19387		PUUD_ECO57	PUUD_ECO57	puuD	1.67253e+06	1.70842e+06	1.55877e+06	1.64727e+06	-0.076635	0.680898
RSEP_ECOLI	rseP	402844	345952	231657	549140	0.0603736	0.031509		RSEP_ECOLI	rseP	402844	345952	231657	549140	0.0603736	0.031509		RS16_ECO24	rpsP	2.64164e+07	3.65584e+07	2.03264e+07	1.62648e+07	-0.783277	0.863039		PUUE_ECOLI	PUUE_ECOLI	puuE	2.47828e+07	2.53867e+07	2.52249e+07	2.3727e+07	-0.0354482	0.276091
RSGA_ECOHS	rsgA	57045.1	33485	183303	184243	2.02146	2.14465		RSGA_ECOHS	rsgA	57045.1	33485	183303	184243	2.02146	2.14465		RS17_ECO24	rpsQ	1.70466e+07	1.78098e+07	1.6647e+07	1.48151e+07	-0.147807	0.639523		PUUR_ECOLI	PUUR_ECOLI	puuR	2.15822e+06	2.33538e+06	2.31678e+06	2.25885e+06	0.0260974	0.153124
RSMA_ECOBW	rsmA	228779	262511	1.16863e+06	1.16691e+06	2.24911	3.47464		RSMA_ECOBW	rsmA	228779	262511	1.16863e+06	1.16691e+06	2.24911	3.47464		RS18_ECO24	rpsR	3.82384e+06	2.84664e+06	1.53517e+07	1.06373e+07	1.96204	1.24514		PXPB_ECOLI	PXPB_ECOLI	pxpB	20211.9	18900.3	22793.9	24203.4	0.264961	1.26147
RSMB_ECO57	rsmB	627109	848015	267548	303708	-1.36863	1.25018		RSMB_ECO57	rsmB	627109	848015	267548	303708	-1.36863	1.25018		RS19_ECO24	rpsS	887037	1.05904e+06	3.79718e+06	3.40356e+06	1.88758	2.17937		PXPC_ECOLI	PXPC_ECOLI	pxpC	228087	223191	230173	237415	0.0512243	0.692417
RSMC_ECO24	rsmC	147354	127115	961334	1.12775e+06	2.92815	2.07433		RSMC_ECO24	rsmC	147354	127115	961334	1.12775e+06	2.92815	2.07433		RS2_ECO27	rpsB	5.40271e+07	5.93512e+07	5.8292e+07	5.886e+07	0.0472357	0.256518		PYRB_ECOBW	PYRB_ECOBW	pyrB	1.21148e+06	1.09772e+06	1.18325e+06	1.16684e+06	0.0253211	0.121453
RSME_ECOLI	rsmE	12190.8	12778.4	405448	249456	4.71306	1.25025		RSME_ECOLI	rsmE	12190.8	12778.4	405448	249456	4.71306	1.25025		RS20_ECO24	rpsT	230767	189858	2.88493e+06	906562	3.17216	0.637164		PYRC_ECO27	PYRC_ECO27	pyrC	900198	942359	878872	902091	-0.0490519	0.482751
RSMF_ECOBW	rsmF	28545.9	42041.5	57461.4	112741	1.26977	0.653421		RSMF_ECOBW	rsmF	28545.9	42041.5	57461.4	112741	1.26977	0.653421		RS21_ECO24	rpsU	1.71526e+06	1.56792e+06	9.18014e+06	9.68871e+06	2.52284	2.9385		PYRD_ECOBW	PYRD_ECOBW	pyrD	671281	606112	837944	819114	0.375422	1.5161
RSMH_ECOBD	rsmH	162361	181480	765857	843697	2.22685	2.39943		RSMH_ECOBD	rsmH	162361	181480	765857	843697	2.22685	2.39943		RS3_ECO24	rpsC	5.41559e+07	5.15166e+07	9.70345e+07	1.2144e+08	1.04786	1.3542		PYRE_ECOBW	PYRE_ECOBW	pyrE	1.77135e+06	1.68411e+06	1.82974e+06	1.78625e+06	0.0655162	0.617392
RSMI_ECOLI	rsmI	100418	306674	251650	1.75216e+06	2.29932	0.395401		RSMI_ECOLI	rsmI	100418	306674	251650	1.75216e+06	2.29932	0.395401		RS4_ECO24	rpsD	4.93782e+07	5.21147e+07	8.45229e+07	7.14329e+07	0.619759	1.25701		PYRF_ECOHS	PYRF_ECOHS	pyrF	1.45884e+06	1.49321e+06	1.47089e+06	1.36777e+06	-0.056508	0.391054
RSPR_ECOLI	rspR	18595.8	7354.35	33748.8	36323.2	1.43309	1.2074		RSPR_ECOLI	rspR	18595.8	7354.35	33748.8	36323.2	1.43309	1.2074		RS5_ECO24	rpsE	1.06235e+08	1.03787e+08	7.51844e+07	8.68198e+07	-0.374505	1.25028		PYRG_ECOBW	PYRG_ECOBW	pyrG	1.54022e+07	1.65087e+07	1.71455e+07	1.56886e+07	0.0411453	0.177876
RSSA_ECOLI	rssA	20094.7	17776.2	13685.1	26462.7	0.0842306	0.0570184		RSSA_ECOLI	rssA	20094.7	17776.2	13685.1	26462.7	0.0842306	0.0570184		RS6_ECO24	rpsF	6.16611e+07	5.07951e+07	4.50457e+07	3.412e+07	-0.506415	0.786967		PYRH_ECOHS	PYRH_ECOHS	pyrH	2.60189e+06	2.44899e+06	2.7285e+06	2.54574e+06	0.0624274	0.34918
RSTA_ECOLI	rstA	6093.01	3452.53	37493.4	36280	2.9502	2.69022		RSTA_ECOLI	rstA	6093.01	3452.53	37493.4	36280	2.9502	2.69022		RS7_ECO24	rpsG	4.9599e+07	6.25383e+07	5.2188e+07	6.84588e+07	0.105523	0.141481		PYRI_ECOBW	PYRI_ECOBW	pyrI	1.24846e+06	1.19338e+06	1.13549e+06	1.14368e+06	-0.0994558	1.00037
RSTB_ECOLI	rstB	38906.8	41878.3	6007.1	42316.3	-0.741369	0.33076		RSTB_ECOLI	rstB	38906.8	41878.3	6007.1	42316.3	-0.741369	0.33076		RS8_ECO24	rpsH	8.59069e+07	9.55115e+07	1.07719e+08	8.78317e+07	0.108225	0.230806		QMCA_ECOLI	QMCA_ECOLI	qmcA	95825.3	103818	183466	174992	0.844381	2.27274
RSUA_ECOLI	rsuA	23205.3	21789.1	255623	172177	3.24912	1.35271		RSUA_ECOLI	rsuA	23205.3	21789.1	255623	172177	3.24912	1.35271		RS9_ECO24	rpsI	1.60902e+07	1.83981e+07	2.89147e+07	2.992e+07	0.770562	1.97787		QOR1_ECOLI	QOR1_ECOLI	qorA	5.2994e+06	5.33382e+06	5.88096e+06	5.25367e+06	0.0664754	0.293703
RSXC_ECOSM	rsxC	54620.4	321553	216087	134291	-0.102486	0.0292788		RSXC_ECOSM	rsxC	54620.4	321553	216087	134291	-0.102486	0.0292788		RSEA_ECOLI	rseA	78436.2	76206.4	62856.1	144289	0.421703	0.232616		QOR2_ECOLI	QOR2_ECOLI	qorB	282744	280336	326384	296995	0.146769	0.750744
RSXD_ECOBW	rsxD	8831.62	9926.23	2583.34	108.338	-2.80092	1.56511		RSXD_ECOBW	rsxD	8831.62	9926.23	2583.34	108.338	-2.80092	1.56511		RSEB_ECOLI	rseB	1.21109e+06	986551	932033	1.97515e+06	0.403663	0.240723		QSEB_ECOLI	QSEB_ECOLI	qseB	83304	78396.7	85626.8	92309	0.13803	0.722835
RSXG_ECOLI	rsxG	16899.7	20434.5	42527.4	54148.3	1.37266	1.40411		RSXG_ECOLI	rsxG	16899.7	20434.5	42527.4	54148.3	1.37266	1.40411		RSGA_ECOHS	rsgA	521862	571143	202994	201875	-1.43277	2.29309		QUEA_ECOBW	QUEA_ECOBW	queA	2.04458e+06	2.16446e+06	1.98142e+06	2.03557e+06	-0.0673724	0.550135
RT86_ECOLX	RT86_ECOLX	137666	132570	83191.7	170364	-0.0919161	0.0624098		RT86_ECOLX	RT86_ECOLX	137666	132570	83191.7	170364	-0.0919161	0.0624098		RSMA_ECOBW	rsmA	878077	1.1974e+06	864801	948475	-0.194842	0.292174		QUEC_ECOBW	QUEC_ECOBW	queC	195765	199379	205368	214748	0.0884111	0.882938
RUVA_ECOBW	ruvA	4290.67	25635.9	64040.1	12287.7	1.35078	0.305965		RUVA_ECOBW	ruvA	4290.67	25635.9	64040.1	12287.7	1.35078	0.305965		RSMB_ECOBW	rsmB	292097	257228	178629	219793	-0.46336	0.9683		QUED_ECOLI	QUED_ECOLI	queD	235202	230055	221649	204476	-0.12675	0.793819
RUVB_ECOBW	ruvB	87913.1	60128.2	303099	226873	1.83992	1.37383		RUVB_ECOBW	ruvB	87913.1	60128.2	303099	226873	1.83992	1.37383		RSMC_ECO24	rsmC	2.01526e+06	2.64484e+06	1.7245e+06	2.20477e+06	-0.246102	0.343453		QUEE_ECOLI	QUEE_ECOLI	queE	702976	714677	817789	795493	0.186495	1.79139
SAD_ECOLI	sad	20959	4033.19	72906.8	27225.8	2.00236	0.58017		SAD_ECOLI	sad	20959	4033.19	72906.8	27225.8	2.00236	0.58017		RSME_ECOLI	rsmE	795873	770314	1.00111e+06	663773	0.0881609	0.098013		QUEF_ECOBW	QUEF_ECOBW	queF	1.90961e+06	1.90338e+06	2.0009e+06	1.82712e+06	0.00567187	0.0273178
SANA_ECOLI	sanA	0	0	6497.4	17265.2	#DIV/0!	0.801208		SANA_ECOLI	sanA	0	0	6497.4	17265.2	#DIV/0!	0.801208		RSMF_ECOBW	rsmF	120590	143469	83951.8	97894.7	-0.538138	1.03707		RADA_ECOLI	RADA_ECOLI	radA	348613	401777	489449	513709	0.418836	1.30528
SAPD_ECOLI	sapD	6962.34	1152.92	11772	24727.8	2.16918	0.736068		SAPD_ECOLI	sapD	6962.34	1152.92	11772	24727.8	2.16918	0.736068		RSMG_ECO7I	rsmG	258842	320581	108746	166679	-1.07296	1.15759		RAPA_ECOBW	RAPA_ECOBW	rapA	3.40591e+06	3.22451e+06	3.24006e+06	3.39924e+06	0.00193044	0.011442
SAPF_ECOLI	sapF	36409.3	44953.6	74165.5	154564	1.4912	0.67793		SAPF_ECOLI	sapF	36409.3	44953.6	74165.5	154564	1.4912	0.67793		RSMH_ECOBD	rsmH	1.84116e+06	1.27935e+06	1.48598e+06	1.25292e+06	-0.188183	0.225864		RAPZ_ECOBW	RAPZ_ECOBW	rapZ	964457	1.04948e+06	1.19333e+06	1.13368e+06	0.208461	1.02377
SBCD_ECOLI	sbcD	24874.3	21767.1	94041.9	47808.4	1.60469	0.75384		SBCD_ECOLI	sbcD	24874.3	21767.1	94041.9	47808.4	1.60469	0.75384		RSMI_ECOLI	rsmI	1.48053e+06	4.10592e+06	899526	3.06625e+06	-0.494331	0.166893		RARA_ECOLI	RARA_ECOLI	rarA	210392	209376	201541	219316	0.00373518	0.019169
SDAC_ECOLI	sdaC	2.91063e+06	888954	1.18459e+06	1.86775e+06	-0.315926	0.119384		SDAC_ECOLI	sdaC	2.91063e+06	888954	1.18459e+06	1.86775e+06	-0.315926	0.119384		RSMJ_ECOBW	rsmJ	295769	287950	251161	215740	-0.32216	1.07371		RATA_ECOLI	RATA_ECOLI	ratA	52497.5	57754.8	56751.2	57222.6	0.0478927	0.256619
SDHA_ECOLI	sdhA	2.36894e+07	1.30174e+07	2.61702e+07	1.55899e+07	0.186074	0.114255		SDHA_ECOLI	sdhA	2.36894e+07	1.30174e+07	2.61702e+07	1.55899e+07	0.186074	0.114255		RSTA_ECOLI	rstA	434219	336885	176516	200108	-1.0338	1.23043		RATB_ECOLI	RATB_ECOLI	ratB	49170.2	48022.5	24160.9	46713.3	-0.455588	0.438874
SDHB_ECOLI	sdhB	4.18778e+06	2.36636e+06	1.02062e+07	4.37638e+06	1.15377	0.495945		SDHB_ECOLI	sdhB	4.18778e+06	2.36636e+06	1.02062e+07	4.37638e+06	1.15377	0.495945		RSUA_ECOLI	rsuA	2.2633e+06	2.32048e+06	1.40291e+06	1.34926e+06	-0.735969	2.73819		RAVA_ECOLC	RAVA_ECOLC	ravA	264264	287826	198263	228724	-0.370712	1.08031
SDHD_ECOBW	dsdA	39091.8	25723	68916.8	30117.4	0.611603	0.307951		SDHD_ECOBW	dsdA	39091.8	25723	68916.8	30117.4	0.611603	0.307951		RSXC_ECOSM	rsxC	19608	32824.1	30313.9	42634.1	0.476416	0.427215		RBFA_ECOBW	RBFA_ECOBW	rbfA	3.99025e+06	3.84669e+06	4.27549e+06	4.22483e+06	0.117228	1.31123
SDHL_ECOLI	sdaA	492779	425470	1.41007e+06	1.21049e+06	1.51292	1.82492		SDHL_ECOLI	sdaA	492779	425470	1.41007e+06	1.21049e+06	1.51292	1.82492		RSXG_ECOLI	rsxG	19810.8	21095.3	61824.8	65829.2	1.64185	2.63044		RBSB_ECOLI	RBSB_ECOLI	rbsB	1.74209e+07	1.66186e+07	1.56321e+07	1.50365e+07	-0.150444	1.10927
SDHM_ECOLI	sdaB	793906	422116	1.20219e+06	823483	0.736234	0.574101		SDHM_ECOLI	sdaB	793906	422116	1.20219e+06	823483	0.736234	0.574101		RUVA_ECOBW	ruvA	988790	999937	2.45894e+06	1.37852e+06	0.948306	0.639775		RBSK_ECOLI	RBSK_ECOLI	rbsK	262740	265243	297318	309631	0.201082	1.6127
SECA_ECOBW	secA	1.99726e+07	3.10553e+07	1.30324e+07	5.25015e+07	0.360956	0.120745		SECA_ECOBW	secA	1.99726e+07	3.10553e+07	1.30324e+07	5.25015e+07	0.360956	0.120745		RUVB_ECOBW	ruvB	867543	666126	1.21006e+06	1.32329e+06	0.724062	1.30548		RCLA_ECOLI	RCLA_ECOLI	rclA	128631	119947	167357	197539	0.553788	1.18186
SECB_ECOBW	secB	344405	177659	650010	499581	1.13882	0.967532		SECB_ECOBW	secB	344405	177659	650010	499581	1.13882	0.967532		SAD_ECOLI	sad	71650.7	70230.6	200035	113668	1.14472	0.732865		RCSC_ECOLI	RCSC_ECOLI	rcsC	66644.4	70524.3	98263.5	104239	0.561986	1.93245
SECD_ECO57	secD	1.32365e+07	1.46335e+07	8.43019e+06	1.84858e+07	-0.0502461	0.0297911		SECD_ECO57	secD	1.32365e+07	1.46335e+07	8.43019e+06	1.84858e+07	-0.0502461	0.0297911		SAPA_ECOLI	sapA	84745.7	104688	87929.5	227982	0.737827	0.331954		RCSF_ECOLI	RCSF_ECOLI	rcsF	242733	932377	427100	447114	-0.426739	0.151621
SECE_ECOLI	secE	167671	70902.3	225081	335064	1.23137	0.797629		SECE_ECOLI	secE	167671	70902.3	225081	335064	1.23137	0.797629		SBCD_ECOLI	sbcD	146106	108272	181245	203275	0.596088	1.0133		RDGC_ECOBW	RDGC_ECOBW	rdgC	912723	757266	945904	897972	0.142903	0.401177
SECF_ECOLI	secF	1.68662e+06	1.90764e+06	1.0197e+06	2.00716e+06	-0.247876	0.199685		SECF_ECOLI	secF	1.68662e+06	1.90764e+06	1.0197e+06	2.00716e+06	-0.247876	0.199685		SDAC_ECOLI	sdaC	131777	29108.6	505313	180417	2.0916	0.579421		RECA_ECOBW	RECA_ECOBW	recA	9.11291e+06	8.7373e+06	1.16657e+07	1.06272e+07	0.320642	1.24717
SECY_ECOLI	secY	867696	614976	577917	1.23236e+06	0.288012	0.163392		SECY_ECOLI	secY	867696	614976	577917	1.23236e+06	0.288012	0.163392		SDHA_ECOLI	sdhA	1.7374e+07	8.11893e+06	2.14937e+07	1.3653e+07	0.463289	0.2928		RECB_ECOLI	RECB_ECOLI	recB	508.047	1688.67	3617.77	3112.29	1.61527	1.14431
SELA_ECOHS	selA	529073	296105	220434	118123	-1.2853	0.707851		SELA_ECOHS	selA	529073	296105	220434	118123	-1.2853	0.707851		SDHB_ECOLI	sdhB	5.59955e+06	2.91912e+06	1.12257e+07	5.74658e+06	0.994481	0.522773		RECC_ECOLI	RECC_ECOLI	recC	38185.4	39035.3	39128.7	44067.7	0.107533	0.449272
SELB_ECOLI	selB	145195	134955	87304	119600	-0.437234	0.787407		SELB_ECOLI	selB	145195	134955	87304	119600	-0.437234	0.787407		SDHL_ECOLI	sdaA	1.8538e+06	2.26937e+06	3.05432e+06	4.1538e+06	0.805867	0.922037		RECD_ECOLI	RECD_ECOLI	recD	85432	86597.8	98396.4	97012.1	0.183836	2.22625
SELD_ECOHS	selD	430431	337835	820876	600040	0.887142	0.949313		SELD_ECOHS	selD	430431	337835	820876	600040	0.887142	0.949313		SDHM_ECOLI	sdaB	2.29403e+06	1.8644e+06	1.68257e+06	1.90989e+06	-0.211067	0.438463		RECF_ECOBW	RECF_ECOBW	recF	28882.8	31667.2	42650.9	42554.2	0.492813	1.90205
SELO_ECOBW	selO	18691.2	53944.7	46754	266128	2.10687	0.406032		SELO_ECOBW	selO	18691.2	53944.7	46754	266128	2.10687	0.406032		SECA_ECOBW	secA	9.65288e+06	1.28421e+07	8.90685e+06	1.97862e+07	0.351096	0.194208		RECG_ECOLI	RECG_ECOLI	recG	20947	26269.8	24394.6	22035.5	-0.0242393	0.0434036
SELU_ECOBW	selU	15761.7	10548.6	39188.8	47062.7	1.71292	1.62102		SELU_ECOBW	selU	15761.7	10548.6	39188.8	47062.7	1.71292	1.62102		SECB_ECOBW	secB	8.49901e+06	5.77245e+06	4.00205e+06	8.14244e+06	-0.232832	0.148932		RECJ_ECOLI	RECJ_ECOLI	recJ	168157	156240	121620	138307	-0.319652	1.05545
SEQA_ECOLI	seqA	193632	220271	1.19484e+06	806864	2.27387	1.25902		SEQA_ECOLI	seqA	193632	220271	1.19484e+06	806864	2.27387	1.25902		SECD_ECO57	secD	1.93991e+06	1.27293e+06	5.62194e+06	5.23372e+06	1.75653	1.99815		RECQ_ECOLI	RECQ_ECOLI	recQ	21920.6	22929.3	18679.3	25219.6	-0.0309181	0.0462835
SERA_ECOLI	serA	200009	371301	524308	359172	0.628924	0.495018		SERA_ECOLI	serA	200009	371301	524308	359172	0.628924	0.495018		SECE_ECOLI	secE	64015.7	11616.3	266182	188291	2.58713	1.24972		RECR_ECOBW	RECR_ECOBW	recR	610763	581876	496993	532119	-0.212758	1.15871
SERB_ECOLI	serB	229261	222610	766018	616345	1.61315	1.60278		SERB_ECOLI	serB	229261	222610	766018	616345	1.61315	1.60278		SECF_ECOLI	secF	147055	66931.4	308025	274474	1.44474	1.2897		RELA_ECOLI	RELA_ECOLI	relA	497611	535542	496667	473954	-0.0900737	0.533359
SERC_ECO45	serC	1.56296e+06	1.39383e+06	7.25031e+06	3.31594e+06	1.83736	0.714364		SERC_ECO45	serC	1.56296e+06	1.39383e+06	7.25031e+06	3.31594e+06	1.83736	0.714364		SECG_ECOLI	secG	6730.68	210.282	4469.86	0	-0.634905	0.105585		REP_ECOLI	REP_ECOLI	rep	90185.5	99078.2	99495.1	99297.6	0.0708673	0.402118
SHIA_ECOLI	shiA	16970.1	35085.6	6108.56	26784.2	-0.662284	0.253469		SHIA_ECOLI	shiA	16970.1	35085.6	6108.56	26784.2	-0.662284	0.253469		SECY_ECOLI	secY	187560	98201.8	430415	350255	1.4499	1.26677		RF1_ECO24	RF1_ECO24	prfA	3.03769e+06	3.30598e+06	3.61552e+06	3.40434e+06	0.146126	0.73005
SKP_ECOLI	skp	331744	622001	2.97093e+06	3.19939e+06	2.69367	2.30308		SKP_ECOLI	skp	331744	622001	2.97093e+06	3.19939e+06	2.69367	2.30308		SELA_ECOBW	selA	350388	264443	938175	698174	1.41222	1.24409		RF2_ECO27	RF2_ECO27	prfB	2.38813e+06	2.36232e+06	2.26832e+06	2.20932e+06	-0.0853265	1.2886
SLMA_ECOBW	slmA	33497.3	21265.3	45135.9	57486.7	0.906088	0.956715		SLMA_ECOBW	slmA	33497.3	21265.3	45135.9	57486.7	0.906088	0.956715		SELB_ECOLI	selB	276413	192354	59167.2	89608.3	-1.65574	1.15512		RF3_ECO24	RF3_ECO24	prfC	1.69899e+06	1.68335e+06	1.84506e+06	1.58833e+06	0.0216097	0.0649815
SLP_ECOLI	slp	567407	217856	743898	398648	0.541005	0.265438		SLP_ECOLI	slp	567407	217856	743898	398648	0.541005	0.265438		SELD_ECOHS	selD	1.62381e+06	1.53311e+06	868399	767276	-0.948631	2.10354		RFAF_ECOLI	RFAF_ECOLI	rfaF	84619.7	94031.2	108983	114390	0.322312	1.26633
SLYB_ECOLI	slyB	3.38661e+06	4.49141e+06	6.20568e+06	6.76167e+06	0.718977	1.26525		SLYB_ECOLI	slyB	3.38661e+06	4.49141e+06	6.20568e+06	6.76167e+06	0.718977	1.26525		SELO_ECO27	selO	27001.4	85719	13546.9	34500.7	-1.23021	0.388765		RFAP_ECOLX	RFAP_ECOLX	rfaP	98421.1	121590	176630	181236	0.701848	1.55085
SLYD_ECOLI	slyD	2.05404e+06	2.28683e+06	3.97735e+06	3.05645e+06	0.696322	0.978177		SLYD_ECOLI	slyD	2.05404e+06	2.28683e+06	3.97735e+06	3.05645e+06	0.696322	0.978177		SELO_ECOBW	selO	0	33634.2	363.263	0	-6.53277	0.369723		RFAQ_ECOLX	RFAQ_ECOLX	rfaQ	54924.9	57560.7	61156.5	68377	0.203587	0.804584
SMP_ECOLI	ytjB	44152.2	12874	30222.1	55561.9	0.589085	0.260343		SMP_ECOLI	ytjB	44152.2	12874	30222.1	55561.9	0.589085	0.260343		SELU_ECOBW	selU	50976.2	64765.2	111853	165670	1.2617	0.997977		RFBK7_ECOLX	RFBK7_ECOLX	manB	236758	257388	309815	264005	0.215662	0.595743
SODF_ECOLI	sodB	1.98282e+06	1.59548e+06	1.45066e+07	7.70733e+06	2.63412	0.952225		SODF_ECOLI	sodB	1.98282e+06	1.59548e+06	1.45066e+07	7.70733e+06	2.63412	0.952225		SEQA_ECOLI	seqA	2.2705e+06	2.78153e+06	4.04046e+06	4.40144e+06	0.740706	1.48921		RHLB_ECOBW	RHLB_ECOBW	rhlB	4.87606e+06	4.95318e+06	6.18778e+06	5.58453e+06	0.260246	1.06765
SODM_ECOLI	sodA	309663	419927	2.98317e+06	797140	2.37335	0.5257		SODM_ECOLI	sodA	309663	419927	2.98317e+06	797140	2.37335	0.5257		SERA_ECOLI	serA	3.33153e+06	4.80116e+06	5.31849e+06	6.59532e+06	0.550829	0.7176		RHLE_ECOLI	RHLE_ECOLI	rhlE	5.99262e+06	6.1747e+06	6.14193e+06	6.19168e+06	0.0195854	0.326778
SOHB_ECOLI	sohB	1.19319e+06	1.19473e+06	1.62598e+06	2.09377e+06	0.639449	0.981284		SOHB_ECOLI	sohB	1.19319e+06	1.19473e+06	1.62598e+06	2.09377e+06	0.639449	0.981284		SERB_ECOLI	serB	1.5687e+06	1.4984e+06	2.01488e+06	1.92001e+06	0.359445	1.74438		RHO_ECOLI	RHO_ECOLI	rho	3.23442e+07	3.55818e+07	3.38289e+07	3.11681e+07	-0.0635906	0.254193
SPEA_ECO5E	speA	2.48585e+06	2.15484e+06	1.95767e+06	4.12622e+06	0.390654	0.237916		SPEA_ECO5E	speA	2.48585e+06	2.15484e+06	1.95767e+06	4.12622e+06	0.390654	0.237916		SERC_ECOBW	serC	2.44178e+07	2.35939e+07	6.51126e+07	3.96281e+07	1.12536	0.8067		RIBA_ECOBW	RIBA_ECOBW	ribA	788541	753662	727681	735443	-0.0759397	0.803111
SPEB_ECOBW	speB	103384	148747	865416	497191	2.43413	1.01844		SPEB_ECOBW	speB	103384	148747	865416	497191	2.43413	1.01844		SFGH2_ECO24	yeiG	648866	678419	1.08799e+06	780568	0.493444	0.654111		RIBB_ECOBW	RIBB_ECOBW	ribB	469064	410261	612578	530399	0.378329	0.917787
SPED_ECOBW	speD	19903.3	16588.4	96100.9	44836.1	1.94941	0.746977		SPED_ECOBW	speD	19903.3	16588.4	96100.9	44836.1	1.94941	0.746977		SFSA_ECOBW	sfsA	38506.8	52886.3	41224.7	33140.4	-0.297461	0.386749		RIBD_ECOLI	RIBD_ECOLI	ribD	289746	248583	261687	245428	-0.0861741	0.256714
SPOT_ECOLI	spoT	746578	897305	273586	453122	-1.17766	1.22512		SPOT_ECOLI	spoT	746578	897305	273586	453122	-1.17766	1.22512		SKP_ECOLI	skp	1.53956e+06	1.63515e+06	3.31948e+06	5.60007e+06	1.49035	0.892099		RIBF_ECOLI	RIBF_ECOLI	ribF	3.68761e+06	3.98793e+06	4.57135e+06	3.72292e+06	0.111846	0.249638
SPPA_ECOLI	sppA	1.31305e+06	1.88782e+06	730107	2.54536e+06	0.0332358	0.0121959		SPPA_ECOLI	sppA	1.31305e+06	1.88782e+06	730107	2.54536e+06	0.0332358	0.0121959		SLMA_ECOBW	slmA	88293.6	71651.1	76646.8	58781.3	-0.240047	0.375646		RIDA_ECOLI	RIDA_ECOLI	ridA	6.03054e+06	6.60056e+06	7.13206e+06	7.08749e+06	0.170895	0.96328
SRA_ECOLI	sra	2906.67	12936.6	39969	20507.2	1.93249	0.748714		SRA_ECOLI	sra	2906.67	12936.6	39969	20507.2	1.93249	0.748714		SLP_ECOLI	slp	62785.7	13446.5	267182	66981	2.13208	0.471781		RIHA_ECOBW	RIHA_ECOBW	rihA	849828	822699	807377	797106	-0.0599218	0.842847
SRLD_ECOLI	srlD	972.818	580.975	4814.82	28600.2	4.42663	0.505327		SRLD_ECOLI	srlD	972.818	580.975	4814.82	28600.2	4.42663	0.505327		SLT_ECOLI	slt	62660.6	54577.4	53499.9	113704	0.512171	0.30345		RIMJ_ECOLI	RIMJ_ECOLI	rimJ	205738	214386	188801	202292	-0.1033	0.674169
SRMB_ECOLI	srmB	1.06087e+06	833091	1.24214e+06	3.55557e+06	1.34094	0.471094		SRMB_ECOLI	srmB	1.06087e+06	833091	1.24214e+06	3.55557e+06	1.34094	0.471094		SLYA_ECOBW	slyA	681334	149599	1.12634e+06	283912	0.763148	0.207821		RIMK_ECOBW	RIMK_ECOBW	rimK	33214	47059.8	30563.3	33200.5	-0.332194	0.441157
SRP54_ECO57	ffh	3.20168e+06	2.87516e+06	5.9674e+06	6.39302e+06	1.02433	2.1421		SRP54_ECO57	ffh	3.20168e+06	2.87516e+06	5.9674e+06	6.39302e+06	1.02433	2.1421		SLYB_ECOLI	slyB	581454	332145	4.56286e+06	2.89675e+06	3.02947	1.21966		RIML_ECOLI	RIML_ECOLI	rimL	49347.1	36006.2	20498.3	28863.9	-0.790041	0.825007
SSB_ECOLI	ssb	1.17761e+06	1.5885e+06	3.4191e+06	5.42239e+06	1.67643	1.01286		SSB_ECOLI	ssb	1.17761e+06	1.5885e+06	3.4191e+06	5.42239e+06	1.67643	1.01286		SLYD_ECOLI	slyD	4.47536e+07	4.519e+07	3.83496e+07	5.1594e+07	0	0		RIMM_ECOBW	RIMM_ECOBW	rimM	1.01151e+06	1.05958e+06	866749	825513	-0.291437	1.57129
SSEB_ECOLI	sseB	68840	98620.3	194726	152706	1.05291	1.13647		SSEB_ECOLI	sseB	68840	98620.3	194726	152706	1.05291	1.13647		SODF_ECOLI	sodB	8.1846e+07	8.04938e+07	2.97435e+08	1.2963e+08	1.39544	0.592777		RIMO_ECODH	RIMO_ECODH	rimO	188678	116290	146692	172825	0.0672344	0.0617279
SSPA_ECOLI	sspA	1.03318e+06	1.31072e+06	7.09773e+06	5.2443e+06	2.3966	1.47644		SSPA_ECOLI	sspA	1.03318e+06	1.31072e+06	7.09773e+06	5.2443e+06	2.3966	1.47644		SODM_ECOLI	sodA	4.8486e+07	5.10458e+07	1.27122e+08	7.21622e+07	1.0016	0.674678		RIMP_ECOBW	RIMP_ECOBW	rimP	1.00594e+06	992080	1.54356e+06	1.2704e+06	0.494028	1.01596
SSPB_ECOLI	sspB	22181.6	31370.4	104764	77812.6	1.76949	1.34283		SSPB_ECOLI	sspB	22181.6	31370.4	104764	77812.6	1.76949	1.34283		SOHB_ECOLI	sohB	109190	70969.7	586659	422972	2.48648	1.41231		RIR1_ECOLI	RIR1_ECOLI	nrdA	5.67142e+06	5.99719e+06	5.6265e+06	5.84154e+06	-0.025015	0.181445
SSRP_ECOBW	smpB	352766	442388	342006	606764	0.254824	0.195331		SSRP_ECOBW	smpB	352766	442388	342006	606764	0.254824	0.195331		SPEA_ECOLI	speA	4.50384e+06	4.01343e+06	3.45374e+06	6.37479e+06	0.206585	0.154123		RIR2_ECO57	RIR2_ECO57	nrdB	1.36991e+06	1.41589e+06	1.33721e+06	1.27256e+06	-0.0941652	0.804852
STHA_ECO57	sthA	2.47737e+06	1.71502e+06	6.15632e+06	3.59952e+06	1.21849	0.763504		STHA_ECO57	sthA	2.47737e+06	1.71502e+06	6.15632e+06	3.59952e+06	1.21849	0.763504		SPEB_ECOBW	speB	7.85717e+06	7.72862e+06	1.63286e+07	1.47161e+07	0.994112	1.96767		RIR3_ECOLI	RIR3_ECOLI	nrdE	245208	295155	256514	308085	0.0632959	0.114739
STPA_ECO57	stpA	406889	245996	4.0736e+06	977957	2.95183	0.535067		STPA_ECO57	stpA	406889	245996	4.0736e+06	977957	2.95183	0.535067		SPED_ECOBW	speD	1.16457e+06	1.1881e+06	1.59805e+06	1.2576e+06	0.27952	0.555284		RISA_ECOLI	RISA_ECOLI	ribC	1.84501e+06	1.68357e+06	1.62302e+06	1.59541e+06	-0.132725	0.701607
SUCC_ECOBW	sucC	1.57604e+07	1.22556e+07	6.66177e+07	4.13441e+07	1.9462	1.05285		SUCC_ECOBW	sucC	1.57604e+07	1.22556e+07	6.66177e+07	4.13441e+07	1.9462	1.05285		SPEE_ECOBW	speE	1.32086e+06	1.23164e+06	1.16227e+06	1.27746e+06	-0.0651905	0.284071		RISB_ECOBW	RISB_ECOBW	ribH	3.35938e+06	3.48425e+06	4.11066e+06	3.8046e+06	0.209874	1.07876
SUCD_ECOLI	sucD	4.54151e+06	3.53514e+06	3.22772e+07	1.70989e+07	2.61198	0.946512		SUCD_ECOLI	sucD	4.54151e+06	3.53514e+06	3.22772e+07	1.70989e+07	2.61198	0.946512		SPOT_ECOLI	spoT	48821.5	43873.4	18455.3	27554.5	-1.01055	1.33854		RL1_ECO24	RL1_ECO24	rplA	1.1658e+08	1.20929e+08	1.3242e+08	1.25579e+08	0.11938	0.895116
SUFC_ECOLI	sufC	2995.12	0.00133116	37055.9	17207.8	4.1793	0.90256		SUFC_ECOLI	sufC	2995.12	0.00133116	37055.9	17207.8	4.1793	0.90256		SPPA_ECOLI	sppA	155787	171580	376087	449098	1.33381	1.66188		RL10_ECO24	RL10_ECO24	rplJ	8.53584e+07	7.87216e+07	9.57706e+07	9.285e+07	0.201088	1.11175
SUHB_ECOLI	suhB	386326	367878	679367	1.41167e+06	1.47119	0.67869		SUHB_ECOLI	suhB	386326	367878	679367	1.41167e+06	1.47119	0.67869		SRA_ECOLI	sra	2434.38	6388.57	35087.1	324.22	2.00488	0.278479		RL11_ECO24	RL11_ECO24	rplK	4.44908e+07	3.94799e+07	4.55497e+07	3.89448e+07	0.00897184	0.0198295
SURA_ECOLI	surA	425989	692704	899676	2.05868e+06	1.40298	0.581766		SURA_ECOLI	surA	425989	692704	899676	2.05868e+06	1.40298	0.581766		SRKA_ECOLI	srkA	112326	194465	162820	295674	0.579643	0.36263		RL13_ECO24	RL13_ECO24	rplM	4.28662e+07	4.0459e+07	4.29116e+07	3.9827e+07	-0.0101924	0.0483805
SYA_ECODH	alaS	3.03198e+07	3.61407e+07	4.00049e+07	3.94729e+07	0.258055	0.80736		SYA_ECODH	alaS	3.03198e+07	3.61407e+07	4.00049e+07	3.94729e+07	0.258055	0.80736		SRLD_ECOLI	srlD	148277	375233	231965	313903	0.0603349	0.0293646		RL14_ECO24	RL14_ECO24	rplN	2.48434e+07	2.8443e+07	3.0517e+07	3.10212e+07	0.207716	0.820425
SYC_ECOHS	cysS	406613	342599	1.66186e+06	887858	1.76689	0.834747		SYC_ECOHS	cysS	406613	342599	1.66186e+06	887858	1.76689	0.834747		SRLR_ECOLI	srlR	83789.2	63246.9	75864.7	65986.5	-0.051791	0.0751008		RL15_ECO24	RL15_ECO24	rplO	5.30928e+07	5.56027e+07	6.42239e+07	5.9213e+07	0.183481	0.923613
SYD_ECOBW	aspS	4.30486e+06	4.22367e+06	7.36847e+06	6.84518e+06	0.736908	2.06727		SYD_ECOBW	aspS	4.30486e+06	4.22367e+06	7.36847e+06	6.84518e+06	0.736908	2.06727		SRMB_ECOLI	srmB	1.08115e+06	578812	1.04877e+06	2.21658e+06	0.976084	0.476322		RL16_ECO24	RL16_ECO24	rplP	3.05217e+07	2.98729e+07	3.46767e+07	3.36627e+07	0.178296	1.65373
SYE_ECODH	gltX	1.07518e+06	1.2179e+06	6.12825e+06	2.56792e+06	1.92309	0.66925		SYE_ECODH	gltX	1.07518e+06	1.2179e+06	6.12825e+06	2.56792e+06	1.92309	0.66925		SRP54_ECO57	ffh	318924	517587	421664	551090	0.217693	0.205115		RL17_ECO24	RL17_ECO24	rplQ	4.33693e+07	4.37297e+07	4.64703e+07	4.88047e+07	0.129443	1.1291
SYFA_ECOBW	pheS	1.6321e+06	2.02393e+06	7.62231e+06	4.29146e+06	1.70428	0.87661		SYFA_ECOBW	pheS	1.6321e+06	2.02393e+06	7.62231e+06	4.29146e+06	1.70428	0.87661		SSB_ECOLI	ssb	1.12328e+07	1.29921e+07	5.77569e+06	1.01757e+07	-0.602809	0.651826		RL18_ECO24	RL18_ECO24	rplR	1.30316e+07	1.38263e+07	1.39107e+07	1.44592e+07	0.0790161	0.58862
SYFB_ECO57	pheT	2.30334e+07	2.87116e+07	2.26818e+07	2.52459e+07	-0.11056	0.220069		SYFB_ECO57	pheT	2.30334e+07	2.87116e+07	2.26818e+07	2.52459e+07	-0.11056	0.220069		SSEB_ECOLI	sseB	791725	1.18956e+06	1.27979e+06	1.32869e+06	0.396776	0.588203		RL19_ECO24	RL19_ECO24	rplS	2.77269e+07	2.74416e+07	2.92761e+07	2.82008e+07	0.0591409	0.760304
SYGA_ECOBW	glyQ	825247	678312	3.16436e+06	2.49877e+06	1.91322	1.5881		SYGA_ECOBW	glyQ	825247	678312	3.16436e+06	2.49877e+06	1.91322	1.5881		SSPA_ECOLI	sspA	2.47603e+07	2.60059e+07	4.43475e+07	3.41423e+07	0.62864	0.941582		RL2_ECO24	RL2_ECO24	rplB	6.60984e+07	6.35688e+07	6.60623e+07	6.90241e+07	0.0590673	0.524767
SYGB_ECOBW	glyS	2.15907e+07	2.02895e+07	2.34505e+07	1.94454e+07	0.034574	0.0799454		SYGB_ECOBW	glyS	2.15907e+07	2.02895e+07	2.34505e+07	1.94454e+07	0.034574	0.0799454		SSPB_ECOLI	sspB	861265	1.05311e+06	311372	551067	-1.15038	1.12124		RL20_ECO24	RL20_ECO24	rplT	6.70144e+06	6.83446e+06	3.34294e+07	2.88064e+07	2.20095	2.05067
SYH_ECOBW	hisS	2.54956e+06	2.96002e+06	9.06829e+06	8.23438e+06	1.65098	2.21083		SYH_ECOBW	hisS	2.54956e+06	2.96002e+06	9.06829e+06	8.23438e+06	1.65098	2.21083		SSRP_ECOBW	smpB	305018	256546	524864	918867	1.36228	0.805904		RL21_ECO24	RL21_ECO24	rplU	1.973e+07	2.1123e+07	2.61315e+07	2.39738e+07	0.29452	1.16017
SYI_ECO24	ileS	3.01933e+07	3.11219e+07	1.75595e+07	1.73162e+07	-0.814026	2.88082		SYI_ECO24	ileS	3.01933e+07	3.11219e+07	1.75595e+07	1.73162e+07	-0.814026	2.88082		STHA_ECOBW	sthA	9.34093e+06	6.74444e+06	9.98589e+06	7.60506e+06	0.129085	0.148304		RL22_ECO24	RL22_ECO24	rplV	4.84841e+07	4.54903e+07	5.61739e+07	5.234e+07	0.207539	1.0174
SYK1_ECO57	lysS	3.96663e+06	3.75925e+06	6.77434e+06	3.72104e+06	0.441984	0.336298		SYK1_ECO57	lysS	3.96663e+06	3.75925e+06	6.77434e+06	3.72104e+06	0.441984	0.336298		STPA_ECO57	stpA	6.26779e+06	2.95797e+06	1.31826e+07	4.37272e+06	0.928169	0.328377		RL23_ECO57	RL23_ECO57	rplW	4.97134e+06	5.16555e+06	6.64848e+06	6.32547e+06	0.356003	1.76461
SYK2_ECO57	lysU	8.07752e+06	3.96232e+06	1.26232e+07	3.90527e+06	0.457137	0.162867		SYK2_ECO57	lysU	8.07752e+06	3.96232e+06	1.26232e+07	3.90527e+06	0.457137	0.162867		SUCC_ECOBW	sucC	7.45086e+07	5.2596e+07	5.90014e+07	5.01537e+07	-0.219636	0.278323		RL24_ECO24	RL24_ECO24	rplX	4.58466e+07	4.13733e+07	4.66226e+07	4.37391e+07	0.0510548	0.211278
SYL_ECOLC	leuS	1.098e+07	1.2109e+07	9.86337e+06	9.7499e+06	-0.235375	1.03579		SYL_ECOLC	leuS	1.098e+07	1.2109e+07	9.86337e+06	9.7499e+06	-0.235375	1.03579		SUCD_ECOLI	sucD	4.0951e+07	3.17573e+07	3.47976e+07	3.27688e+07	-0.105814	0.193991		RL25_ECO24	RL25_ECO24	rplY	2.5585e+07	2.62303e+07	3.10099e+07	2.9125e+07	0.214824	1.27702
SYM_ECOHS	metG	2.08661e+07	2.73279e+07	1.87602e+07	1.42286e+07	-0.546875	0.712481		SYM_ECOHS	metG	2.08661e+07	2.73279e+07	1.87602e+07	1.42286e+07	-0.546875	0.712481		SUFC_ECOLI	sufC	191513	164676	197265	202529	0.166613	0.598803		RL27_ECO24	RL27_ECO24	rpmA	2.1195e+06	2.16598e+06	2.23229e+06	2.44766e+06	0.127035	0.666983
SYN_ECOHS	asnS	9.98356e+06	7.90508e+06	1.70569e+07	1.26937e+07	0.733876	0.874382		SYN_ECOHS	asnS	9.98356e+06	7.90508e+06	1.70569e+07	1.26937e+07	0.733876	0.874382		SUFS_ECOBW	sufS	32219	25253.1	35196.9	52623.1	0.611689	0.606862		RL28_ECO24	RL28_ECO24	rpmB	3.76408e+07	3.6991e+07	4.30371e+07	4.33686e+07	0.211336	2.41833
SYP_ECOHS	proS	9.26599e+06	9.63919e+06	3.35361e+07	2.70851e+07	1.68104	1.6352		SYP_ECOHS	proS	9.26599e+06	9.63919e+06	3.35361e+07	2.70851e+07	1.68104	1.6352		SUHB_ECOLI	suhB	5.08355e+06	5.98828e+06	1.83989e+06	2.83134e+06	-1.24502	1.38435		RL29_ECO24	RL29_ECO24	rpmC	5.6146e+06	6.44654e+06	7.24485e+06	5.52538e+06	0.0824176	0.127197
SYQ_ECOBW	glnS	603281	676258	5.60486e+06	3.03685e+06	2.75569	0.986108		SYQ_ECOBW	glnS	603281	676258	5.60486e+06	3.03685e+06	2.75569	0.986108		SURA_ECOLI	surA	7.52096e+06	7.88056e+06	2.08322e+06	5.14115e+06	-1.09213	0.930542		RL3_ECO24	RL3_ECO24	rplC	3.60201e+07	3.87409e+07	4.1895e+07	4.04336e+07	0.139107	0.873205
SYR_ECOBW	argS	659936	869850	4.38988e+06	2.69939e+06	2.21231	1.08385		SYR_ECOBW	argS	659936	869850	4.38988e+06	2.69939e+06	2.21231	1.08385		SURE_ECOBW	surE	169359	137134	5431.25	61480.2	-2.19553	1.18227		RL30_ECO24	RL30_ECO24	rpmD	3.16977e+07	3.12605e+07	3.25315e+07	3.45836e+07	0.0922438	0.730275
SYS_ECOBW	serS	1.73302e+07	1.80817e+07	2.81596e+07	1.84783e+07	0.397268	0.435228		SYS_ECOBW	serS	1.73302e+07	1.80817e+07	2.81596e+07	1.84783e+07	0.397268	0.435228		SYA_ECODH	alaS	5.95401e+07	5.61323e+07	6.32323e+07	7.25603e+07	0.231359	0.744702		RL31_ECO24	RL31_ECO24	rpmE	2.32122e+06	3.52547e+06	2.38561e+06	2.83335e+06	-0.163859	0.171692
SYT_ECOBW	thrS	5.24366e+06	5.63764e+06	9.80602e+06	7.90116e+06	0.702483	1.13973		SYT_ECOBW	thrS	5.24366e+06	5.63764e+06	9.80602e+06	7.90116e+06	0.702483	1.13973		SYC_ECOHS	cysS	3.05052e+06	2.8464e+06	6.05318e+06	3.96704e+06	0.76488	0.725723		RL32_ECO27	RL32_ECO27	rpmF	9.12118e+06	7.74339e+06	1.2597e+07	1.06231e+07	0.461378	0.926294
SYV_ECO57	valS	2.14761e+07	2.10619e+07	1.97531e+07	1.82369e+07	-0.16313	0.993268		SYV_ECO57	valS	2.14761e+07	2.10619e+07	1.97531e+07	1.82369e+07	-0.16313	0.993268		SYD_ECOBW	aspS	1.15151e+07	9.92048e+06	9.95514e+06	9.58492e+06	-0.133575	0.435931		RL33_ECO24	RL33_ECO24	rpmG	6.91747e+06	9.06943e+06	7.28738e+06	7.17066e+06	-0.145018	0.258356
SYW_ECOLI	trpS	1.6385e+06	1.57164e+06	4.31893e+06	2.06221e+06	0.99118	0.529694		SYW_ECOLI	trpS	1.6385e+06	1.57164e+06	4.31893e+06	2.06221e+06	0.99118	0.529694		SYDP_ECOBW	syd	110269	157346	82705.4	89623.4	-0.634997	0.737174		RL34_ECO24	RL34_ECO24	rpmH	1586.96	680.536	470538	509321	8.75533	2.80382
SYY_ECOBW	tyrS	4.59012e+06	4.21035e+06	1.09223e+07	8.36196e+06	1.13177	1.25265		SYY_ECOBW	tyrS	4.59012e+06	4.21035e+06	1.09223e+07	8.36196e+06	1.13177	1.25265		SYE_ECODH	gltX	1.98334e+07	1.80731e+07	1.99597e+07	1.77491e+07	-0.00754157	0.0219997		RL4_ECO24	RL4_ECO24	rplD	1.97606e+07	1.7876e+07	4.74208e+07	4.9938e+07	1.37118	2.55897
T1MK_ECOLI	hsdM	1.60409e+06	1.79759e+06	2.21007e+06	2.44314e+06	0.451977	1.26846		T1MK_ECOLI	hsdM	1.60409e+06	1.79759e+06	2.21007e+06	2.44314e+06	0.451977	1.26846		SYFA_ECOBW	pheS	1.47745e+07	1.57626e+07	1.7863e+07	2.08874e+07	0.343647	0.91014		RL5_ECO24	RL5_ECO24	rplE	5.21664e+07	5.19228e+07	6.84883e+07	6.83683e+07	0.394844	4.16316
T1RK_ECOLI	hsdR	5.21739e+06	3.24057e+06	4.29276e+06	1.47972e+06	-0.55112	0.286903		T1RK_ECOLI	hsdR	5.21739e+06	3.24057e+06	4.29276e+06	1.47972e+06	-0.55112	0.286903		SYFB_ECO57	pheT	3.3769e+07	3.53816e+07	3.75397e+07	5.10838e+07	0.357949	0.538269		RL6_ECO24	RL6_ECO24	rplF	7.99652e+07	8.50819e+07	8.44617e+07	8.45892e+07	0.0345796	0.287366
TAL_ECO1E	tal	8.5218e+06	8.31291e+06	2.01598e+07	1.01088e+07	0.846384	0.504176		TAL_ECO1E	tal	8.5218e+06	8.31291e+06	2.01598e+07	1.01088e+07	0.846384	0.504176		SYGA_ECOBW	glyQ	4.89288e+06	5.05148e+06	6.09495e+06	7.72053e+06	0.474334	0.850001		RL7_ECO24	RL7_ECO24	rplL	1.3164e+08	1.26149e+08	1.60895e+08	1.33618e+08	0.192138	0.497962
TALA_ECOLI	talA	154151	87131.4	687177	190601	1.86313	0.479158		TALA_ECOLI	talA	154151	87131.4	687177	190601	1.86313	0.479158		SYGB_ECOBW	glyS	2.92018e+07	2.69062e+07	4.34975e+07	4.48334e+07	0.654711	2.17227		RL9_ECO24	RL9_ECO24	rplI	9.72745e+07	9.09966e+07	1.08661e+08	9.75121e+07	0.131042	0.527701
TAMB_ECOLI	tamB	127317	61578.9	36010.5	53384.7	-1.07933	0.55141		TAMB_ECOLI	tamB	127317	61578.9	36010.5	53384.7	-1.07933	0.55141		SYH_ECO27	hisS	2.07865e+07	1.99237e+07	2.45775e+07	2.68841e+07	0.338106	1.31277		RLHA_ECOLI	RLHA_ECOLI	rlhA	530801	965247	323958	521802	-0.822836	0.513914
TAS_ECOLI	tas	2914.24	3876.8	33507.3	31933.5	3.26848	3.00527		TAS_ECOLI	tas	2914.24	3876.8	33507.3	31933.5	3.26848	3.00527		SYI_ECO24	ileS	118608	121948	184057	177322	0.587146	2.41463		RLMA_ECOLI	RLMA_ECOLI	rlmA	153894	153619	122822	143934	-0.205127	0.71372
TATA_ECOLI	tatA	1.09872e+06	1.05889e+06	891380	941920	-0.234993	1.4296		TATA_ECOLI	tatA	1.09872e+06	1.05889e+06	891380	941920	-0.234993	1.4296		SYI_ECOLC	ileS	209159	157520	134211	150626	-0.364388	0.5686		RLMB_ECOLI	RLMB_ECOLI	rlmB	671780	691343	604360	626182	-0.147623	1.34152
TATB_ECOLI	tatB	1.03929e+06	1.09535e+06	499721	865331	-0.645038	0.762053		TATB_ECOLI	tatB	1.03929e+06	1.09535e+06	499721	865331	-0.645038	0.762053		SYK1_ECOL6	lysS	1.71525e+07	1.63747e+07	1.99144e+07	2.31315e+07	0.360545	0.988733		RLMD_ECOLI	RLMD_ECOLI	rlmD	37355.8	37255.6	32812.2	40446.4	-0.0263968	0.0576509
TCR2_ECOLX	tetA	44452.5	1363.69	28793.9	423.216	-0.649045	0.108932		TCR2_ECOLX	tetA	44452.5	1363.69	28793.9	423.216	-0.649045	0.108932		SYK2_ECO57	lysU	9.57451e+06	5.10854e+06	1.45533e+07	6.11654e+06	0.493378	0.225771		RLME_ECOBW	RLME_ECOBW	rlmE	790372	840091	864784	953619	0.15739	0.685803
TCYJ_ECOLI	tcyJ	55232.4	15777.4	510063	41157.4	2.95654	0.382121		TCYJ_ECOLI	tcyJ	55232.4	15777.4	510063	41157.4	2.95654	0.382121		SYL_ECOLC	leuS	1.75599e+07	1.62962e+07	4.3326e+07	3.43664e+07	1.19836	1.39726		RLMF_ECOBW	RLMF_ECOBW	rlmF	134682	113471	114618	143950	0.0593152	0.0965683
TCYL_ECOLI	tcyL	13177.4	413.322	674.873	297.742	-3.80461	0.369323		TCYL_ECOLI	tcyL	13177.4	413.322	674.873	297.742	-3.80461	0.369323		SYM_ECOHS	metG	1.762e+07	1.84448e+07	3.0577e+07	2.33768e+07	0.581134	0.87838		RLMG_ECODH	RLMG_ECODH	rlmG	513922	565868	556324	538943	0.0205314	0.0946976
TCYP_ECOLI	tcyP	2.26445e+06	1.60466e+06	2.87636e+06	3.24132e+06	0.660983	1.0157		TCYP_ECOLI	tcyP	2.26445e+06	1.60466e+06	2.87636e+06	3.24132e+06	0.660983	1.0157		SYN_ECOHS	asnS	3.14025e+07	3.05634e+07	3.02246e+07	3.43087e+07	0.058568	0.221276		RLMH_ECOBW	RLMH_ECOBW	rlmH	349009	358289	384959	361130	0.0770307	0.570966
TDH_ECOBW	tdh	150532	123004	775184	543218	2.26899	1.33235		TDH_ECOBW	tdh	150532	123004	775184	543218	2.26899	1.33235		SYP_ECOHS	proS	3.74713e+07	3.4395e+07	8.39963e+07	5.03031e+07	0.902066	0.685535		RLMI_ECOBW	RLMI_ECOBW	rlmI	1.33094e+06	1.28535e+06	1.1835e+06	1.13733e+06	-0.172879	1.34682
TESB_ECOLI	tesB	9894.62	5411.23	23336.3	11001.1	1.1657	0.546527		TESB_ECOLI	tesB	9894.62	5411.23	23336.3	11001.1	1.1657	0.546527		SYQ_ECOBW	glnS	1.88878e+07	1.73505e+07	2.2451e+07	1.87759e+07	0.186073	0.472292		RLMJ_ECOLI	RLMJ_ECOLI	rlmJ	3.20801e+06	2.97472e+06	3.1398e+06	3.09868e+06	0.0129496	0.0778675
TGT_ECOBW	tgt	50581.6	41235	55617.5	54292.3	0.259493	0.709216		TGT_ECOBW	tgt	50581.6	41235	55617.5	54292.3	0.259493	0.709216		SYR_ECOBW	argS	1.44893e+07	1.4835e+07	3.25169e+07	2.34696e+07	0.932979	1.0063		RLMKL_ECODH	RLMKL_ECODH	rlmL	1.18795e+06	1.15973e+06	1.27099e+06	1.1998e+06	0.0737328	0.603483
THID_ECOLI	thiD	19618.5	14565.7	2886.16	128228	1.93942	0.28356		THID_ECOLI	thiD	19618.5	14565.7	2886.16	128228	1.93942	0.28356		SYS_ECOBW	serS	3.95222e+07	3.57891e+07	3.10078e+07	3.81969e+07	-0.121996	0.276046		RLMM_ECOBD	RLMM_ECOBD	rlmM	204588	205785	246651	223029	0.194746	0.889465
THII_ECOHS	thiI	4.48573e+06	6.63275e+06	1.00182e+06	1.36606e+06	-2.23129	1.2463		THII_ECOHS	thiI	4.48573e+06	6.63275e+06	1.00182e+06	1.36606e+06	-2.23129	1.2463		SYT_ECOBW	thrS	1.70334e+07	1.63341e+07	1.11283e+07	1.10034e+07	-0.59233	2.40079		RLMN_ECOBW	RLMN_ECOBW	rlmN	1.07213e+06	1.13397e+06	1.57973e+06	1.59208e+06	0.523812	2.37286
THIO_ECOLI	trxA	575861	810384	8.0732e+06	2.65008e+06	2.95149	0.642916		THIO_ECOLI	trxA	575861	810384	8.0732e+06	2.65008e+06	2.95149	0.642916		SYV_ECO57	valS	3.74535e+07	3.23704e+07	7.83379e+07	6.63515e+07	1.05117	1.53854		RLPA_ECO57	RLPA_ECO57	rlpA	41.9854	37228.1	27415.1	29960.7	0.622423	0.19137
THIO2_ECO57	trxC	3502.8	3299.61	43922.5	37371.1	3.57903	2.11613		THIO2_ECO57	trxC	3502.8	3299.61	43922.5	37371.1	3.57903	2.11613		SYW_ECOLI	trpS	1.05417e+07	7.89969e+06	1.1663e+07	1.12102e+07	0.310708	0.619637		RLUB_ECOLI	RLUB_ECOLI	rluB	2.48021e+06	2.6293e+06	2.5559e+06	2.53939e+06	-0.0040211	0.030067
THRC_ECOLI	thrC	354776	425681	771053	1.20986e+06	1.34378	0.942676		THRC_ECOLI	thrC	354776	425681	771053	1.20986e+06	1.34378	0.942676		SYY_ECOBW	tyrS	744089	642087	1.65932e+06	55593.2	0.307029	0.0671025		RLUC_ECOLI	RLUC_ECOLI	rluC	81326.7	87747	97231.2	96301.3	0.194924	1.19585
THTM_ECOLI	sseA	66235.4	52354.3	294898	173366	1.98134	0.984282		THTM_ECOLI	sseA	66235.4	52354.3	294898	173366	1.98134	0.984282		SYY_ECOK1	tyrS	15862	33617	120550	83632.9	2.04497	1.19716		RLUD_ECOLI	RLUD_ECOLI	rluD	731459	718807	757118	752011	0.0573985	1.30318
TIG_ECOBW	tig	5.76997e+07	7.52392e+07	9.55956e+07	1.52257e+08	0.898716	0.716027		TIG_ECOBW	tig	5.76997e+07	7.52392e+07	9.55956e+07	1.52257e+08	0.898716	0.716027		T1MK_ECOLI	hsdM	3.62285e+06	3.91549e+06	2.42773e+06	3.15213e+06	-0.434018	0.889269		RLUF_ECOLI	RLUF_ECOLI	rluF	534574	560496	630006	597939	0.165222	1.07417
TKT1_ECOLI	tktA	1.33025e+07	1.38865e+07	2.38306e+07	1.57357e+07	0.541249	0.573903		TKT1_ECOLI	tktA	1.33025e+07	1.38865e+07	2.38306e+07	1.57357e+07	0.541249	0.573903		T1RK_ECOLI	hsdR	3.27173e+06	1.42141e+06	3.88121e+06	1.14248e+06	0.0981931	0.0317695		RMLA2_ECOLI	RMLA2_ECOLI	rffH	203851	189111	210453	231595	0.169814	0.705236
TKT2_ECOLI	tktB	537992	180918	946442	187123	0.656982	0.173843		TKT2_ECOLI	tktB	537992	180918	946442	187123	0.656982	0.173843		TADA_ECOLI	tadA	24077	34718.1	31352.6	39539.9	0.269938	0.334729		RMLA3_ECOLX	RMLA3_ECOLX	rmlA	2.00367e+06	2.18985e+06	1.86962e+06	1.90394e+06	-0.152232	0.804676
TLDD_ECOLI	tldD	822288	714586	1.04953e+06	1.16328e+06	0.525878	1.30333		TLDD_ECOLI	tldD	822288	714586	1.04953e+06	1.16328e+06	0.525878	1.30333		TAL_ECO1E		7.64489e+07	6.96432e+07	2.91062e+08	1.28662e+08	1.52256	0.630185		RMLB1_ECOLI	RMLB1_ECOLI	rfbB	48851.8	41432.9	48406.1	36592.1	-0.0870492	0.130081
TNAA_ECOBW	tnaA	829779	1.78374e+06	2.45189e+06	3.19334e+06	1.11104	0.889962		TNAA_ECOBW	tnaA	829779	1.78374e+06	2.45189e+06	3.19334e+06	1.11104	0.889962		TALA_ECOLI	talA	1.22296e+06	381213	3.10508e+06	436063	1.14238	0.251487		RMLB1_ECOLX	RMLB1_ECOLX	rfbB	696368	669472	652426	636994	-0.0830664	0.877254
TNAB_ECOLI	tnaB	234.146	8275.7	706.993	40133.6	2.2628	0.295838		TNAB_ECOLI	tnaB	234.146	8275.7	706.993	40133.6	2.2628	0.295838		TAPT_ECOLI	tapT	65720.9	79397.8	44895.1	44152.5	-0.704586	1.26112		RMLB2_ECOLI	RMLB2_ECOLI	rffG	147481	145104	157934	156998	0.106187	1.89208
TOLA_ECOLI	tolA	204180	223964	169987	269703	0.0383926	0.0362386		TOLA_ECOLI	tolA	204180	223964	169987	269703	0.0383926	0.0362386		TAS_ECOLI	tas	598159	694895	622169	1.10264e+06	0.415652	0.326724		RMLD_ECOLX	RMLD_ECOLX	rfbD	711584	652213	663374	709264	0.00932272	0.0376435
TOLB_ECOBW	tolB	46269.6	47201.7	144434	231913	2.00947	1.07676		TOLB_ECOBW	tolB	46269.6	47201.7	144434	231913	2.00947	1.07676		TATA_ECOLI	tatA	259492	150505	793888	344754	1.47363	0.592437		RMUC_ECOLI	RMUC_ECOLI	rmuC	14040.4	12234.5	22713.3	27429.2	0.932346	1.37709
TOLC_ECOLI	tolC	6.36551e+06	1.04555e+07	6.62332e+06	9.71895e+06	-0.0416525	0.0295822		TOLC_ECOLI	tolC	6.36551e+06	1.04555e+07	6.62332e+06	9.71895e+06	-0.0416525	0.0295822		TATB_ECOLI	tatB	175311	143115	400119	319967	1.17721	1.36384		RNAAM_ECOLI	RNAAM_ECOLI	yciV	76.5254	13240.6	794.841	1097.54	-2.81501	0.321429
TOLQ_ECOLI	tolQ	513432	408347	116007	534971	-0.501811	0.225683		TOLQ_ECOLI	tolQ	513432	408347	116007	534971	-0.501811	0.225683		TATD_ECOLI	tatD	88416.7	116014	115426	189774	0.578147	0.479313		RNB_ECOBW	RNB_ECOBW	rnb	2.54975e+06	2.45942e+06	2.75869e+06	2.64475e+06	0.109305	0.945592
TOLR_ECOLI	tolR	418399	370382	305237	605939	0.208104	0.138696		TOLR_ECOLI	tolR	418399	370382	305237	605939	0.208104	0.138696		TAUD_ECOLI	tauD	15460.8	12849.8	17277.4	14691.3	0.175318	0.372209		RNC_ECOBW	RNC_ECOBW	rnc	4.11479e+06	5.74568e+06	4.53956e+06	5.01167e+06	-0.0459702	0.059352
TOP1_ECOLI	topA	1.19882e+06	1.4239e+06	939735	1.85279e+06	0.0905057	0.0588128		TOP1_ECOLI	topA	1.19882e+06	1.4239e+06	939735	1.85279e+06	0.0905057	0.0588128		TCDA_ECOLI	tcdA	411560	318290	452277	358921	0.152454	0.221545		RND_ECOLI	RND_ECOLI	rnd	628877	636336	652327	535701	-0.0908116	0.238937
TOP3_ECOLI	topB	57063.2	21708.5	14587.7	28092	-0.884125	0.355653		TOP3_ECOLI	topB	57063.2	21708.5	14587.7	28092	-0.884125	0.355653		TCYJ_ECOLI	tcyJ	1.1877e+06	132187	2.73748e+06	226248	1.167	0.216433		RNE_ECOLI	RNE_ECOLI	rne	1.0726e+07	1.03103e+07	1.20242e+07	1.16999e+07	0.173471	1.43905
TPIS_ECODH	tpiA	269041	178146	2.3011e+06	853707	2.8186	0.692783		TPIS_ECODH	tpiA	269041	178146	2.3011e+06	853707	2.8186	0.692783		TCYL_ECOLI	tcyL	2122.2	640.551	10262.8	401.33	1.9486	0.291396		RNG_ECOLI	RNG_ECOLI	rng	1.94168e+06	1.93841e+06	1.85108e+06	1.79937e+06	-0.0880175	1.32482
TPX_ECOLI	tpx	783995	779499	4.30983e+06	2.3242e+06	2.08511	0.902412		TPX_ECOLI	tpx	783995	779499	4.30983e+06	2.3242e+06	2.08511	0.902412		TCYN_ECOLI	tcyN	94562.7	22641	152662	47626.5	0.773065	0.235851		RNH_ECOBW	RNH_ECOBW	rnhA	13415.7	20140.7	10618.7	11728.8	-0.586475	0.616537
TREC_ECOLI	treC	1.00165e+06	870433	1.52109e+06	852764	0.342586	0.269225		TREC_ECOLI	treC	1.00165e+06	870433	1.52109e+06	852764	0.342586	0.269225		TCYP_ECOLI	tcyP	164592	81706.1	860438	547136	2.51473	1.156		RNH2_ECO24	RNH2_ECO24	rnhB	466150	453512	425806	437451	-0.0913129	1.08818
TRHO_ECOBW	trhO	29583.9	40614.4	27700.5	155323	1.38252	0.326661		TRHO_ECOBW	trhO	29583.9	40614.4	27700.5	155323	1.38252	0.326661		TDH_ECOBW	tdh	3.22121e+06	2.12512e+06	2.02088e+06	1.98557e+06	-0.416222	0.460603		RNI_ECOLI	RNI_ECOLI	rna	214938	238703	154653	143530	-0.605356	1.56342
TRHP_ECOLI	trhP	112337	119201	199816	314164	1.15046	0.877582		TRHP_ECOLI	trhP	112337	119201	199816	314164	1.15046	0.877582		TESA_ECOLI	tesA	30426.3	64263.6	30365.6	78138.8	0.19647	0.0780964		RNK_ECOLI	RNK_ECOLI	rnk	1.63306e+06	1.52434e+06	1.32159e+06	1.40319e+06	-0.212601	1.06473
TRKA_ECOLI	trkA	86282.3	79309	185537	227569	1.31889	1.54705		TRKA_ECOLI	trkA	86282.3	79309	185537	227569	1.31889	1.54705		TESB_ECOLI	tesB	172571	146383	137790	144703	-0.175136	0.507905		RNPA_ECOBW	RNPA_ECOBW	rnpA	269509	315713	240765	280244	-0.167675	0.396349
TRMA_ECO27	trmA	60957.9	56999.9	134568	125899	1.14283	2.35246		TRMA_ECO27	trmA	60957.9	56999.9	134568	125899	1.14283	2.35246		TGT_ECOBW	tgt	526089	351356	104439	215899	-1.45371	0.939266		RNPH_ECOBW	RNPH_ECOBW	rph	1.72473e+06	1.68083e+06	1.96994e+06	1.72262e+06	0.116724	0.429958
TRMJ_ECOLI	trmJ	124261	115147	512116	515244	2.1014	3.82534		TRMJ_ECOLI	trmJ	124261	115147	512116	515244	2.1014	3.82534		THIB_ECOLI	thiB	29484.2	34628.2	59493.6	70019.7	1.01443	1.51394		RNR_ECOLI	RNR_ECOLI	rnr	3.92633e+06	4.26553e+06	4.99587e+06	5.0284e+06	0.291235	1.48302
TRML_ECOLI	trmL	0	0	6833.93	7176.01	#DIV/0!	3.22501		TRML_ECOLI	trmL	0	0	6833.93	7176.01	#DIV/0!	3.22501		THID_ECOLI	thiD	365852	619386	94774	665447	-0.374053	0.123153		RNT_ECOHS	RNT_ECOHS	rnt	481621	440005	507053	429377	0.0229899	0.0545129
TRPA_ECOBW	trpA	11809	15103	53942.4	42502	1.84144	1.5515		TRPA_ECOBW	trpA	11809	15103	53942.4	42502	1.84144	1.5515		THII_ECO45	thiI	1.15163e+06	1.14146e+06	595489	770807	-0.747023	1.46751		ROB_ECOLI	ROB_ECOLI	rob	456169	619310	431187	493981	-0.217193	0.318327
TRPB_ECODH	trpB	52185.5	83107.1	141656	153447	1.12513	1.39462		TRPB_ECODH	trpB	52185.5	83107.1	141656	153447	1.12513	1.39462		THIL_ECOLI	thiL	49064.4	34212.8	46515.3	60286.5	0.358942	0.437324		RODA_ECOLI	RODA_ECOLI	mrdB	14163.7	17686.9	32639.9	41247.8	1.21401	1.34075
TRPC_ECOLI	trpC	692.866	14760.1	14848.1	53707.5	2.14939	0.484745		TRPC_ECOLI	trpC	692.866	14760.1	14848.1	53707.5	2.14939	0.484745		THIM_ECOBW	thiM	330089	465851	112139	470043	-0.451191	0.198782		RODZ_ECOBW	RODZ_ECOBW	rodZ	1.61256e+06	1.63349e+06	1.92665e+06	2.02279e+06	0.282963	1.72096
TRPR_ECOBW	trpR	13754.2	50622.2	37447.5	10858.2	-0.414339	0.120635		TRPR_ECOBW	trpR	13754.2	50622.2	37447.5	10858.2	-0.414339	0.120635		THIO_ECOLI	trxA	4.25423e+07	4.51245e+07	4.16979e+07	3.46264e+07	-0.199888	0.567229		ROF_ECOLI	ROF_ECOLI	rof	594343	550136	853894	636416	0.380922	0.585893
TRUA_ECO55	truA	24079.6	30132	124275	64593.5	1.80071	0.812725		TRUA_ECO55	truA	24079.6	30132	124275	64593.5	1.80071	0.812725		THIO2_ECO57	trxC	465401	480155	236221	304318	-0.806764	1.54754		ROXA_ECOLI	ROXA_ECOLI	roxA	3.36259e+06	3.27718e+06	3.28674e+06	3.18834e+06	-0.036234	0.476713
TRUB_ECOHS	truB	259267	357091	694367	875448	1.34876	1.36078		TRUB_ECOHS	truB	259267	357091	694367	875448	1.34876	1.36078		THRC_ECOLI	thrC	1.85733e+06	1.91086e+06	1.27547e+06	2.96595e+06	0.170677	0.0937118		RP54_ECOLI	RP54_ECOLI	rpoN	337938	365110	333323	317664	-0.110993	0.621985
TRUD_ECOBW	truD	60458.7	38161.5	192755	257661	2.1913	1.44353		TRUD_ECOBW	truD	60458.7	38161.5	192755	257661	2.1913	1.44353		THTM_ECOLI	sseA	1.53397e+06	1.21395e+06	4.83845e+06	2.39095e+06	1.39554	0.675536		RPE_ECOLI	RPE_ECOLI	rpe	3.30207e+06	3.11164e+06	3.89832e+06	3.74586e+06	0.253201	1.43032
TRXB_ECOLI	trxB	551500	430762	3.14867e+06	1.39451e+06	2.20952	0.744444		TRXB_ECOLI	trxB	551500	430762	3.14867e+06	1.39451e+06	2.20952	0.744444		TIG_ECOBW	tig	2.50028e+08	2.72384e+08	1.91277e+08	3.04205e+08	-0.0763562	0.0773772		RPIA_ECOBW	RPIA_ECOBW	rpiA	2.41589e+06	2.45063e+06	2.62418e+06	2.3734e+06	0.0383402	0.182928
TSAC_ECODH	tsaC	72264.4	57349	582764	321532	2.80258	1.0103		TSAC_ECODH	tsaC	72264.4	57349	582764	321532	2.80258	1.0103		TILS_ECOLI	tilS	24520.2	40375.2	44122.7	47733.4	0.501262	0.62129		RPIB_ECOLI	RPIB_ECOLI	rpiB	50387.6	48110.4	56661.4	51955.3	0.141081	0.715398
TSAE_ECOLI	tsaE	20558.6	98954.1	301869	146768	1.90839	0.70169		TSAE_ECOLI	tsaE	20558.6	98954.1	301869	146768	1.90839	0.70169		TKT1_ECOLI	tktA	4.99271e+07	3.85075e+07	7.94334e+07	7.26466e+07	0.782148	1.38817		RPIR_ECOLI	RPIR_ECOLI	rpiR	216128	213730	254383	254417	0.243239	3.03543
TSX_ECOLI	tsx	2.74901e+06	1.99284e+06	3.52037e+06	2.97703e+06	0.45441	0.698892		TSX_ECOLI	tsx	2.74901e+06	1.99284e+06	3.52037e+06	2.97703e+06	0.45441	0.698892		TKT2_ECOLI	tktB	1.37671e+06	427933	2.05101e+06	581714	0.544845	0.165877		RPOA_ECOHS	RPOA_ECOHS	rpoA	5.37489e+07	5.77515e+07	5.9993e+07	5.72542e+07	0.0725048	0.446403
TTCA_ECOBW	ttcA	104502	187478	424255	335861	1.38035	1.21469		TTCA_ECOBW	ttcA	104502	187478	424255	335861	1.38035	1.21469		TLDD_ECOLI	tldD	2.89084e+06	2.6921e+06	3.09745e+06	4.84152e+06	0.507927	0.506398		RPOB_ECOBW	RPOB_ECOBW	rpoB	1.02069e+08	1.06127e+08	1.16775e+08	1.11242e+08	0.131202	0.99204
TTDA_ECOLI	ttdA	9046.27	21335	69877.6	40918.6	1.86666	0.903141		TTDA_ECOLI	ttdA	9046.27	21335	69877.6	40918.6	1.86666	0.903141		TNAA_ECOBW	tnaA	3.99065e+06	7.17635e+06	3.19884e+06	6.85333e+06	-0.151734	0.0759755		RPOC_ECODH	RPOC_ECODH	rpoC	9.38432e+07	9.5054e+07	1.17151e+08	1.14778e+08	0.296085	2.41894
TUSA_ECOBW	tusA	1320.06	984.994	82311.3	4922.3	5.24201	0.412356		TUSA_ECOBW	tusA	1320.06	984.994	82311.3	4922.3	5.24201	0.412356		TNP3_ECOLX	tnpA	11865	22009.4	10156	17809.6	-0.276541	0.162626		RPOD_ECOLI	RPOD_ECOLI	rpoD	8.23929e+06	8.19504e+06	9.79656e+06	9.8447e+06	0.257174	3.38147
TYPH_ECODH	deoA	268880	110674	287721	105700	0.0517743	0.0180136		TYPH_ECODH	deoA	268880	110674	287721	105700	0.0517743	0.0180136		TOLB_ECOBW	tolB	1.25594e+06	778604	1.11296e+06	1.21964e+06	0.197231	0.218759		RPOE_ECOLI	RPOE_ECOLI	rpoE	616633	588318	780808	802733	0.39418	2.0541
TYRA_ECOLI	tyrA	264067	166133	169039	142889	-0.463797	0.439385		TYRA_ECOLI	tyrA	264067	166133	169039	142889	-0.463797	0.439385		TOLC_ECOLI	tolC	2.46446e+06	2.52909e+06	5.04031e+06	6.44579e+06	1.20175	1.35761		RPOH_ECOLI	RPOH_ECOLI	rpoH	59978.1	64242.3	108781	118241	0.86993	1.99849
TYRB_ECOLI	tyrB	495957	412386	1.77095e+06	1.21925e+06	1.71893	1.18762		TYRB_ECOLI	tyrB	495957	412386	1.77095e+06	1.21925e+06	1.71893	1.18762		TOLQ_ECOLI	tolQ	104206	19949.5	196480	102486	1.26784	0.522378		RPOS_ECOLI	RPOS_ECOLI	rpoS	1.4192e+06	1.41246e+06	3.29791e+06	3.23929e+06	1.20703	3.5961
TYRR_ECOLI	tyrR	325334	317032	763568	757192	1.24333	3.84777		TYRR_ECOLI	tyrR	325334	317032	763568	757192	1.24333	3.84777		TOP1_ECOLI	topA	2.46341e+06	2.61293e+06	1.34435e+06	1.98726e+06	-0.607568	0.92714		RPOZ_ECOBW	RPOZ_ECOBW	rpoZ	1.94145e+07	2.02881e+07	2.07583e+07	2.05031e+07	0.0555591	0.640359
TYSY_ECOBW	thyA	359486	227626	766526	436222	1.03463	0.646681		TYSY_ECOBW	thyA	359486	227626	766526	436222	1.03463	0.646681		TPIS_ECODH	tpiA	1.70453e+07	1.34333e+07	5.09219e+07	2.37413e+07	1.2926	0.60485		RRAA_ECOBW	RRAA_ECOBW	rraA	4.02164e+06	4.13229e+06	4.35852e+06	4.30396e+06	0.0872828	1.26668
UBIB_ECOBW	ubiB	501673	528741	246939	568415	-0.337725	0.241372		UBIB_ECOBW	ubiB	501673	528741	246939	568415	-0.337725	0.241372		TPX_ECOLI	tpx	4.68793e+07	5.06481e+07	1.05762e+08	5.89813e+07	0.756336	0.539943		RRAB_ECOLI	RRAB_ECOLI	rraB	81952.2	65945.1	94835.8	87697.4	0.303563	0.728661
UBID_ECOHS	ubiD	329353	274524	658604	530050	0.976999	1.27861		UBID_ECOHS	ubiD	329353	274524	658604	530050	0.976999	1.27861		TREA_ECOBW	treA	4929.1	1370.13	15953.4	1268.37	1.45099	0.263708		RRF_ECOBW	RRF_ECOBW	frr	1.72333e+07	1.81062e+07	1.95208e+07	1.91586e+07	0.130285	1.14527
UBIE_ECOBW	ubiE	712265	339612	655972	1.71184e+06	1.17059	0.44266		UBIE_ECOBW	ubiE	712265	339612	655972	1.71184e+06	1.17059	0.44266		TREC_ECOLI	treC	1.21128e+07	9.19065e+06	2.22026e+07	1.69403e+07	0.877663	1.01107		RS1_ECO57	RS1_ECO57	rpsA	1.51086e+08	1.53246e+08	1.67026e+08	1.52917e+08	0.0721671	0.410917
UBIF_ECOLI	ubiF	42593.3	34501	122265	190535	2.02055	1.12174		UBIF_ECOLI	ubiF	42593.3	34501	122265	190535	2.02055	1.12174		TRHO_ECO27	trhO	503727	715066	92328.3	351453	-1.45753	0.834583		RS10_ECO24	RS10_ECO24	rpsJ	6.2275e+07	6.3047e+07	6.92243e+07	6.89741e+07	0.141101	2.40349
UBIG_ECOBW	ubiG	29790	24793.1	82062.2	179262	2.25931	0.77571		UBIG_ECOBW	ubiG	29790	24793.1	82062.2	179262	2.25931	0.77571		TRHP_ECOLI	trhP	1.65306e+06	1.74502e+06	1.51048e+06	1.87914e+06	-0.00359285	0.00688448		RS11_ECO24	RS11_ECO24	rpsK	1.1294e+07	1.237e+07	3.01518e+07	3.23188e+07	1.40048	2.4129
UBII_ECOLI	ubiI	38678.2	35874.6	74598.6	153532	1.61353	0.718331		UBII_ECOLI	ubiI	38678.2	35874.6	74598.6	153532	1.61353	0.718331		TRKA_ECOLI	trkA	747202	525722	305316	453532	-0.746263	0.713278		RS12_ECO24	RS12_ECO24	rpsL	1.1157e+07	1.5366e+07	1.35061e+07	1.27094e+07	-0.016828	0.0225987
UBIJ_ECOLI	ubiJ	49479.7	43700.3	60741.7	161852	1.25632	0.482048		UBIJ_ECOLI	ubiJ	49479.7	43700.3	60741.7	161852	1.25632	0.482048		TRMA_ECOBD	trmA	421369	475224	992772	924622	1.09662	2.14492		RS13_ECO57	RS13_ECO57	rpsM	7.42814e+07	7.10096e+07	8.9178e+07	8.3232e+07	0.246899	1.24186
UBIK_ECOLI	ubiK	667288	710594	779235	1.51368e+06	0.734733	0.469024		UBIK_ECOLI	ubiK	667288	710594	779235	1.51368e+06	0.734733	0.469024		TRMB_ECOHS	trmB	59930.1	59996.5	60748.7	64687.8	0.0648055	0.527484		RS14_ECO24	RS14_ECO24	rpsN	4.31693e+06	2.91911e+06	3.45569e+06	3.10696e+06	-0.140921	0.163559
UCPA_ECOLI	ucpA	707107	215570	931985	414410	0.545204	0.212567		UCPA_ECOLI	ucpA	707107	215570	931985	414410	0.545204	0.212567		TRMD_ECOBW	trmD	438621	447649	935911	742686	0.921437	1.26159		RS14_ECO8A	RS14_ECO8A	rpsN	3033.05	1543.45	86722.4	91547.8	5.28368	3.07352
UDG_ECOLI	ugd	1.25419e+06	881174	2.58231e+06	1.58489e+06	0.964595	0.70638		UDG_ECOLI	ugd	1.25419e+06	881174	2.58231e+06	1.58489e+06	0.964595	0.70638		TRMH_ECOLI	trmH	268796	259601	177096	103736	-0.911915	1.10352		RS15_ECO24	RS15_ECO24	rpsO	1.75759e+07	2.4618e+07	1.79367e+07	1.8741e+07	-0.202135	0.285785
UDP_ECOLI	udp	1.04756e+06	463897	2.93796e+06	868614	1.33256	0.400611		UDP_ECOLI	udp	1.04756e+06	463897	2.93796e+06	868614	1.33256	0.400611		TRMJ_ECOLI	trmJ	2.83065e+06	3.54852e+06	4.96197e+06	5.73176e+06	0.745326	1.26217		RS16_ECO24	RS16_ECO24	rpsP	3.69817e+07	3.20399e+07	3.70636e+07	3.82842e+07	0.126518	0.468667
UGPB_ECOLI	ugpB	1931.18	1320.59	14413.2	1904.89	2.32718	0.391136		UGPB_ECOLI	ugpB	1931.18	1320.59	14413.2	1904.89	2.32718	0.391136		TRML_ECOLI	trmL	318827	319679	589576	492038	0.760415	1.34488		RS17_ECO24	RS17_ECO24	rpsQ	1.31704e+07	1.15797e+07	1.31415e+07	1.46849e+07	0.16902	0.52354
UHPT_ECOLI	uhpT	65031.6	8339.37	126176	27093.6	1.06279	0.254585		UHPT_ECOLI	uhpT	65031.6	8339.37	126176	27093.6	1.06279	0.254585		TRMO_ECOLI	trmO	148784	179670	136335	96555.7	-0.496038	0.702916		RS18_ECO24	RS18_ECO24	rpsR	3.26501e+07	3.05522e+07	3.22331e+07	3.57789e+07	0.105812	0.439626
UNG_ECOBW	ung	3830.78	3229.39	40078.2	20142.8	3.09249	0.933163		UNG_ECOBW	ung	3830.78	3229.39	40078.2	20142.8	3.09249	0.933163		TRPA_ECO57	trpA	551495	788098	745758	1.37819e+06	0.664955	0.437365		RS19_ECO24	RS19_ECO24	rpsS	1.29547e+07	1.36103e+07	1.16164e+07	1.26608e+07	-0.129924	0.688889
UPP_ECOBW	upp	787983	668155	4.39593e+06	1.62743e+06	2.04842	0.617831		UPP_ECOBW	upp	787983	668155	4.39593e+06	1.62743e+06	2.04842	0.617831		TRPB_ECODH	trpB	1.09981e+06	1.59679e+06	880992	2.62994e+06	0.380709	0.156094		RS2_ECO27	RS2_ECO27	rpsB	5.10354e+07	5.14242e+07	5.83469e+07	5.54229e+07	0.151063	1.20913
UPPP_ECOBW	uppP	51234.8	18664.3	2881.56	95294.5	0.490095	0.0968774		UPPP_ECOBW	uppP	51234.8	18664.3	2881.56	95294.5	0.490095	0.0968774		TRPC_ECOLI	trpC	49641.6	76952.6	31657.3	128256	0.33708	0.112658		RS20_ECO24	RS20_ECO24	rpsT	6.01245e+06	7.88451e+06	7.65268e+06	7.52624e+06	0.127299	0.247957
URK_ECOLI	udk	375.019	164.907	3604.36	60089.4	6.88225	0.420423		URK_ECOLI	udk	375.019	164.907	3604.36	60089.4	6.88225	0.420423		TRUA_ECOBW	truA	1.6886e+06	1.94851e+06	3.70984e+06	3.5829e+06	1.00367	2.20742		RS21_ECO24	RS21_ECO24	rpsU	2.16309e+07	2.25278e+07	2.37642e+07	2.76379e+07	0.219131	0.677596
USG_ECOLI	usg	439508	406070	816680	578660	0.722606	0.825504		USG_ECOLI	usg	439508	406070	816680	578660	0.722606	0.825504		TRUB_ECO24	truB	2.4749e+06	3.50617e+06	3.36323e+06	4.71578e+06	0.433775	0.46509		RS3_ECO24	RS3_ECO24	rpsC	8.3403e+07	8.23577e+07	1.13142e+08	1.16248e+08	0.468697	2.57797
USHA_ECOLI	ushA	659.443	234.374	14618.3	2540.87	4.26286	0.507799		USHA_ECOLI	ushA	659.443	234.374	14618.3	2540.87	4.26286	0.507799		TRUD_ECOBW	truD	1.37046e+06	1.01057e+06	718254	744341	-0.703054	0.900096		RS4_ECO24	RS4_ECO24	rpsD	1.31024e+08	1.35735e+08	1.38665e+08	1.37529e+08	0.0501413	0.71907
USPA_ECOLI	uspA	57673.5	19734.3	679134	286731	3.64127	0.815409		USPA_ECOLI	uspA	57673.5	19734.3	679134	286731	3.64127	0.815409		TRXB_ECOLI	trxB	1.30071e+07	1.27141e+07	2.16786e+07	2.01878e+07	0.70283	2.05852		RS5_ECO24	RS5_ECO24	rpsE	5.37471e+07	5.25075e+07	6.48672e+07	6.44905e+07	0.283841	2.50446
USPE_ECOLI	uspE	211923	277435	411940	285226	0.510612	0.549003		USPE_ECOLI	uspE	211923	277435	411940	285226	0.510612	0.549003		TSAB_ECOLI	tsaB	593384	648100	736044	754979	0.264237	1.30238		RS6_ECO24	RS6_ECO24	rpsF	1.39668e+07	1.63575e+07	1.5933e+07	1.58076e+07	0.065857	0.211788
USPF_ECOLI	uspF	130991	116967	1.87854e+06	365075	3.17766	0.497484		USPF_ECOLI	uspF	130991	116967	1.87854e+06	365075	3.17766	0.497484		TSAC_ECODH	tsaC	2.98967e+06	1.94332e+06	998198	1.40227e+06	-1.03914	0.816677		RS7_ECO24	RS7_ECO24	rpsG	6.88623e+07	6.70555e+07	7.02482e+07	6.62236e+07	0.00586834	0.0402186
USPG_ECOLI	uspG	76884.2	71463.9	905527	499063	3.24309	1.04245		USPG_ECOLI	uspG	76884.2	71463.9	905527	499063	3.24309	1.04245		TSAD_ECOBW	tsaD	796399	716896	387305	545371	-0.698245	1.08804		RS8_ECO24	RS8_ECO24	rpsH	4.46604e+07	4.18302e+07	5.42743e+07	4.89874e+07	0.25569	0.968151
UUP_ECOLI	uup	566511	728346	353592	649713	-0.368032	0.319962		UUP_ECOLI	uup	566511	728346	353592	649713	-0.368032	0.319962		TSAE_ECOLI	tsaE	586494	462944	487061	562760	0.00052779	0.000814594		RS9_ECO24	RS9_ECO24	rpsI	2.92105e+07	3.14526e+07	4.1464e+07	4.35325e+07	0.486587	1.81375
UVRA_ECOLI	uvrA	4.64272e+06	4.40111e+06	4.27031e+06	4.96621e+06	0.0304156	0.0871823		UVRA_ECOLI	uvrA	4.64272e+06	4.40111e+06	4.27031e+06	4.96621e+06	0.0304156	0.0871823		TSX_ECOLI	tsx	412995	213533	2.37796e+06	1.16821e+06	2.50081	0.853255		RSD_ECOBW	RSD_ECOBW	rsd	2.44038e+06	2.36783e+06	2.66512e+06	2.24044e+06	0.0289158	0.0745657
UVRB_ECOBW	uvrB	184732	183801	218129	143880	-0.0257705	0.0278027		UVRB_ECOBW	uvrB	184732	183801	218129	143880	-0.0257705	0.0278027		TTCA_ECO45	ttcA	939462	1.1245e+06	528437	383220	-1.17885	1.40637		RSEA_ECOLI	RSEA_ECOLI	rseA	95077.1	104520	133531	140919	0.459454	1.60713
UVRD_ECOLI	uvrD	1.17469e+06	1.57662e+06	477070	882797	-1.01665	0.869218		UVRD_ECOLI	uvrD	1.17469e+06	1.57662e+06	477070	882797	-1.01665	0.869218		TTDA_ECOLI	ttdA	84937.6	131156	230100	208910	1.0226	1.31617		RSEB_ECOLI	RSEB_ECOLI	rseB	916566	932015	750771	833535	-0.222568	1.05422
UVRY_ECOLI	uvrY	35.5958	72.4752	44077.2	402.57	8.68503	0.380327		UVRY_ECOLI	uvrY	35.5958	72.4752	44077.2	402.57	8.68503	0.380327		TUSA_ECOBW	tusA	69027.6	26057.6	163586	51612	1.17838	0.374603		RSEP_ECOLI	RSEP_ECOLI	rseP	271704	282885	410959	398822	0.546111	2.38137
UXAC_ECOBW	uxaC	774.471	673.73	28420	1266.69	4.35748	0.389793		UXAC_ECOBW	uxaC	774.471	673.73	28420	1266.69	4.35748	0.389793		TUSC_ECOBW	tusC	72840.4	33986.1	211747	133517	1.69243	0.950457		RSGA_ECOHS	RSGA_ECOHS	rsgA	635440	582699	559191	550120	-0.135015	0.747126
UXUA_ECOBW	uxuA	155053	115295	627649	248030	1.69559	0.595768		UXUA_ECOBW	uxuA	155053	115295	627649	248030	1.69559	0.595768		TUSD_ECOHS	tusD	42360.2	37136.9	62204.4	58787.7	0.605939	1.65985		RSMA_ECOBW	RSMA_ECOBW	rsmA	1.54758e+06	1.66459e+06	1.55714e+06	1.44277e+06	-0.0986275	0.48941
UXUB_ECOLI	uxuB	25585.6	27410.5	190852	90144.7	2.4066	0.818414		UXUB_ECOLI	uxuB	25585.6	27410.5	190852	90144.7	2.4066	0.818414		TUSE_ECOLI	tusE	200686	192674	199219	161348	-0.125585	0.313267		RSMB_ECOBW	RSMB_ECOBW	rsmB	580949	488356	537282	499052	-0.0451846	0.111639
VIOA_ECOLX	vioA	665795	395923	1.53296e+06	998369	1.2535	0.874286		VIOA_ECOLX	vioA	665795	395923	1.53296e+06	998369	1.2535	0.874286		TYPH_ECOLC	deoA	3.01813e+06	1.37362e+06	3.86579e+06	2.66001e+06	0.571358	0.392376		RSMC_ECODH	RSMC_ECODH	rsmC	2.30412e+06	2.51716e+06	2.4212e+06	2.41963e+06	0.0058388	0.0290751
VIOB_ECOLX	vioB	776.475	358.172	23487.7	19287.1	5.23645	1.99476		VIOB_ECOLX	vioB	776.475	358.172	23487.7	19287.1	5.23645	1.99476		TYRA_ECOLI	tyrA	310815	252298	270839	352144	0.145769	0.214159		RSMD_ECOLI	RSMD_ECOLI	rsmD	6562.94	26250.9	3860.81	3051.1	-2.24714	0.49596
WBBD_ECOLX	wbbD	613383	437695	162048	538501	-0.585312	0.31191		WBBD_ECOLX	wbbD	613383	437695	162048	538501	-0.585312	0.31191		TYRB_ECOLI	tyrB	2.77871e+06	2.59894e+06	8.35413e+06	7.10569e+06	1.52348	1.81552		RSME_ECOLI	RSME_ECOLI	rsmE	279891	295853	283946	293659	0.0046527	0.031614
WECC_ECOLI	wecC	267980	208590	509372	476102	1.04813	1.75878		WECC_ECOLI	wecC	267980	208590	509372	476102	1.04813	1.75878		TYRR_ECOLI	tyrR	978932	1.03683e+06	1.05127e+06	943790	-0.0148954	0.0550615		RSMF_ECO5E	RSMF_ECO5E	rsmF	6029.75	4203.99	424.69	2871.18	-1.6346	0.821153
WECE_ECOLI	wecE	14930.5	15776.7	36903.1	16035.6	0.785748	0.399445		WECE_ECOLI	wecE	14930.5	15776.7	36903.1	16035.6	0.785748	0.399445		TYSY_ECOBW	thyA	2.13313e+06	1.85652e+06	2.27282e+06	2.41611e+06	0.232995	0.812727		RSMG_ECOBW	RSMG_ECOBW	rsmG	1.8383e+06	1.93659e+06	1.62534e+06	1.65326e+06	-0.203356	1.39934
WECG_ECOBW	wecG	326949	401421	209987	469175	-0.100914	0.0594653		WECG_ECOBW	wecG	326949	401421	209987	469175	-0.100914	0.0594653		UBID_ECOHS	ubiD	1.05026e+06	882176	1.31823e+06	950118	0.231222	0.30645		RSMH_ECOBD	RSMH_ECOBD	rsmH	3.17755e+06	3.17574e+06	3.34458e+06	3.41867e+06	0.0902148	1.50645
WZZE_ECOLI	wzzE	1.12754e+06	1.06555e+06	656532	1.06009e+06	-0.35339	0.439448		WZZE_ECOLI	wzzE	1.12754e+06	1.06555e+06	656532	1.06009e+06	-0.35339	0.439448		UBIE_ECOBW	ubiE	1.01752e+06	815589	631196	1.02486e+06	-0.146538	0.138032		RSMI_ECOLI	RSMI_ECOLI	rsmI	1.37704e+06	1.34487e+06	1.27248e+06	1.21529e+06	-0.129768	1.15267
XANP_ECOLI	xanP	3164.84	12905.7	147011	16789.7	3.34945	0.425586		XANP_ECOLI	xanP	3164.84	12905.7	147011	16789.7	3.34945	0.425586		UBIF_ECOLI	ubiF	147527	127291	114694	134752	-0.13975	0.330536		RSMJ_ECOBW	RSMJ_ECOBW	rsmJ	320638	329591	259573	245798	-0.363604	1.89896
XERC_ECOBW	xerC	10759.6	7797.47	31826.7	27817.1	1.6844	1.84152		XERC_ECOBW	xerC	10759.6	7797.47	31826.7	27817.1	1.6844	1.84152		UBIG_ECOBW	ubiG	1.08168e+06	932230	544053	1.07475e+06	-0.315072	0.261231		RSSA_ECOLI	RSSA_ECOLI	rssA	70993.6	78075.9	86163.8	90137.4	0.242057	1.10462
XERD_ECOLI	xerD	37862.3	20549.2	32413.6	44739.4	0.401471	0.327091		XERD_ECOLI	xerD	37862.3	20549.2	32413.6	44739.4	0.401471	0.327091		UBII_ECOLI	ubiI	329991	348525	202694	414408	-0.136873	0.0970173		RSSB_ECOLI	RSSB_ECOLI	rssB	283332	388458	347742	362922	0.0811587	0.125253
XGPT_ECOBW	gpt	15686	8461.29	86026.3	35716.3	2.3339	0.710382		XGPT_ECOBW	gpt	15686	8461.29	86026.3	35716.3	2.3339	0.710382		UBIK_ECOLI	ubiK	1.44816e+06	541861	986588	894425	-0.0812718	0.0382515		RSTA_ECOLI	RSTA_ECOLI	rstA	155164	167075	148773	181992	0.0376742	0.0800808
YAAA_ECOBW	yaaA	23602.4	21030.8	226663	123308	2.97104	1.00845		YAAA_ECOBW	yaaA	23602.4	21030.8	226663	123308	2.97104	1.00845		UCPA_ECOLI	ucpA	2.91886e+06	1.41656e+06	3.42003e+06	1.88955e+06	0.292429	0.158522		RSUA_ECOLI	RSUA_ECOLI	rsuA	813189	763404	725351	735870	-0.109636	0.819541
YADG_ECOLI	yadG	308379	250457	667485	897488	1.48564	1.28962		YADG_ECOLI	yadG	308379	250457	667485	897488	1.48564	1.28962		UDP_ECOLI	udp	1.89057e+07	8.36186e+06	1.82229e+07	1.12942e+07	0.114364	0.0580344		RSXC_ECOSM	RSXC_ECOSM	rsxC	59138.8	65607.5	64586.4	66004	0.0660511	0.327342
YAEH_ECOBW	yaeH	25308.1	19116.4	285199	226040	3.52457	1.79994		YAEH_ECOBW	yaeH	25308.1	19116.4	285199	226040	3.52457	1.79994		UGPB_ECOLI	ugpB	43449.9	41900.8	159047	104572	1.62698	1.08562		RT86_ECOLX			58078.8	44131.6	63017.5	78139.2	0.465756	0.701481
YAFC_ECOLI	yafC	11357.3	9304.87	115223	32102.8	2.83394	0.573297		YAFC_ECOLI	yafC	11357.3	9304.87	115223	32102.8	2.83394	0.573297		UHPA_ECOLI	uhpA	1.30192e+06	1.1678e+06	329011	383670	-1.79302	2.17221		RUVA_ECOBW	RUVA_ECOBW	ruvA	29096	42552.8	17655.9	19212.4	-0.958562	0.906274
YAFD_ECOBW	yafD	112563	83458	107382	313250	1.10155	0.40565		YAFD_ECOBW	yafD	112563	83458	107382	313250	1.10155	0.40565		UIDR_ECOLI	uidR	22426.9	32321.5	22976.1	9633.71	-0.747512	0.502852		RUVB_ECOBW	RUVB_ECOBW	ruvB	608392	548064	818882	740427	0.431196	1.2566
YAFV_ECOBD	yafV	1845.25	880.567	31101.3	945.299	3.55541	0.362855		YAFV_ECOBD	yafV	1845.25	880.567	31101.3	945.299	3.55541	0.362855		ULAR_ECOBW	ulaR	85786.1	89078.8	83183	70434.7	-0.186896	0.605658		SAD_ECOLI	SAD_ECOLI	sad	709253	725306	822516	844770	0.216895	1.8659
YAGU_ECOLI	yagU	3.34985e+06	723110	1.25993e+06	1.50186e+06	-0.560472	0.174956		YAGU_ECOLI	yagU	3.34985e+06	723110	1.25993e+06	1.50186e+06	-0.560472	0.174956		UNG_ECO81	ung	162627	183484	259925	269603	0.613473	1.81376		SAPA_ECOLI	SAPA_ECOLI	sapA	189811	165480	173905	171392	-0.041165	0.141207
YAHK_ECOLI	yahK	22452.2	16894.2	604072	41367.6	4.03598	0.404378		YAHK_ECOLI	yahK	22452.2	16894.2	604072	41367.6	4.03598	0.404378		UPP_ECOBW	upp	1.95132e+07	1.70599e+07	2.80283e+07	1.75529e+07	0.317653	0.309316		SAPF_ECOLI	SAPF_ECOLI	sapF	22788.3	26226.3	36306.1	33766.2	0.515632	1.41093
YAIL_ECOLI	yaiL	12772	11619.8	149570	104026	3.37806	1.42816		YAIL_ECOLI	yaiL	12772	11619.8	149570	104026	3.37806	1.42816		URK_ECOLI	udk	408059	346776	304183	360699	-0.183062	0.405152		SBCC_ECOLI	SBCC_ECOLI	sbcC	17458.6	27347.6	21074.8	27768.6	0.124467	0.114928
YAIW_ECOLI	yaiW	80118.1	90858.3	94788.8	132203	0.40884	0.542476		YAIW_ECOLI	yaiW	80118.1	90858.3	94788.8	132203	0.40884	0.542476		USG_ECOLI	usg	4.97951e+06	4.70653e+06	7.70784e+06	8.05428e+06	0.702483	2.28165		SBCD_ECOLI	SBCD_ECOLI	sbcD	89622.3	82894.6	101019	90919.2	0.153903	0.600929
YAJC_ECOLI	yajC	8.56257e+06	8.29185e+06	4.93701e+06	8.16381e+06	-0.363471	0.436432		YAJC_ECOLI	yajC	8.56257e+06	8.29185e+06	4.93701e+06	8.16381e+06	-0.363471	0.436432		USHA_ECOLI	ushA	1.28057e+06	1.17377e+06	2.72715e+06	1.69704e+06	0.850079	0.704422		SDAC_ECOLI	SDAC_ECOLI	sdaC	144410	163789	337845	305924	1.06268	1.91512
YAJG_ECOLI	yajG	1.99466e+06	3.77298e+06	1.97801e+06	4.604e+06	0.190547	0.0854716		YAJG_ECOLI	yajG	1.99466e+06	3.77298e+06	1.97801e+06	4.604e+06	0.190547	0.0854716		USPA_ECOLI	uspA	8.128e+06	5.62344e+06	1.21832e+07	5.48244e+06	0.361361	0.19439		SDHA_ECOLI	SDHA_ECOLI	sdhA	1.39185e+07	1.3589e+07	1.71891e+07	1.65025e+07	0.292564	1.82884
YAJI_ECOLI	yajI	32018.5	63341.4	36405.4	93420.8	0.445127	0.18764		YAJI_ECOLI	yajI	32018.5	63341.4	36405.4	93420.8	0.445127	0.18764		USPC_ECO57	uspC	1784.33	45686.9	4790.57	87355.1	0.956864	0.167522		SDHB_ECOLI	SDHB_ECOLI	sdhB	5.39562e+06	6.21209e+06	8.09062e+06	8.68025e+06	0.530874	1.44364
YAJL_ECOLI	yajL	8322.35	7594.96	50806.2	24509.9	2.24236	0.816711		YAJL_ECOLI	yajL	8322.35	7594.96	50806.2	24509.9	2.24236	0.816711		USPE_ECOLI	uspE	545103	577572	933234	851292	0.6686	1.76254		SDHL_ECOLI	SDHL_ECOLI	sdaA	9.44645e+06	1.01482e+07	1.02407e+07	1.03737e+07	0.0731931	0.538266
YAJQ_ECOBW	yajQ	161086	145925	860757	591185	2.24162	1.28934		YAJQ_ECOBW	yajQ	161086	145925	860757	591185	2.24162	1.28934		USPF_ECOLI	uspF	1.70301e+06	1.35282e+06	1.19653e+07	2.14592e+06	2.20721	0.423195		SDHM_ECOLI	SDHM_ECOLI	sdaB	622965	591812	718635	671185	0.194208	1.04084
YBAB_ECOBW	ybaB	231324	221643	2.80786e+06	1.45565e+06	3.23457	0.973716		YBAB_ECOBW	ybaB	231324	221643	2.80786e+06	1.45565e+06	3.23457	0.973716		USPG_ECOLI	uspG	2.10464e+06	1.64666e+06	3.19832e+06	1.92889e+06	0.450782	0.381745		SDIA_ECOLI	SDIA_ECOLI	sdiA	25274.3	36098.2	29401.7	35230	0.0746515	0.0884499
YBAE_ECOLI	ybaE	13054.4	4936.88	347.242	1680.76	-3.14917	0.717048		YBAE_ECOLI	ybaE	13054.4	4936.88	347.242	1680.76	-3.14917	0.717048		UUP_ECOLI	uup	1.94313e+06	2.22474e+06	714071	1.40969e+06	-0.972692	0.948877		SECA_ECOBW	SECA_ECOBW	secA	1.60393e+07	1.50781e+07	2.09751e+07	1.92337e+07	0.369786	1.34983
YBAK_ECOLI	ybaK	131673	111656	545211	318691	1.82796	0.950244		YBAK_ECOLI	ybaK	131673	111656	545211	318691	1.82796	0.950244		UVRA_ECOLI	uvrA	2.18524e+06	1.81471e+06	3.36793e+06	3.07088e+06	0.686814	1.44505		SECB_ECOBW	SECB_ECOBW	secB	863940	699050	1.17701e+06	1.12123e+06	0.556217	1.28619
YBAL_ECOLI	ybaL	536192	462665	356734	521989	-0.184871	0.240411		YBAL_ECOLI	ybaL	536192	462665	356734	521989	-0.184871	0.240411		UVRB_ECOBW	uvrB	359860	307916	289335	253736	-0.298225	0.73001		SECD_ECO57	SECD_ECO57	secD	3.82319e+06	4.07926e+06	6.38233e+06	6.48546e+06	0.703392	2.51191
YBBA_ECOLI	ybbA	536.312	1950.77	4315.24	5167.82	1.9309	1.28849		YBBA_ECOLI	ybbA	536.312	1950.77	4315.24	5167.82	1.9309	1.28849		UVRD_ECOLI	uvrD	330644	384637	382405	393647	0.117644	0.414113		SECE_ECOLI	SECE_ECOLI	secE	66182.2	92504.9	263403	303393	1.83664	1.87019
YBBO_ECOLI	ybbO	89491.7	90799.6	216880	507195	2.00581	0.694798		YBBO_ECOLI	ybbO	89491.7	90799.6	216880	507195	2.00581	0.694798		UVRY_ECOLI	uvrY	627232	17672.5	178962	34128.9	-1.59762	0.250335		SECF_ECOLI	SECF_ECOLI	secF	339810	399859	702170	671477	0.893061	1.95363
YBBP_ECOLI	ybbP	10358.6	8677.31	11832.3	30216.4	1.14334	0.470113		YBBP_ECOLI	ybbP	10358.6	8677.31	11832.3	30216.4	1.14334	0.470113		UXAA_ECOLI	uxaA	29523.1	9971.7	18825.6	18281.8	-0.0899542	0.0390488		SECG_ECOLI	SECG_ECOLI	secG	69.4459	615.818	23945.9	2722.2	5.28231	0.461394
YBDG_ECOLI	ybdG	651366	615613	440032	460914	-0.491878	1.90117		YBDG_ECOLI	ybdG	651366	615613	440032	460914	-0.491878	1.90117		UXAC_ECOBW	uxaC	311432	229756	1.03319e+06	620859	1.61181	0.928288		SECY_ECOLI	SECY_ECOLI	secY	218580	286197	409114	466508	0.79466	1.27806
YBEL_ECOLI	ybeL	123572	61735.4	547766	245139	2.09723	0.725716		YBEL_ECOLI	ybeL	123572	61735.4	547766	245139	2.09723	0.725716		UXUA_ECOBW	uxuA	1.32979e+06	762354	1.28452e+06	1.14737e+06	0.2171	0.208005		SELA_ECO24	SELA_ECO24	selA	233897	235505	215468	242739	-0.0348237	0.141655
YBEY_ECOBW	ybeY	27754.2	4261.02	144956	27850.4	2.43233	0.444021		YBEY_ECOBW	ybeY	27754.2	4261.02	144956	27850.4	2.43233	0.444021		UXUB_ECOLI	uxuB	311232	188712	360982	248165	0.285023	0.237039		SELB_ECOLI	SELB_ECOLI	selB	660984	607012	673232	659670	0.0720207	0.439198
YBFE_ECOLI	ybfE	3737.62	2061.69	11027.4	4578.86	1.42817	0.554547		YBFE_ECOLI	ybfE	3737.62	2061.69	11027.4	4578.86	1.42817	0.554547		UXUR_ECOLI	uxuR	16409.4	21971.1	34414.4	26986.5	0.677887	0.881919		SELD_ECO24	SELD_ECO24	selD	1.5715e+06	1.65539e+06	1.71451e+06	1.58061e+06	0.0301855	0.149976
[truncated: 528 more rows]

## Sheet: Large Pool
E. Coli transformed by empty plasmid
							Uncrosslinked			Crosslinked
[truncated: 1,151 more rows]

## Sheet: Medium Pool
E. Coli transformed by empty plasmid
[truncated: 1,780 more rows]

[truncated: 3 more sheets: Small Pool, Input Pool, Merge Signals]
