# Supplementary material for: Identifying Subcellular Structure Components in Escherichia Coli by Crosslinking and SEC‐MS
Source: Proteomics. 2026 Jan 21;26(5):27–36. doi: 10.1002/pmic.70105 (PMC13106914; doi:10.1002/pmic.70105)
Supplement: Supplementary file 3 — Supporting File 3: pmic70105‐sup‐0003‐TableS2.xlsx. [file PMIC-26--s001.xlsx]

## Sheet: GO L pool enriched
												Biological Process										Cell Component										Mol Function										PANTHER protein class
												Analysis Type:		PANTHER Overrepresentation Test (Released 20220202)								Analysis Type:		PANTHER Overrepresentation Test (Released 20220202)								Analysis Type:		PANTHER Overrepresentation Test (Released 20220202)								Analysis Type:		PANTHER Overrepresentation Test (Released 20220202)
												Annotation Version and Release Date:		GO Ontology database DOI: 10.5281/zenodo.6399963 Released 2022-03-22								Annotation Version and Release Date:		GO Ontology database DOI: 10.5281/zenodo.6399963 Released 2022-03-22								Annotation Version and Release Date:		GO Ontology database DOI: 10.5281/zenodo.6399963 Released 2022-03-22								Annotation Version and Release Date:		PANTHER version 17.0 Released 2022-02-22
												Analyzed List:		Client Text Box Input (Escherichia coli)								Analyzed List:		Client Text Box Input (Escherichia coli)								Analyzed List:		Client Text Box Input (Escherichia coli)								Analyzed List:		Client Text Box Input (Escherichia coli)
												Reference List:		Escherichia coli (all genes in database)								Reference List:		Escherichia coli (all genes in database)								Reference List:		Escherichia coli (all genes in database)								Reference List:		Escherichia coli (all genes in database)
												Test Type:		FISHER								Test Type:		FISHER								Test Type:		FISHER								Test Type:		FISHER
												Correction:		FDR								Correction:		FDR								Correction:		FDR								Correction:		FDR
Proteins significantly enriched in Large particles												GO biological process complete		Escherichia coli - REFLIST (4392)	Input (278)	Input (expected)	Input (over/under)	Input (fold Enrichment)	Input (raw P-value)	Input (FDR)		GO cellular component complete		Escherichia coli - REFLIST (4392)	Input (278)	Input (expected)	Input (over/under)	Input (fold Enrichment)	Input (raw P-value)	Input (FDR)		GO molecular function complete		Escherichia coli - REFLIST (4392)	Input (278)	Input (expected)	Input (over/under)	Input (fold Enrichment)	Input (raw P-value)	Input (FDR)		PANTHER Protein Class		Escherichia coli - REFLIST (4392)	Input (278)	Input (expected)	Input (over/under)	Input (fold Enrichment)	Input (raw P-value)
												cellular amide metabolic process	GO:0043603)	217	71	13.74	+	5.17	1.55e-27	4.88e-24		intracellular anatomical structure	GO:0005622)	1467	222	92.86	+	2.39	2.28e-53	3.12e-51		RNA binding	GO:0003723)	183	59	11.58	+	5.09	1.83e-22	4.58e-19		translational protein	PC00263)	113	50	7.15	+	6.99	6.63e-24
	Description	log2(P1)	log2(P2)	log2(P3)	log2(In)	-log10(p1)	-log10(p2)	-log10(p3)	-log10(In)			translation	GO:0006412)	116	53	7.34	+	7.22	7.2e-26	1.13e-22		cytoplasm	GO:0005737)	1434	220	90.77	+	2.42	1.85e-53	5.08e-51		binding	GO:0005488)	2479	227	156.91	+	1.45	6.35e-18	7.95e-15		ribosomal protein	PC00202)	62	29	3.92	+	7.39	1.24e-14
YHHA	Uncharacterized protein YhhA OS=Escherichia coli (strain K12) OX=83333 GN=yhhA PE=1 SV=1	5.21417	0.914113	3.61613	-0.701298	3.69518	0.769174	3.96133	0.688048			peptide metabolic process	GO:0006518)	154	59	9.75	+	6.05	1.28e-25	1.34e-22		cytosol	GO:0005829)	1063	193	67.28	+	2.87	8.09e-53	7.39e-51		heterocyclic compound binding	GO:1901363)	1436	161	90.89	+	1.77	9.02e-17	5.65e-14		protein class	PC00000)	2368	208	149.89	+	1.39	4.28e-12
RSMD	Ribosomal RNA small subunit methyltransferase D OS=Escherichia coli (strain K12) OX=83333 GN=rsmD PE=1 SV=1	3.67414	2.51602	-0.27913	-0.0202316	2.93576	2.01291	0.720513	0.0941727			amide biosynthetic process	GO:0043604)	164	60	10.38	+	5.78	3.34e-25	2.62e-22		cellular_component	GO:0005575)	2969	250	187.93	+	1.33	2.28e-17	8.94e-16		organic cyclic compound binding	GO:0097159)	1436	161	90.89	+	1.77	9.02e-17	7.53e-14		translation factor	PC00223)	24	11	1.52	+	7.24	3.16e-06
YBEY	Endoribonuclease YbeY OS=Escherichia coli (strain K12 / MC4100 / BW2952) OX=595496 GN=ybeY PE=3 SV=1	4.19904	3.97295	2.07709	2.46265	2.72105	3.16885	2.41437	2.01651			organonitrogen compound metabolic process	GO:1901564)	986	143	62.41	+	2.29	3.51e-24	1.84e-21		cellular anatomical entity	GO:0110165)	2908	247	184.07	+	1.34	3.13e-17	9.53e-16		molecular_function	GO:0003674)	3290	262	208.25	+	1.26	1.56e-16	7.79e-14		RNA metabolism protein	PC00031)	89	19	5.63	+	3.37	1.5e-05
YBHP	Uncharacterized protein YbhP OS=Escherichia coli (strain K12) OX=83333 GN=ybhP PE=4 SV=1	3.00386	#N/A	-0.179879	-0.135389	2.62306	#N/A	0.29631	0.248453			peptide biosynthetic process	GO:0043043)	128	53	8.1	+	6.54	2.96e-24	1.86e-21		ribonucleoprotein complex	GO:1990904)	61	30	3.86	+	7.77	1.46e-15	3.65e-14		protein binding	GO:0005515)	1365	154	86.4	+	1.78	6.5e-16	2.33e-13		aminoacyl-tRNA synthetase	PC00047)	24	10	1.52	+	6.58	1.74e-05
RL19	50S ribosomal protein L19 OS=Escherichia coli O139:H28 (strain E24377A / ETEC) OX=331111 GN=rplS PE=3 SV=1	3.57644	2.45051	0.0402955	0.0851723	2.5331	3.08606	0.0681759	0.285261			primary metabolic process	GO:0044238)	1724	195	109.12	+	1.79	6.81e-24	3.06e-21		ribosome	GO:0005840)	64	30	4.05	+	7.41	4.01e-15	9.16e-14		structural constituent of ribosome	GO:0003735)	58	29	3.67	+	7.9	3.21e-15	1.01e-12		metabolite interconversion enzyme	PC00262)	1124	100	71.15	+	1.41	0.00024
YAIA	Uncharacterized protein YaiA OS=Escherichia coli (strain K12) OX=83333 GN=yaiA PE=1 SV=1	2.76939	4.38137	2.56862	-0.254734	2.51966	2.29775	1.68177	0.306635			organic substance metabolic process	GO:0071704)	1987	211	125.77	+	1.68	7.85e-24	3.09e-21		ribosomal subunit	GO:0044391)	59	29	3.73	+	7.77	4.54e-15	9.57e-14		rRNA binding	GO:0019843)	60	28	3.8	+	7.37	3.83e-14	1.07e-11		translation elongation factor	PC00222)	11	6	0.7	+	8.62	0.000299
RL15	50S ribosomal protein L15 OS=Escherichia coli O139:H28 (strain E24377A / ETEC) OX=331111 GN=rplO PE=3 SV=1	2.74895	1.49153	0.736431	0.0829421	2.49002	2.44997	1.55654	0.197925			gene expression	GO:0010467)	393	83	24.88	+	3.34	2.4e-21	8.39e-19		cytosolic ribosome	GO:0022626)	60	29	3.8	+	7.64	6.38e-15	1.25e-13		structural molecule activity	GO:0005198)	72	29	4.56	+	6.36	2.6e-13	6.51e-11		transferase	PC00220)	308	37	19.5	+	1.9	0.000332
YHFA	Protein YhfA OS=Escherichia coli (strain K12) OX=83333 GN=yhfA PE=1 SV=1	2.64515	1.99613	-0.0197317	0.0559411	2.42854	3.03138	0.0600479	0.0825116			ribosome biogenesis	GO:0042254)	107	45	6.77	+	6.64	7.9e-21	2.48e-18		intracellular non-membrane-bounded organelle	GO:0043232)	102	31	6.46	+	4.8	1.64e-11	2.65e-10		small molecule binding	GO:0036094)	827	105	52.35	+	2.01	1.18e-12	2.69e-10		RNA helicase	PC00032)	8	4	0.51	+	7.9	0.00416
FABA	3-hydroxydecanoyl-[acyl-carrier-protein] dehydratase OS=Escherichia coli (strain K12 / MC4100 / BW2952) OX=595496 GN=fabA PE=3 SV=1	3.79831	3.75257	-0.211789	-0.065442	2.36785	4.44004	1.05128	0.858193			ribonucleoprotein complex biogenesis	GO:0022613)	108	45	6.84	+	6.58	1.06e-20	3.04e-18		intracellular organelle	GO:0043229)	109	32	6.9	+	4.64	1.62e-11	2.77e-10		anion binding	GO:0043168)	733	95	46.4	+	2.05	1.14e-11	2.38e-09		Unclassified	UNCLASSIFIED)	2024	70	128.11	-	0.55	4.28e-12
RL23	50S ribosomal protein L23 OS=Escherichia coli O157:H7 OX=83334 GN=rplW PE=3 SV=1	2.8869	3.68963	-0.188583	0.0428053	2.35079	4.85691	0.409364	0.0503768			nitrogen compound metabolic process	GO:0006807)	1530	176	96.84	+	1.82	1.51e-20	3.96e-18		large ribosomal subunit	GO:0015934)	34	17	2.15	+	7.9	2.15e-09	2.8e-08		catalytic activity	GO:0003824)	2035	184	128.81	+	1.43	1.18e-10	2.12e-08		transporter	PC00227)	412	6	26.08	-	0.23	3.74e-06
USPA	Universal stress protein A OS=Escherichia coli (strain K12) OX=83333 GN=uspA PE=1 SV=2	3.0143	2.89157	0.178067	-0.22216	2.32245	3.58669	0.624552	0.404258			biosynthetic process	GO:0009058)	925	130	58.55	+	2.22	4.31e-20	1.04e-17		organelle	GO:0043226)	136	32	8.61	+	3.72	1.99e-09	2.87e-08		nucleic acid binding	GO:0003676)	706	85	44.69	+	1.9	7.4e-09	1.16e-06
RS9	30S ribosomal protein S9 OS=Escherichia coli O139:H28 (strain E24377A / ETEC) OX=331111 GN=rpsI PE=3 SV=1	2.69868	1.50427	0.618282	0.0816595	2.27711	1.89696	1.22961	0.822895			metabolic process	GO:0008152)	2202	216	139.38	+	1.55	4.94e-20	1.11e-17		non-membrane-bounded organelle	GO:0043228)	129	31	8.17	+	3.8	2.35e-09	2.93e-08		ribonucleotide binding	GO:0032553)	553	72	35	+	2.06	9.15e-09	1.35e-06
RBFA	Ribosome-binding factor A OS=Escherichia coli (strain K12 / MC4100 / BW2952) OX=595496 GN=rbfA PE=3 SV=1	2.41005	3.53174	0.918283	0.237089	2.16595	3.2381	2.56252	1.76109			cellular protein metabolic process	GO:0044267)	307	71	19.43	+	3.65	5.56e-20	1.17e-17		cytosolic large ribosomal subunit	GO:0022625)	34	17	2.15	+	7.9	2.15e-09	2.94e-08		catalytic activity, acting on RNA	GO:0140098)	149	32	9.43	+	3.39	1.37e-08	1.9e-06
YGIW	Protein YgiW OS=Escherichia coli (strain K12) OX=83333 GN=ygiW PE=1 SV=1	2.1391	3.23415	0.153864	-0.0617344	2.11843	4.34927	0.174412	0.130091			cellular metabolic process	GO:0044237)	2036	206	128.87	+	1.6	8.71e-20	1.71e-17		small ribosomal subunit	GO:0015935)	25	12	1.58	+	7.58	7.57e-07	8.3e-06		purine nucleotide binding	GO:0017076)	516	68	32.66	+	2.08	1.79e-08	2.24e-06
RL4	50S ribosomal protein L4 OS=Escherichia coli O139:H28 (strain E24377A / ETEC) OX=331111 GN=rplD PE=3 SV=1	3.27621	1.51604	0.584318	0.469413	2.09611	2.02311	1.18091	1.33568			organonitrogen compound biosynthetic process	GO:1901566)	520	93	32.91	+	2.83	1.19e-19	2.2e-17		cytosolic small ribosomal subunit	GO:0022627)	25	12	1.58	+	7.58	7.57e-07	8.64e-06		purine ribonucleotide binding	GO:0032555)	515	68	32.6	+	2.09	1.75e-08	2.3e-06
GPPA	Guanosine-5'-triphosphate,3'-diphosphate pyrophosphatase OS=Escherichia coli (strain K12 / MC4100 / BW2952) OX=595496 GN=gppA PE=3 SV=1	2.85509	0.266659	0.147984	-0.041952	2.09484	1.48754	1.03958	0.209838			organic substance biosynthetic process	GO:1901576)	910	126	57.6	+	2.19	9.72e-19	1.7e-16		protein-containing complex	GO:0032991)	635	72	40.19	+	1.79	1.57e-06	1.66e-05		nucleoside phosphate binding	GO:1901265)	713	84	45.13	+	1.86	2.32e-08	2.64e-06
RL28	50S ribosomal protein L28 OS=Escherichia coli O139:H28 (strain E24377A / ETEC) OX=331111 GN=rpmB PE=3 SV=1	3.28462	3.37269	1.64743	0.160919	2.04939	3.3163	2.55407	0.253428			cellular nitrogen compound metabolic process	GO:0034641)	1038	135	65.7	+	2.05	3e-18	4.97e-16		tricarboxylic acid cycle enzyme complex	GO:0045239)	7	5	0.44	+	11.28	0.000404	0.0041		nucleotide binding	GO:0000166)	713	84	45.13	+	1.86	2.32e-08	2.76e-06
RLMJ	Ribosomal RNA large subunit methyltransferase J OS=Escherichia coli (strain K12) OX=83333 GN=rlmJ PE=1 SV=1	3.26606	2.40247	0.0855797	0.0462367	2.02172	5.91168	0.524935	0.280791			protein metabolic process	GO:0019538)	419	80	26.52	+	3.02	3.76e-18	5.91e-16		pyruvate dehydrogenase complex	GO:0045254)	3	3	0.19	+	15.8	0.00365	0.0333		carbohydrate derivative binding	GO:0097367)	581	73	36.78	+	1.99	3.14e-08	3.42e-06
ASNA	Aspartate--ammonia ligase OS=Escherichia coli O127:H6 (strain E2348/69 / EPEC) OX=574521 GN=asnA PE=3 SV=1	2.64081	1.43461	-0.000236539	-0.0577353	2.01762	2.30288	0.00035749	0.108344			cellular biosynthetic process	GO:0044249)	888	122	56.21	+	2.17	8.95e-18	1.34e-15		catalytic complex	GO:1902494)	166	21	10.51	+	2	0.00406	0.0337		ion binding	GO:0043167)	1338	128	84.69	+	1.51	1.6e-07	1.67e-05
YAHO	Uncharacterized protein YahO OS=Escherichia coli (strain K12) OX=83333 GN=yahO PE=3 SV=1	3.37582	3.91885	4.05848	1.77698	2.00404	1.80044	2.48588	2.05169			cellular macromolecule biosynthetic process	GO:0034645)	285	63	18.04	+	3.49	8.11e-17	1.16e-14		transferase complex	GO:1990234)	44	9	2.79	+	3.23	0.0036	0.034		ribonucleoprotein complex binding	GO:0043021)	45	16	2.85	+	5.62	2.88e-07	2.77e-05
RS18	30S ribosomal protein S18 OS=Escherichia coli O139:H28 (strain E24377A / ETEC) OX=331111 GN=rpsR PE=3 SV=1	2.94872	3.13628	2.04106	0.108406	2.00343	3.09937	3.19483	0.70606			ribosome assembly	GO:0042255)	57	30	3.61	+	8.32	3.54e-16	4.85e-14		integral component of membrane	GO:0016021)	1111	6	70.32	-	0.09	1.33e-25	9.12e-24		identical protein binding	GO:0042802)	432	57	27.34	+	2.08	2.84e-07	2.85e-05
YNHG	Probable L,D-transpeptidase YnhG OS=Escherichia coli (strain K12) OX=83333 GN=ynhG PE=1 SV=1	4.88749	0.240773	-1.33386	-0.948579	1.99607	0.181451	1.24539	1.18841			cellular nitrogen compound biosynthetic process	GO:0044271)	509	85	32.22	+	2.64	3.89e-16	5.09e-14		intrinsic component of membrane	GO:0031224)	1140	8	72.16	-	0.11	1.46e-24	8.01e-23		mRNA binding	GO:0003729)	23	12	1.46	+	8.24	3.8e-07	3.52e-05
RHLB	ATP-dependent RNA helicase RhlB OS=Escherichia coli O7:K1 (strain IAI39 / ExPEC) OX=585057 GN=rhlB PE=3 SV=1	2.38862	1.67142	-0.301872	-0.0432665	1.99513	2.99805	1.08151	0.211279			cellular component biogenesis	GO:0044085)	316	61	20	+	3.05	6.79e-14	7.91e-12		cell periphery	GO:0071944)	1352	22	85.58	-	0.26	2.51e-19	1.15e-17		purine ribonucleoside triphosphate binding	GO:0035639)	490	62	31.02	+	2	4e-07	3.57e-05
RF2	Peptide chain release factor 2 OS=Escherichia coli O127:H6 (strain E2348/69 / EPEC) OX=574521 GN=prfB PE=3 SV=1	1.79484	0.813402	0.0826234	-0.0649539	1.98964	3.78244	0.405547	0.380248			ribonucleoprotein complex assembly	GO:0022618)	51	26	3.23	+	8.05	6.64e-14	8.04e-12		Unclassified	UNCLASSIFIED)	1423	28	90.07	-	0.31	2.28e-17	7.82e-16		protein-containing complex binding	GO:0044877)	49	16	3.1	+	5.16	7.4e-07	6.39e-05
UBIJ	Ubiquinone biosynthesis accessory factor UbiJ OS=Escherichia coli (strain K12) OX=83333 GN=ubiJ PE=1 SV=1	2.02629	0.987627	0.924298	-0.0609036	1.98677	1.37798	1.72056	0.102663			ribonucleoprotein complex subunit organization	GO:0071826)	51	26	3.23	+	8.05	6.64e-14	8.36e-12		plasma membrane	GO:0005886)	1241	21	78.55	-	0.27	7.02e-17	1.92e-15		translation regulator activity	GO:0045182)	23	11	1.46	+	7.56	2.29e-06	0.000191
BEPA	Beta-barrel assembly-enhancing protease OS=Escherichia coli (strain K12) OX=83333 GN=bepA PE=1 SV=1	5.9345	1.21096	-0.230245	-0.443885	1.98441	3.42442	2.26896	1.1709			organelle assembly	GO:0070925)	76	30	4.81	+	6.24	1.5e-13	1.62e-11		integral component of plasma membrane	GO:0005887)	590	4	37.35	-	0.11	2.92e-12	5.34e-11		translation regulator activity, nucleic acid binding	GO:0090079)	20	10	1.27	+	7.9	4.93e-06	0.000398
RL14	50S ribosomal protein L14 OS=Escherichia coli O139:H28 (strain E24377A / ETEC) OX=331111 GN=rplN PE=3 SV=1	2.52123	2.7613	0.00526514	0.0978408	1.98415	3.19067	0.00814859	0.911883			non-membrane-bounded organelle assembly	GO:0140694)	76	30	4.81	+	6.24	1.5e-13	1.68e-11		intrinsic component of plasma membrane	GO:0031226)	606	6	38.36	-	0.16	8.46e-11	1.29e-09		ligase activity	GO:0016874)	110	22	6.96	+	3.16	7.85e-06	0.000614
ASTE	Succinylglutamate desuccinylase OS=Escherichia coli (strain K12 / MC4100 / BW2952) OX=595496 GN=astE PE=3 SV=1	2.34293	1.16014	-0.0234847	-0.239303	1.97254	4.43732	0.0625928	0.345269			macromolecule biosynthetic process	GO:0009059)	443	72	28.04	+	2.57	6.18e-13	6.48e-11		membrane	GO:0016020)	1455	47	92.1	-	0.51	4.14e-09	4.93e-08		adenyl ribonucleotide binding	GO:0032559)	449	54	28.42	+	1.9	9.09e-06	0.000689
SELO	Protein adenylyltransferase SelO OS=Escherichia coli (strain K12 / MC4100 / BW2952) OX=595496 GN=selO PE=3 SV=1	2.56876	1.21932	-0.255458	0.0316221	1.9679	2.30233	0.556868	0.05376			cellular macromolecule metabolic process	GO:0044260)	795	102	50.32	+	2.03	1.72e-12	1.74e-10		membrane protein complex	GO:0098796)	219	3	13.86	-	0.22	0.00115	0.0112		adenyl nucleotide binding	GO:0030554)	450	54	28.48	+	1.9	9.45e-06	0.000696
YBEL	Uncharacterized protein YbeL OS=Escherichia coli (strain K12) OX=83333 GN=ybeL PE=4 SV=1	3.09831	3.03079	-0.0180977	-0.11891	1.95815	2.79593	0.0671207	0.543964			organelle organization	GO:0006996)	126	34	7.98	+	4.26	2.55e-11	2.43e-09		transporter complex	GO:1990351)	168	2	10.63	-	0.19	0.00419	0.0338		guanosine tetraphosphate binding	GO:0097216)	34	12	2.15	+	5.58	9.79e-06	0.000701
NUSB	Transcription antitermination protein NusB OS=Escherichia coli (strain K12 / MC4100 / BW2952) OX=595496 GN=nusB PE=3 SV=1	2.66832	2.87069	0.0925898	-0.00786898	1.95227	4.34956	0.252459	0.0519745			macromolecule metabolic process	GO:0043170)	1090	122	68.99	+	1.77	2.7e-11	2.5e-09		transmembrane transporter complex	GO:1902495)	164	2	10.38	-	0.19	0.00401	0.0343		aminoacyl-tRNA ligase activity	GO:0004812)	25	10	1.58	+	6.32	2.31e-05	0.00152
GLN1B	Glutamine synthetase OS=Escherichia coli O157:H7 OX=83334 GN=glnA PE=3 SV=2	3.41698	1.10702	-0.23483	0.0487442	1.94235	4.7446	1.38952	0.0873999			protein-containing complex organization	GO:0043933)	128	34	8.1	+	4.2	3.67e-11	3.3e-09		plasma membrane protein complex	GO:0098797)	163	2	10.32	-	0.19	0.00399	0.0353		ligase activity, forming carbon-oxygen bonds	GO:0016875)	25	10	1.58	+	6.32	2.31e-05	0.00156
NRDI	Protein NrdI OS=Escherichia coli (strain K12 / MC4100 / BW2952) OX=595496 GN=nrdI PE=3 SV=1	2.09143	#N/A	0.358996	#N/A	1.93601	#N/A	0.715848	#N/A			oxoacid metabolic process	GO:0043436)	531	76	33.61	+	2.26	3.83e-11	3.34e-09		outer membrane	GO:0019867)	134	1	8.48	-	0.12	0.00463	0.0362		guanyl ribonucleotide binding	GO:0032561)	85	18	5.38	+	3.35	2.79e-05	0.00179
TDH	L-threonine 3-dehydrogenase OS=Escherichia coli (strain K12 / MC4100 / BW2952) OX=595496 GN=tdh PE=3 SV=1	3.62191	2.00803	-0.136216	-0.0645444	1.92466	6.80887	0.68075	0.502804			cellular component organization or biogenesis	GO:0071840)	469	70	29.69	+	2.36	5.02e-11	4.27e-09												ATP binding	GO:0005524)	443	52	28.04	+	1.85	3.03e-05	0.00185
IDH	Isocitrate dehydrogenase [NADP] OS=Escherichia coli (strain K12) OX=83333 GN=icd PE=1 SV=1	2.67304	0.914746	0.0118385	-0.0617473	1.90021	2.3947	0.0586547	0.383335			carboxylic acid metabolic process	GO:0019752)	507	73	32.09	+	2.27	1.04e-10	8.42e-09												tRNA binding	GO:0000049)	46	13	2.91	+	4.46	3.02e-05	0.00189
P5CR	Pyrroline-5-carboxylate reductase OS=Escherichia coli (strain K12) OX=83333 GN=proC PE=1 SV=1	3.12276	1.14355	-0.115418	0.0115751	1.89688	3.5441	0.201815	0.00286932			cellular component assembly	GO:0022607)	219	44	13.86	+	3.17	1.23e-10	9.4e-09												guanyl nucleotide binding	GO:0019001)	86	18	5.44	+	3.31	3.19e-05	0.0019
FOLD	Bifunctional protein FolD OS=Escherichia coli (strain K12 / MC4100 / BW2952) OX=595496 GN=folD PE=3 SV=1	4.29444	2.6891	-0.197359	-0.0397993	1.89176	3.04641	0.37013	0.171355			organic acid metabolic process	GO:0006082)	545	76	34.5	+	2.2	1.21e-10	9.53e-09												GTPase activity	GO:0003924)	27	10	1.71	+	5.85	3.94e-05	0.00229
RLUD	Ribosomal large subunit pseudouridine synthase D OS=Escherichia coli (strain K12) OX=83333 GN=rluD PE=1 SV=4	5.1904	2.71995	-0.00992098	-0.217987	1.86044	4.95139	0.0628606	0.352513			protein-containing complex assembly	GO:0065003)	121	32	7.66	+	4.18	1.6e-10	1.2e-08												translation factor activity, RNA binding	GO:0008135)	16	8	1.01	+	7.9	4.54e-05	0.00258
RS4	30S ribosomal protein S4 OS=Escherichia coli O139:H28 (strain E24377A / ETEC) OX=331111 GN=rpsD PE=3 SV=1	3.26562	2.19887	0.567765	0.0440176	1.85826	2.9147	0.763087	0.291885			purine nucleotide metabolic process	GO:0006163)	82	26	5.19	+	5.01	3.7e-10	2.7e-08												ribosome binding	GO:0043022)	28	10	1.77	+	5.64	5.07e-05	0.00282
FOLX	Dihydroneopterin triphosphate 2'-epimerase OS=Escherichia coli (strain K12) OX=83333 GN=folX PE=1 SV=2	3.52356	2.27645	1.04238	0.0393632	1.85397	3.94205	3.33351	0.238939			cellular process	GO:0009987)	3004	236	190.14	+	1.24	1.06e-09	7.56e-08												vitamin binding	GO:0019842)	83	17	5.25	+	3.24	6.72e-05	0.00358
DLDH	Dihydrolipoyl dehydrogenase OS=Escherichia coli (strain K12) OX=83333 GN=lpdA PE=1 SV=2	3.90996	1.74153	-0.382864	-0.0665763	1.85309	3.57155	1.02845	0.182946			ribosomal large subunit assembly	GO:0000027)	29	16	1.84	+	8.72	2.19e-09	1.47e-07												transferase activity	GO:0016740)	645	67	40.83	+	1.64	6.65e-05	0.00362
PUUB	Gamma-glutamylputrescine oxidoreductase OS=Escherichia coli (strain K12) OX=83333 GN=puuB PE=1 SV=2	3.32941	1.8429	-0.404926	-0.183801	1.84464	2.78842	1.08539	0.801539			ribosomal large subunit biogenesis	GO:0042273)	30	16	1.9	+	8.43	3.18e-09	2.09e-07												acyltransferase activity	GO:0016746)	93	18	5.89	+	3.06	7.81e-05	0.00408
SURA	Chaperone SurA OS=Escherichia coli (strain K12) OX=83333 GN=surA PE=1 SV=1	2.70598	0.218837	-1.48779	-1.10279	1.83661	0.172635	3.28871	4.50526			purine-containing compound metabolic process	GO:0072521)	103	27	6.52	+	4.14	5.63e-09	3.62e-07												zinc ion binding	GO:0008270)	160	25	10.13	+	2.47	8.78e-05	0.00449
RHLE	ATP-dependent RNA helicase RhlE OS=Escherichia coli (strain K12) OX=83333 GN=rhlE PE=1 SV=3	3.20295	1.54865	0.624061	-0.0259914	1.83238	1.9576	1.14114	0.139605			purine ribonucleotide metabolic process	GO:0009150)	76	23	4.81	+	4.78	8.48e-09	5.33e-07												transferase activity, transferring one-carbon groups	GO:0016741)	78	16	4.94	+	3.24	0.000109	0.00533
YJGA	UPF0307 protein YjgA OS=Escherichia coli (strain K12 / MC4100 / BW2952) OX=595496 GN=yjgA PE=3 SV=1	2.33651	3.44385	0.369425	-0.147818	1.83013	2.43911	0.57342	0.414343			ribonucleotide metabolic process	GO:0009259)	93	24	5.89	+	4.08	5.37e-08	3.31e-06												catalytic activity, acting on a nucleic acid	GO:0140640)	296	37	18.74	+	1.97	0.000158	0.0076
WECB	UDP-N-acetylglucosamine 2-epimerase OS=Escherichia coli (strain K12) OX=83333 GN=wecB PE=1 SV=2	4.77281	1.27584	0.0847637	-1.00697	1.82808	2.41938	0.440435	0.443379			ncRNA metabolic process	GO:0034660)	145	30	9.18	+	3.27	8.31e-08	5.03e-06												pyridoxal phosphate binding	GO:0030170)	58	13	3.67	+	3.54	0.000228	0.0106
YBIS	Probable L,D-transpeptidase YbiS OS=Escherichia coli (strain K12) OX=83333 GN=ybiS PE=1 SV=1	2.67023	1.47616	-0.0215716	-0.225854	1.82321	4.16089	0.0460874	0.612836			cellular amino acid metabolic process	GO:0006520)	259	42	16.39	+	2.56	9.77e-08	5.8e-06												vitamin B6 binding	GO:0070279)	58	13	3.67	+	3.54	0.000228	0.0107
MIAB	tRNA-2-methylthio-N(6)-dimethylallyladenosine synthase OS=Escherichia coli (strain K12 / DH10B) OX=316385 GN=miaB PE=3 SV=1	2.84335	1.12518	0.0238851	-0.010198	1.8178	3.89623	0.184747	0.00116518			ribose phosphate metabolic process	GO:0019693)	99	24	6.27	+	3.83	1.47e-07	8.56e-06												catalytic activity, acting on a rRNA	GO:0140102)	23	8	1.46	+	5.5	0.000338	0.0151
RLUB	Ribosomal large subunit pseudouridine synthase B OS=Escherichia coli (strain K12) OX=83333 GN=rluB PE=1 SV=2	3.42858	1.77666	0.548878	-0.0229965	1.81565	2.05997	0.912346	0.106378			cellular component organization	GO:0016043)	412	56	26.08	+	2.15	1.52e-07	8.72e-06												rRNA methyltransferase activity	GO:0008649)	23	8	1.46	+	5.5	0.000338	0.0154
RL16	50S ribosomal protein L16 OS=Escherichia coli O139:H28 (strain E24377A / ETEC) OX=331111 GN=rplP PE=3 SV=1	3.05603	1.53153	0.688898	-0.0542434	1.81518	2.6881	1.20314	0.208091			biological_process	GO:0008150)	3405	250	215.53	+	1.16	2.58e-07	1.42e-05												acyltransferase activity, transferring groups other than amino-acyl groups	GO:0016747)	79	15	5	+	3	0.000371	0.016
RS3	30S ribosomal protein S3 OS=Escherichia coli O139:H28 (strain E24377A / ETEC) OX=331111 GN=rpsC PE=3 SV=1	2.41125	2.00324	0.469099	0.120255	1.8109	2.61073	0.778283	0.508232			ribosomal small subunit biogenesis	GO:0042274)	28	13	1.77	+	7.34	3.48e-07	1.89e-05												GTP binding	GO:0005525)	57	12	3.61	+	3.33	0.000646	0.0274
YDCS	Bifunctional polyhydroxybutyrate synthase / ABC transporter periplasmic binding protein OS=Escherichia coli (strain K12) OX=83333 GN=ydcS PE=1 SV=1	2.93712	3.01745	0.161849	-0.0130589	1.80756	4.56432	0.241228	0.0129489			ribonucleoside diphosphate metabolic process	GO:0009185)	23	12	1.46	+	8.24	3.8e-07	2.03e-05												catalytic activity, acting on a tRNA	GO:0140101)	67	13	4.24	+	3.07	0.000761	0.0318
ODO2	Dihydrolipoyllysine-residue succinyltransferase component of 2-oxoglutarate dehydrogenase complex OS=Escherichia coli O157:H7 OX=83334 GN=sucB PE=1 SV=2	3.81066	1.20206	-0.323072	0.00369085	1.80173	2.28744	2.33153	0.0274605			ATP generation from ADP	GO:0006757)	20	11	1.27	+	8.69	7.94e-07	4.17e-05												pyrophosphatase activity	GO:0016462)	185	25	11.71	+	2.13	0.000797	0.0327
AIS	Lipopolysaccharide core heptose(II)-phosphate phosphatase OS=Escherichia coli O127:H6 (strain E2348/69 / EPEC) OX=574521 GN=ais PE=3 SV=1	3.11851	2.39414	-0.940014	-0.709804	1.80002	1.55973	0.956091	3.03454			small molecule metabolic process	GO:0044281)	876	92	55.45	+	1.66	8.17e-07	4.21e-05												nucleoside-triphosphatase activity	GO:0017111)	153	22	9.68	+	2.27	0.000819	0.0331
PFKA	ATP-dependent 6-phosphofructokinase isozyme 1 OS=Escherichia coli (strain K12 / MC4100 / BW2952) OX=595496 GN=pfkA PE=3 SV=1	2.65255	1.41212	0.0790162	0.0146048	1.7999	2.93708	0.494274	0.0445346			heterocycle metabolic process	GO:0046483)	885	92	56.02	+	1.64	9.6e-07	4.87e-05												hydrolase activity, acting on acid anhydrides	GO:0016817)	189	25	11.96	+	2.09	0.000948	0.0354
YBGS	Uncharacterized protein YbgS OS=Escherichia coli (strain K12) OX=83333 GN=ybgS PE=3 SV=1	2.65857	1.71882	3.48102	1.81994	1.79857	0.956619	1.72912	1.21108			nucleoside diphosphate metabolic process	GO:0009132)	26	12	1.65	+	7.29	1.05e-06	5.24e-05												mRNA 5'-UTR binding	GO:0048027)	9	5	0.57	+	8.78	0.000925	0.0356
FUMC	Fumarate hydratase class II OS=Escherichia coli (strain K12) OX=83333 GN=fumC PE=1 SV=1	2.79058	1.19229	-0.152697	-0.102035	1.79102	2.9281	0.758147	0.18957			ADP metabolic process	GO:0046031)	21	11	1.33	+	8.28	1.15e-06	5.64e-05												hydrolase activity, acting on acid anhydrides, in phosphorus-containing anhydrides	GO:0016818)	189	25	11.96	+	2.09	0.000948	0.036
RHO	Transcription termination factor Rho OS=Escherichia coli (strain K12) OX=83333 GN=rho PE=1 SV=1	3.16995	1.34943	-0.219268	-0.0379007	1.78195	2.75544	0.703233	0.129413			nucleoside diphosphate phosphorylation	GO:0006165)	22	11	1.39	+	7.9	1.63e-06	7.44e-05												fatty acid synthase activity	GO:0004312)	9	5	0.57	+	8.78	0.000925	0.0362
ECOT	Ecotin OS=Escherichia coli O157:H7 OX=83334 GN=eco PE=3 SV=1	2.5329	3.85463	0.795144	-0.105946	1.7586	3.51073	0.755943	0.481916			purine nucleoside diphosphate metabolic process	GO:0009135)	22	11	1.39	+	7.9	1.63e-06	7.55e-05												RNA methyltransferase activity	GO:0008173)	35	9	2.22	+	4.06	0.000922	0.0367
YAEH	UPF0325 protein YaeH OS=Escherichia coli (strain K12 / MC4100 / BW2952) OX=595496 GN=yaeH PE=3 SV=1	3.11195	3.28109	-0.311132	-0.175787	1.75268	2.18971	1.01309	0.585317			purine ribonucleoside diphosphate metabolic process	GO:0009179)	22	11	1.39	+	7.9	1.63e-06	7.66e-05												methyltransferase activity	GO:0008168)	61	12	3.86	+	3.11	0.00109	0.0401
RL17	50S ribosomal protein L17 OS=Escherichia coli O139:H28 (strain E24377A / ETEC) OX=331111 GN=rplQ PE=3 SV=1	2.42768	1.43399	0.0178648	0.0426305	1.74603	2.08346	0.0469501	0.264196			nucleotide phosphorylation	GO:0046939)	22	11	1.39	+	7.9	1.63e-06	7.77e-05												large ribosomal subunit rRNA binding	GO:0070180)	10	5	0.63	+	7.9	0.00132	0.0479
DNAJ	Chaperone protein DnaJ OS=Escherichia coli O9:H4 (strain HS) OX=331112 GN=dnaJ PE=3 SV=1	2.99818	2.29952	-0.509337	0.0330111	1.73694	4.00679	2.17613	0.102787			RNA metabolic process	GO:0016070)	311	44	19.69	+	2.24	1.77e-06	7.95e-05												Unclassified	UNCLASSIFIED)	1102	16	69.75	-	0.23	1.56e-16	6.49e-14
IOJAP	Ribosomal silencing factor RsfS OS=Escherichia coli (strain K12) OX=83333 GN=rsfS PE=1 SV=1	1.85688	3.61748	-0.118113	0.246983	1.7257	3.70505	0.307288	0.403957			nucleotide metabolic process	GO:0009117)	145	27	9.18	+	2.94	2.34e-06	0.000104												transporter activity	GO:0005215)	567	5	35.89	-	0.14	9.16e-11	1.76e-08
ARGE	Acetylornithine deacetylase OS=Escherichia coli (strain K12 / MC4100 / BW2952) OX=595496 GN=argE PE=3 SV=1	2.77174	1.82047	-0.0282462	-0.0375804	1.72543	3.22971	0.267069	0.150544			rRNA processing	GO:0006364)	48	15	3.04	+	4.94	2.61e-06	0.000113												transmembrane transporter activity	GO:0022857)	559	5	35.38	-	0.14	1.41e-10	2.35e-08
ODO1	2-oxoglutarate dehydrogenase E1 component OS=Escherichia coli O157:H7 OX=83334 GN=sucA PE=3 SV=1	3.47034	0.263128	-0.274782	0.0357798	1.72291	0.968547	2.08517	0.114136			tricarboxylic acid cycle	GO:0006099)	29	12	1.84	+	6.54	2.6e-06	0.000114												active transmembrane transporter activity	GO:0022804)	277	2	17.53	-	0.11	9.81e-06	0.000682
CRP	cAMP-activated global transcriptional regulator CRP OS=Escherichia coli (strain K12) OX=83333 GN=crp PE=1 SV=1	2.43157	2.49439	-0.090872	0.00887924	1.71885	3.58431	0.361411	0.0496637			organic cyclic compound metabolic process	GO:1901360)	932	94	58.99	+	1.59	3.03e-06	0.000129												ion transmembrane transporter activity	GO:0015075)	235	2	14.87	-	0.13	9.87e-05	0.00494
AMIC	N-acetylmuramoyl-L-alanine amidase AmiC OS=Escherichia coli (strain K12) OX=83333 GN=amiC PE=1 SV=1	4.68776	1.54309	-0.455078	-0.480626	1.71282	2.95588	1.18772	1.52666			glycolytic process	GO:0006096)	19	10	1.2	+	8.32	3.47e-06	0.000145												secondary active transmembrane transporter activity	GO:0015291)	137	0	8.67	-	< 0.01	0.00034	0.0149
TNAA	Tryptophanase OS=Escherichia coli (strain K12 / MC4100 / BW2952) OX=595496 GN=tnaA PE=3 SV=1	3.13247	1.36774	-0.209485	-0.0757526	1.7087	1.96431	0.413936	0.0490957			nucleoside phosphate metabolic process	GO:0006753)	149	27	9.43	+	2.86	3.68e-06	0.000152
ACUI	Probable acrylyl-CoA reductase AcuI OS=Escherichia coli (strain K12) OX=83333 GN=acuI PE=1 SV=1	3.00402	1.32681	0.0391754	-0.0442362	1.70525	5.75083	0.218384	0.201745			rRNA metabolic process	GO:0016072)	50	15	3.16	+	4.74	3.98e-06	0.000163
KPYK2	Pyruvate kinase II OS=Escherichia coli (strain K12) OX=83333 GN=pykA PE=1 SV=3	2.49844	0.429893	0.00184624	-0.028411	1.69793	0.79016	0.0095941	0.12094			alpha-amino acid metabolic process	GO:1901605)	198	32	12.53	+	2.55	4.46e-06	0.00018
AMPA	Probable cytosol aminopeptidase OS=Escherichia coli (strain K12 / MC4100 / BW2952) OX=595496 GN=pepA PE=3 SV=1	3.23132	1.40329	-0.36645	-0.0593665	1.6938	3.83391	1.64994	0.273631			nucleobase-containing compound metabolic process	GO:0006139)	766	80	48.49	+	1.65	8.34e-06	0.000328
PRPC	2-methylcitrate synthase OS=Escherichia coli (strain K12) OX=83333 GN=prpC PE=1 SV=2	2.61967	0.523348	-0.0653494	-0.00986355	1.68514	1.52477	0.273056	0.035723			small molecule biosynthetic process	GO:0044283)	311	42	19.69	+	2.13	9.93e-06	0.000386
MLAC	Intermembrane phospholipid transport system binding protein MlaC OS=Escherichia coli (strain K12) OX=83333 GN=mlaC PE=1 SV=1	2.75335	3.50601	0.223958	0.381017	1.67884	3.80851	0.388024	0.617635			response to temperature stimulus	GO:0009266)	88	19	5.57	+	3.41	1.31e-05	0.000502
IF2	Translation initiation factor IF-2 OS=Escherichia coli O139:H28 (strain E24377A / ETEC) OX=331111 GN=infB PE=3 SV=1	2.71298	0.851926	0.0685823	0.0375504	1.67792	2.09031	0.253533	0.116306			cellular aromatic compound metabolic process	GO:0006725)	896	89	56.71	+	1.57	1.34e-05	0.000507
PANC	Pantothenate synthetase OS=Escherichia coli O157:H7 OX=83334 GN=panC PE=3 SV=1	3.51742	2.2449	0.115382	-0.0798271	1.67701	4.03442	0.479353	0.496436			negative regulation of cellular protein metabolic process	GO:0032269)	31	11	1.96	+	5.61	2.23e-05	0.000834
PURA	Adenylosuccinate synthetase OS=Escherichia coli (strain K12 / MC4100 / BW2952) OX=595496 GN=purA PE=3 SV=1	2.94233	0.682903	0.0039734	-0.0388387	1.67403	2.22	0.0162439	0.149282			RNA processing	GO:0006396)	119	22	7.53	+	2.92	2.32e-05	0.000841
ATPG	ATP synthase gamma chain OS=Escherichia coli (strain K12 / MC4100 / BW2952) OX=595496 GN=atpG PE=3 SV=1	1.42128	2.13326	-0.49153	-0.10506	1.67373	3.72062	2.445	1.17969			tRNA aminoacylation	GO:0043039)	25	10	1.58	+	6.32	2.31e-05	0.000844
ASPA	Aspartate ammonia-lyase OS=Escherichia coli (strain K12) OX=83333 GN=aspA PE=1 SV=1	2.86778	0.680931	-0.139699	-0.0488257	1.66572	2.03327	0.571502	0.0876611			tRNA aminoacylation for protein translation	GO:0006418)	25	10	1.58	+	6.32	2.31e-05	0.000854
CLPA	ATP-dependent Clp protease ATP-binding subunit ClpA OS=Escherichia coli (strain K12) OX=83333 GN=clpA PE=1 SV=1	2.53978	1.02654	-0.0635368	0.156757	1.6628	3.49979	0.39745	1.41864			response to cold	GO:0009409)	20	9	1.27	+	7.11	2.87e-05	0.00103
AGP	Glucose-1-phosphatase OS=Escherichia coli (strain K12) OX=83333 GN=agp PE=1 SV=1	2.53542	1.36141	0.0636904	-0.125093	1.66275	3.35046	0.287952	0.253552			generation of precursor metabolites and energy	GO:0006091)	209	31	13.23	+	2.34	3.08e-05	0.00105
PRC	Tail-specific protease OS=Escherichia coli (strain K12) OX=83333 GN=prc PE=1 SV=2	3.62033	-0.361775	-0.501645	-0.20088	1.65774	1.00513	1.28804	1.02429			amino acid activation	GO:0043038)	26	10	1.65	+	6.08	3.03e-05	0.00105
RLMG	Ribosomal RNA large subunit methyltransferase G OS=Escherichia coli (strain K12 / DH10B) OX=316385 GN=rlmG PE=3 SV=1	2.01246	3.18154	0.428875	-0.0408778	1.64845	3.63776	0.816937	0.14488			negative regulation of translation	GO:0017148)	26	10	1.65	+	6.08	3.03e-05	0.00106
RLME	Ribosomal RNA large subunit methyltransferase E OS=Escherichia coli (strain K12 / MC4100 / BW2952) OX=595496 GN=rlmE PE=3 SV=1	3.4775	2.79214	0.212178	0.0206924	1.64564	3.08439	0.64815	0.174637			negative regulation of cellular macromolecule biosynthetic process	GO:2000113)	26	10	1.65	+	6.08	3.03e-05	0.00107
PURR	HTH-type transcriptional repressor PurR OS=Escherichia coli (strain K12 / MC4100 / BW2952) OX=595496 GN=purR PE=3 SV=1	4.29636	1.6001	-0.0153262	-0.013665	1.6418	2.39387	0.0479208	0.0449551			negative regulation of cellular amide metabolic process	GO:0034249)	27	10	1.71	+	5.85	3.94e-05	0.00132
SYI	Isoleucine--tRNA ligase OS=Escherichia coli (strain K12 / MC4100 / BW2952) OX=595496 GN=ileS PE=3 SV=1	2.35961	-0.81774	0.157424	0.222856	1.63802	0.623934	1.43448	0.415961			ribosomal small subunit assembly	GO:0000028)	21	9	1.33	+	6.77	3.89e-05	0.00132
RS13	30S ribosomal protein S13 OS=Escherichia coli O157:H7 OX=83334 GN=rpsM PE=3 SV=2	2.80116	2.04363	1.55098	0.140887	1.63652	2.49951	2.6738	0.247342			post-transcriptional regulation of gene expression	GO:0010608)	63	15	3.99	+	3.76	4.14e-05	0.00137
AMPN	Aminopeptidase N OS=Escherichia coli (strain K12) OX=83333 GN=pepN PE=1 SV=2	2.5147	-0.351805	0.237113	-0.00317946	1.63611	1.09867	1.46555	0.0128029			negative regulation of protein metabolic process	GO:0051248)	34	11	2.15	+	5.11	4.5e-05	0.00147
GLRX2	Glutaredoxin 2 OS=Escherichia coli O157:H7 OX=83334 GN=grxB PE=3 SV=1	2.85138	2.7527	0.682621	-0.0282096	1.63441	4.66598	1.96798	0.180558			aspartate family amino acid metabolic process	GO:0009066)	65	15	4.11	+	3.65	5.65e-05	0.00181
RL5	50S ribosomal protein L5 OS=Escherichia coli O139:H28 (strain E24377A / ETEC) OX=331111 GN=rplE PE=3 SV=1	2.00681	2.62223	0.80514	0.145679	1.63326	3.04822	1.56468	0.882927			pyruvate metabolic process	GO:0006090)	35	11	2.22	+	4.97	5.6e-05	0.00182
LPXA	Acyl-[acyl-carrier-protein]--UDP-N-acetylglucosamine O-acyltransferase OS=Escherichia coli (strain K12 / MC4100 / BW2952) OX=595496 GN=lpxA PE=3 SV=1	3.34179	2.13281	-0.0544467	-0.0205954	1.63148	4.01026	0.200259	0.103906			purine nucleotide biosynthetic process	GO:0006164)	50	13	3.16	+	4.11	6.31e-05	0.002
YEBV	Uncharacterized protein YebV OS=Escherichia coli (strain K12) OX=83333 GN=yebV PE=1 SV=1	1.9026	5.0344	2.34024	0.103138	1.62688	4.66609	3.72833	0.203057			purine nucleoside bisphosphate metabolic process	GO:0034032)	23	9	1.46	+	6.18	6.86e-05	0.0021
SECA	Protein translocase subunit SecA OS=Escherichia coli (strain K12 / MC4100 / BW2952) OX=595496 GN=secA PE=3 SV=1	3.29018	1.30383	0.496488	-0.244309	1.62646	3.08128	1.8667	1.95354			nucleoside bisphosphate metabolic process	GO:0033865)	23	9	1.46	+	6.18	6.86e-05	0.00212
ELAB	Protein ElaB OS=Escherichia coli (strain K12) OX=83333 GN=elaB PE=1 SV=1	2.29897	0.592074	0.285629	-0.168216	1.62577	0.403958	0.152094	0.537778			negative regulation of gene expression	GO:0010629)	43	12	2.72	+	4.41	6.81e-05	0.00214
YBIT	Probable ATP-binding protein YbiT OS=Escherichia coli (strain K12) OX=83333 GN=ybiT PE=1 SV=1	3.2191	0.457834	0.0332638	0.0473931	1.62548	2.19048	0.69412	0.327573			ribonucleoside bisphosphate metabolic process	GO:0033875)	23	9	1.46	+	6.18	6.86e-05	0.00214
ACCA	Acetyl-coenzyme A carboxylase carboxyl transferase subunit alpha OS=Escherichia coli (strain K12 / MC4100 / BW2952) OX=595496 GN=accA PE=3 SV=1	3.45406	0.802115	-1.17553	-0.640183	1.62066	2.46188	4.60792	2.05906			aerobic respiration	GO:0009060)	59	14	3.73	+	3.75	7.73e-05	0.00234
ODP1	Pyruvate dehydrogenase E1 component OS=Escherichia coli O157:H7 OX=83334 GN=aceE PE=1 SV=2	2.5483	0.217275	4.27333e-05	0.00277922	1.61976	1.06207	0.000101769	0.00370304			organonitrogen compound catabolic process	GO:1901565)	201	29	12.72	+	2.28	8.44e-05	0.00253
YJHU	Uncharacterized transcriptional regulator YjhU OS=Escherichia coli (strain K12) OX=83333 GN=yjhU PE=3 SV=2	2.16491	#N/A	#N/A	#N/A	1.61918	#N/A	#N/A	#N/A			ATP metabolic process	GO:0046034)	52	13	3.29	+	3.95	8.88e-05	0.00264
RL6	50S ribosomal protein L6 OS=Escherichia coli O139:H28 (strain E24377A / ETEC) OX=331111 GN=rplF PE=3 SV=1	2.21382	3.3895	-0.234316	0.0511977	1.61471	2.80988	0.534717	0.135222			sulfur compound metabolic process	GO:0006790)	132	22	8.36	+	2.63	9.29e-05	0.00273
SERC	Phosphoserine aminotransferase OS=Escherichia coli O45:K1 (strain S88 / ExPEC) OX=585035 GN=serC PE=3 SV=1	2.85261	1.50004	0.122244	-0.0581477	1.6145	4.74987	1.38294	0.444198			ncRNA processing	GO:0034470)	113	20	7.15	+	2.8	9.43e-05	0.00275
PHSM	Maltodextrin phosphorylase OS=Escherichia coli (strain K12) OX=83333 GN=malP PE=1 SV=7	2.60413	0.843938	0.590565	-0.0594135	1.60525	2.00808	2.32725	0.173927			translational elongation	GO:0006414)	13	7	0.82	+	8.51	9.73e-05	0.00278
CUEO	Blue copper oxidase CueO OS=Escherichia coli (strain K12) OX=83333 GN=cueO PE=1 SV=2	2.44085	1.5111	0.0666871	-0.144394	1.60516	3.11023	0.186895	0.730186			rRNA modification	GO:0000154)	32	10	2.03	+	4.94	0.000127	0.00361
SUCC	Succinate--CoA ligase [ADP-forming] subunit beta OS=Escherichia coli (strain K12 / MC4100 / BW2952) OX=595496 GN=sucC PE=3 SV=1	2.95569	1.48515	-0.241727	-0.0251944	1.60441	4.56774	2.17879	0.166994			alpha-amino acid catabolic process	GO:1901606)	63	14	3.99	+	3.51	0.000142	0.00398
MIOC	Protein MioC OS=Escherichia coli (strain K12) OX=83333 GN=mioC PE=1 SV=4	1.02021	3.88722	0.171066	-0.196123	1.60155	3.82234	0.371357	0.483953			purine-containing compound biosynthetic process	GO:0072522)	55	13	3.48	+	3.73	0.000144	0.00402
METE	5-methyltetrahydropteroyltriglutamate--homocysteine methyltransferase OS=Escherichia coli O157:H7 (strain EC4115 / EHEC) OX=444450 GN=metE PE=3 SV=1	3.38397	0.704072	-0.585111	-3.67361	1.60155	1.11835	0.368585	0.375924			organic substance catabolic process	GO:1901575)	487	53	30.83	+	1.72	0.000148	0.00405
ALR2	Alanine racemase, catabolic OS=Escherichia coli O157:H7 OX=83334 GN=dadX PE=3 SV=1	3.37647	2.79636	-0.143046	-0.131519	1.60133	5.27782	1.3018	0.216539			catabolic process	GO:0009056)	502	54	31.78	+	1.7	0.000176	0.00477
DLD	Quinone-dependent D-lactate dehydrogenase OS=Escherichia coli (strain K12) OX=83333 GN=dld PE=1 SV=3	2.87287	2.04406	-0.984858	-0.240752	1.60083	3.09407	2.76888	1.0775			regulation of translation	GO:0006417)	57	13	3.61	+	3.6	0.000196	0.00527
ACCD	Acetyl-coenzyme A carboxylase carboxyl transferase subunit beta OS=Escherichia coli (strain K12 / DH10B) OX=316385 GN=accD PE=3 SV=1	3.49039	1.06644	-1.27509	-0.631712	1.59655	2.47444	3.15402	3.70923			regulation of cellular amide metabolic process	GO:0034248)	58	13	3.67	+	3.54	0.000228	0.00592
SYT	Threonine--tRNA ligase OS=Escherichia coli (strain K12 / MC4100 / BW2952) OX=595496 GN=thrS PE=3 SV=1	2.81628	0.897068	-0.099719	-0.063815	1.59253	2.76509	0.567912	0.452591			regulation of cellular macromolecule biosynthetic process	GO:2000112)	58	13	3.67	+	3.54	0.000228	0.00597
OSMY	Osmotically-inducible protein Y OS=Escherichia coli (strain K12) OX=83333 GN=osmY PE=1 SV=1	1.93876	3.85087	2.29569	1.38865	1.59217	2.20096	1.94983	1.17312			cellular amino acid catabolic process	GO:0009063)	75	15	4.75	+	3.16	0.000227	0.006
YGFZ	tRNA-modifying protein YgfZ OS=Escherichia coli (strain K12 / MC4100 / BW2952) OX=595496 GN=ygfZ PE=3 SV=1	2.59362	1.49638	0.0230565	-0.0663345	1.59068	6.25905	0.201483	0.267125			DNA-templated transcription, termination	GO:0006353)	6	5	0.38	+	13.17	0.000248	0.00638
DEAD	ATP-dependent RNA helicase DeaD OS=Escherichia coli (strain K12) OX=83333 GN=deaD PE=1 SV=2	3.68508	1.34394	-0.459547	0.00427568	1.5899	2.31395	1.21374	0.010377			carboxylic acid biosynthetic process	GO:0046394)	207	28	13.1	+	2.14	0.000323	0.00826
CYSQ	3'(2'),5'-bisphosphate nucleotidase CysQ OS=Escherichia coli (strain K12) OX=83333 GN=cysQ PE=1 SV=2	1.87893	1.60493	0.0935747	-0.0377261	1.58653	3.10243	0.51817	0.135706			organic acid biosynthetic process	GO:0016053)	208	28	13.17	+	2.13	0.00034	0.00856
CYSD	Sulfate adenylyltransferase subunit 2 OS=Escherichia coli (strain K12 / MC4100 / BW2952) OX=595496 GN=cysD PE=3 SV=1	3.25758	2.51374	-0.103283	0.059715	1.58518	3.0876	0.180963	0.175984			rRNA methylation	GO:0031167)	23	8	1.46	+	5.5	0.000338	0.00857
RS7	30S ribosomal protein S7 OS=Escherichia coli O139:H28 (strain E24377A / ETEC) OX=331111 GN=rpsG PE=3 SV=1	3.47855	4.36993	1.06828	0.149214	1.58499	3.20343	1.79388	0.400081			organophosphate metabolic process	GO:0019637)	288	35	18.23	+	1.92	0.000368	0.00911
FABZ	3-hydroxyacyl-[acyl-carrier-protein] dehydratase FabZ OS=Escherichia coli (strain K12 / MC4100 / BW2952) OX=595496 GN=fabZ PE=3 SV=1	3.02272	2.82379	-0.259416	-0.260264	1.58493	4.43862	1.0119	0.536624			protein folding	GO:0006457)	53	12	3.35	+	3.58	0.000366	0.00913
ODP2	Dihydrolipoyllysine-residue acetyltransferase component of pyruvate dehydrogenase complex OS=Escherichia coli (strain K12) OX=83333 GN=aceF PE=1 SV=3	1.80858	0.221502	0.0345466	-0.000834382	1.58326	0.547262	0.0725645	0.00112682			regulation of cellular protein metabolic process	GO:0032268)	71	14	4.49	+	3.12	0.000416	0.0102
VIOA	dTDP-4-amino-4,6-dideoxy-D-glucose transaminase OS=Escherichia coli OX=562 GN=vioA PE=1 SV=1	2.82776	2.22093	-0.0354365	-0.0995738	1.58292	3.76152	0.175473	0.356892			methylation	GO:0032259)	63	13	3.99	+	3.26	0.000457	0.0111
RL2	50S ribosomal protein L2 OS=Escherichia coli O139:H28 (strain E24377A / ETEC) OX=331111 GN=rplB PE=3 SV=1	1.80953	0.993177	0.958244	0.182329	1.58232	1.84901	1.92035	2.21423			monocarboxylic acid metabolic process	GO:0032787)	221	29	13.99	+	2.07	0.000464	0.0112
DER	GTPase Der OS=Escherichia coli (strain K12 / MC4100 / BW2952) OX=595496 GN=der PE=3 SV=1	2.54946	2.03672	0.728947	0.00617938	1.58044	3.49851	1.91434	0.0540645			regulation of DNA-templated transcription, termination	GO:0031554)	32	9	2.03	+	4.44	0.000534	0.0127
PPK1	Polyphosphate kinase OS=Escherichia coli O157:H7 OX=83334 GN=ppk PE=3 SV=2	1.89971	0.329853	-0.111859	-0.0592484	1.58015	1.40118	0.982275	0.0594687			RNA methylation	GO:0001510)	40	10	2.53	+	3.95	0.000582	0.0137
SYD	Aspartate--tRNA ligase OS=Escherichia coli (strain K12 / MC4100 / BW2952) OX=595496 GN=aspS PE=3 SV=1	3.45629	1.03611	-0.0945349	0.000572007	1.57826	3.01784	0.280472	0.00256676			RNA modification	GO:0009451)	93	16	5.89	+	2.72	0.000626	0.0146
ETTA	Energy-dependent translational throttle protein EttA OS=Escherichia coli (strain K12) OX=83333 GN=ettA PE=1 SV=2	2.99408	1.5462	0.0384347	0.000144685	1.57743	3.41203	0.247974	0.00784551			regulation of protein-containing complex disassembly	GO:0043244)	33	9	2.09	+	4.31	0.000644	0.0149
FABF	3-oxoacyl-[acyl-carrier-protein] synthase 2 OS=Escherichia coli (strain K12) OX=83333 GN=fabF PE=1 SV=2	3.22933	2.61119	-0.195863	-0.121554	1.57248	4.52089	1.42869	0.288297			ribonucleoside bisphosphate biosynthetic process	GO:0034030)	14	6	0.89	+	6.77	0.000803	0.0182
YCIN	Protein YciN OS=Escherichia coli (strain K12) OX=83333 GN=yciN PE=1 SV=1	2.05071	3.5322	1.83205	-0.00876435	1.57187	3.07819	2.92922	0.0253503			purine nucleoside bisphosphate biosynthetic process	GO:0034033)	14	6	0.89	+	6.77	0.000803	0.0183
DXS	1-deoxy-D-xylulose-5-phosphate synthase OS=Escherichia coli O127:H6 (strain E2348/69 / EPEC) OX=574521 GN=dxs PE=3 SV=1	2.65704	0.506393	-0.487259	-0.216816	1.56974	3.00689	3.48498	1.4403			nucleoside bisphosphate biosynthetic process	GO:0033866)	14	6	0.89	+	6.77	0.000803	0.0184
YCFP	UPF0227 protein YcfP OS=Escherichia coli (strain K12 / MC4100 / BW2952) OX=595496 GN=ycfP PE=3 SV=1	2.27806	2.41355	0.124996	-0.0164389	1.56685	3.8257	0.6036	0.0656982			macromolecule methylation	GO:0043414)	51	11	3.23	+	3.41	0.000909	0.0204
TKT2	Transketolase 2 OS=Escherichia coli (strain K12) OX=83333 GN=tktB PE=1 SV=1	3.48975	0.236379	0.104392	-0.0468007	1.56397	0.541476	0.143684	0.104755			glycine metabolic process	GO:0006544)	9	5	0.57	+	8.78	0.000925	0.0206
HPRT	Hypoxanthine phosphoribosyltransferase OS=Escherichia coli (strain K12) OX=83333 GN=hpt PE=1 SV=1	2.29511	2.49835	0.250707	-0.028459	1.56396	5.53647	1.5549	0.0661531			nucleobase-containing small molecule metabolic process	GO:0055086)	229	29	14.49	+	2	0.000953	0.0208
DPPA	Dipeptide-binding protein OS=Escherichia coli (strain K12) OX=83333 GN=dppA PE=1 SV=1	3.19896	1.37175	-0.10911	-0.234409	1.56281	3.69745	0.162949	0.480953			regulation of protein metabolic process	GO:0051246)	78	14	4.94	+	2.84	0.000946	0.0208
RS1	30S ribosomal protein S1 OS=Escherichia coli O157:H7 OX=83334 GN=rpsA PE=3 SV=1	3.10466	1.52968	-0.198286	0.105822	1.56232	3.28442	1.14855	0.415057			acyl-CoA metabolic process	GO:0006637)	15	6	0.95	+	6.32	0.00107	0.023
ARNB	UDP-4-amino-4-deoxy-L-arabinose--oxoglutarate aminotransferase OS=Escherichia coli (strain K12 / MC4100 / BW2952) OX=595496 GN=arnB PE=3 SV=1	2.99099	2.23259	0.148689	0.0274345	1.5621	3.97237	0.832109	0.0600727			serine family amino acid metabolic process	GO:0009069)	44	10	2.79	+	3.59	0.0011	0.0232
PROQ	RNA chaperone ProQ OS=Escherichia coli (strain K12 / MC4100 / BW2952) OX=595496 GN=proQ PE=3 SV=1	3.40654	3.78874	0.423988	0.0828951	1.55275	3.60393	1.05466	0.189553			thioester metabolic process	GO:0035383)	15	6	0.95	+	6.32	0.00107	0.0232
HTPG	Chaperone protein HtpG OS=Escherichia coli O9:H4 (strain HS) OX=331112 GN=htpG PE=3 SV=1	2.55135	0.724774	0.104111	0.0618031	1.55139	2.04269	0.454393	0.174737			chaperone-mediated protein folding	GO:0061077)	36	9	2.28	+	3.95	0.00109	0.0233
PTH	Peptidyl-tRNA hydrolase OS=Escherichia coli (strain K12 / MC4100 / BW2952) OX=595496 GN=pth PE=3 SV=1	4.2212	3.28126	0.260964	-0.0654591	1.5492	3.52563	0.718341	0.192727			aspartate family amino acid biosynthetic process	GO:0009067)	36	9	2.28	+	3.95	0.00109	0.0234
FTSY	Signal recognition particle receptor FtsY OS=Escherichia coli (strain K12) OX=83333 GN=ftsY PE=1 SV=1	3.7611	0.959266	-0.358483	-0.212723	1.54294	2.85116	3.04162	1.3001			alpha-amino acid biosynthetic process	GO:1901607)	118	18	7.47	+	2.41	0.00124	0.0256
SUCD	Succinate--CoA ligase [ADP-forming] subunit alpha OS=Escherichia coli (strain K12) OX=83333 GN=sucD PE=1 SV=2	3.04075	1.84167	-0.280809	-0.0400831	1.54049	4.19591	2.87772	0.379975			transcription antitermination	GO:0031564)	22	7	1.39	+	5.03	0.00123	0.0257
SRMB	ATP-dependent RNA helicase SrmB OS=Escherichia coli (strain K12) OX=83333 GN=srmB PE=1 SV=1	2.41967	0.809338	0.926155	0.0577593	1.54	1.74512	3.48846	0.33018			purine ribonucleotide biosynthetic process	GO:0009152)	46	10	2.91	+	3.43	0.00147	0.03
NFUA	Fe/S biogenesis protein NfuA OS=Escherichia coli (strain K12 / MC4100 / BW2952) OX=595496 GN=nfuA PE=3 SV=1	1.69438	2.51909	-0.00183993	-0.0638449	1.53551	3.66943	0.00668014	0.369743			macromolecule modification	GO:0043412)	273	32	17.28	+	1.85	0.00152	0.0309
LEPA	Elongation factor 4 OS=Escherichia coli (strain K12 / MC4100 / BW2952) OX=595496 GN=lepA PE=3 SV=1	2.25193	0.905607	0.0465144	-0.0660005	1.53551	1.95383	0.124453	0.542992			response to antibiotic	GO:0046677)	110	17	6.96	+	2.44	0.00161	0.0326
NUSG	Transcription termination/antitermination protein NusG OS=Escherichia coli O6:H1 (strain CFT073 / ATCC 700928 / UPEC) OX=199310 GN=nusG PE=3 SV=2	3.19024	3.51471	-0.0382253	-0.139001	1.53103	3.96001	0.0871865	0.402448			glucose metabolic process	GO:0006006)	31	8	1.96	+	4.08	0.00174	0.0348
FABB	3-oxoacyl-[acyl-carrier-protein] synthase 1 OS=Escherichia coli (strain K12) OX=83333 GN=fabB PE=1 SV=1	2.03458	1.34738	0.0313785	-0.00769377	1.53005	2.21292	0.0718832	0.000500331			regulation of translational fidelity	GO:0006450)	11	5	0.7	+	7.18	0.00183	0.0362
3PASE	Inorganic triphosphatase OS=Escherichia coli (strain K12) OX=83333 GN=ygiF PE=1 SV=1	2.26094	0.470111	0.0418446	0.122701	1.5284	2.38019	2.46845	0.548361			tRNA metabolic process	GO:0006399)	101	16	6.39	+	2.5	0.00206	0.0406
GLYA	Serine hydroxymethyltransferase OS=Escherichia coli (strain K12 / MC4100 / BW2952) OX=595496 GN=glyA PE=3 SV=1	2.60402	0.943768	0.093908	0.0168072	1.52531	3.49612	0.549589	0.0293267			sulfur compound biosynthetic process	GO:0044272)	67	12	4.24	+	2.83	0.0022	0.043
RL3	50S ribosomal protein L3 OS=Escherichia coli O139:H28 (strain E24377A / ETEC) OX=331111 GN=rplC PE=3 SV=1	2.58265	2.83239	-0.124902	-0.0980226	1.51697	3.79486	0.349609	0.292695			cellular component disassembly	GO:0022411)	12	5	0.76	+	6.58	0.00247	0.0476
ISCS	Cysteine desulfurase IscS OS=Escherichia coli (strain K12 / MC4100 / BW2952) OX=595496 GN=iscS PE=3 SV=1	2.77663	1.2859	0.0485703	0.035898	1.5167	3.44411	0.137269	0.09553			fatty acid metabolic process	GO:0006631)	68	12	4.3	+	2.79	0.00245	0.0477
ALDA	Lactaldehyde dehydrogenase OS=Escherichia coli (strain K12) OX=83333 GN=aldA PE=1 SV=2	2.42605	0.188729	0.109374	-0.0824052	1.51658	0.826863	1.26932	0.281917			transmembrane transport	GO:0055085)	596	5	37.72	-	0.13	1.63e-11	1.61e-09
RNE	Ribonuclease E OS=Escherichia coli (strain K12) OX=83333 GN=rne PE=1 SV=6	2.11839	0.695405	0.00373995	-0.06283	1.51654	1.60142	0.00727128	0.468842			localization	GO:0051179)	775	12	49.06	-	0.24	8.47e-11	7.01e-09
RL13	50S ribosomal protein L13 OS=Escherichia coli O139:H28 (strain E24377A / ETEC) OX=331111 GN=rplM PE=3 SV=1	1.7642	3.31687	-0.359432	-0.0755072	1.51599	4.21724	0.769514	0.316019			establishment of localization	GO:0051234)	721	12	45.64	-	0.26	1.41e-09	9.85e-08
OPDA	Oligopeptidase A OS=Escherichia coli (strain K12) OX=83333 GN=prlC PE=3 SV=3	2.96576	0.0326147	0.17834	-0.0170003	1.51516	0.0845433	0.97853	0.0914905			transport	GO:0006810)	712	12	45.07	-	0.27	2.11e-09	1.44e-07
RAPZ	RNase adapter protein RapZ OS=Escherichia coli (strain K12 / MC4100 / BW2952) OX=595496 GN=rapZ PE=3 SV=1	2.2083	2.23269	0.0733352	-0.187836	1.51432	4.79104	0.480592	0.311032			Unclassified	UNCLASSIFIED)	987	28	62.47	-	0.45	2.58e-07	1.45e-05
SSRP	SsrA-binding protein OS=Escherichia coli (strain K12 / MC4100 / BW2952) OX=595496 GN=smpB PE=3 SV=1	2.54511	2.11884	1.26206	0.025598	1.51256	3.38695	2.69103	0.128002			organic substance transport	GO:0071702)	485	8	30.7	-	0.26	1.53e-06	7.41e-05
SLYX	Protein SlyX OS=Escherichia coli (strain K12 / MC4100 / BW2952) OX=595496 GN=slyX PE=3 SV=1	1.87173	#N/A	0.468385	0.106066	1.51189	#N/A	0.497847	0.295894			ion transport	GO:0006811)	383	5	24.24	-	0.21	4.83e-06	0.000193
BLAT	Beta-lactamase TEM OS=Escherichia coli OX=562 GN=bla PE=1 SV=1	2.37297	1.5307	0.319942	0.332033	1.51004	2.97235	0.80424	0.602173			cation transport	GO:0006812)	233	2	14.75	-	0.14	9.63e-05	0.00278
EFTS	Elongation factor Ts OS=Escherichia coli (strain K12 / MC4100 / BW2952) OX=595496 GN=tsf PE=3 SV=1	1.69176	1.5642	-0.0330169	-0.0135136	1.50765	3.67546	0.109653	0.0223695			organic acid transport	GO:0015849)	148	0	9.37	-	< 0.01	0.000148	0.00408
ARLY	Argininosuccinate lyase OS=Escherichia coli O157:H7 OX=83334 GN=argH PE=3 SV=1	2.92696	0.75603	0.463925	0.0477625	1.507	4.50675	1.39174	0.113697			organic anion transport	GO:0015711)	142	0	8.99	-	< 0.01	0.000224	0.00596
RLMI	Ribosomal RNA large subunit methyltransferase I OS=Escherichia coli (strain K12 / MC4100 / BW2952) OX=595496 GN=rlmI PE=3 SV=1	5.8964	3.18901	-0.0285579	0.0197895	1.50699	3.07326	0.0570675	0.119659			carbohydrate transport	GO:0008643)	129	0	8.17	-	< 0.01	0.000512	0.0123
ACNA	Aconitate hydratase A OS=Escherichia coli (strain K12) OX=83333 GN=acnA PE=1 SV=3	2.61451	0.00243061	0.185742	-0.0383657	1.50544	0.00760114	0.581962	0.193449			ion transmembrane transport	GO:0034220)	233	3	14.75	-	0.2	0.000562	0.0133
YBJI	5-amino-6-(5-phospho-D-ribitylamino)uracil phosphatase YbjI OS=Escherichia coli (strain K12) OX=83333 GN=ybjI PE=1 SV=3	3.55146	1.79405	-0.0343335	-0.0405243	1.5043	4.06069	0.0672548	0.251763			anion transport	GO:0006820)	193	2	12.22	-	0.16	0.000936	0.0207
RL22	50S ribosomal protein L22 OS=Escherichia coli O139:H28 (strain E24377A / ETEC) OX=331111 GN=rplV PE=3 SV=1	3.02175	4.38674	0.0389781	0.0875642	1.50015	4.30702	0.0644721	0.167574			carboxylic acid transport	GO:0046942)	117	0	7.41	-	< 0.01	0.00117	0.0246
MNMA	tRNA-specific 2-thiouridylase MnmA OS=Escherichia coli O139:H28 (strain E24377A / ETEC) OX=331111 GN=mnmA PE=3 SV=1	3.73783	0.962943	0.225282	-0.0949743	1.49642	2.28472	0.994239	0.294189			cation transmembrane transport	GO:0098655)	151	1	9.56	-	0.1	0.00142	0.0292
DAPD	2,3,4,5-tetrahydropyridine-2,6-dicarboxylate N-succinyltransferase OS=Escherichia coli (strain K12 / MC4100 / BW2952) OX=595496 GN=dapD PE=3 SV=1	2.66294	2.03307	0.100544	0.00381687	1.49524	4.57123	0.656256	0.030608			carbohydrate transmembrane transport	GO:0034219)	109	0	6.9	-	< 0.01	0.00177	0.0353
ASTA	Arginine N-succinyltransferase OS=Escherichia coli (strain K12 / MC4100 / BW2952) OX=595496 GN=astA PE=3 SV=1	2.90552	1.71304	-0.00563213	0.023851	1.49487	3.52696	0.0212814	0.0381477
PAT	Putrescine aminotransferase OS=Escherichia coli (strain K12 / MC4100 / BW2952) OX=595496 GN=patA PE=3 SV=1	2.86172	1.20904	0.318017	0.372133	1.49459	2.90525	1.74919	2.25735
PNP	Polyribonucleotide nucleotidyltransferase OS=Escherichia coli (strain K12 / MC4100 / BW2952) OX=595496 GN=pnp PE=3 SV=1	2.18061	0.111695	-0.011954	0.0318468	1.49323	0.568918	0.0512056	0.0760255
UBIF	3-demethoxyubiquinol 3-hydroxylase OS=Escherichia coli (strain K12) OX=83333 GN=ubiF PE=1 SV=1	4.60058	1.84977	0.10257	-0.112353	1.49212	2.55973	0.213943	0.289318
ARND	Probable 4-deoxy-4-formamido-L-arabinose-phosphoundecaprenol deformylase ArnD OS=Escherichia coli O127:H6 (strain E2348/69 / EPEC) OX=574521 GN=arnD PE=3 SV=1	1.0905	0.318276	0.29512	-0.35272	1.48935	0.844805	1.02534	0.670771
FABI	Enoyl-[acyl-carrier-protein] reductase [NADH] FabI OS=Escherichia coli (strain K12) OX=83333 GN=fabI PE=1 SV=2	2.1658	1.98009	-0.0388737	-0.060454	1.48874	3.10689	0.0824553	0.198225
SSPA	Stringent starvation protein A OS=Escherichia coli (strain K12) OX=83333 GN=sspA PE=1 SV=2	2.48748	2.628	0.039178	-0.0318688	1.4882	5.59534	0.670974	0.120731
YDGH	Protein YdgH OS=Escherichia coli (strain K12) OX=83333 GN=ydgH PE=1 SV=1	3.67752	1.70022	-0.899281	-0.741636	1.48741	3.38328	3.44823	2.93003
TIG	Trigger factor OS=Escherichia coli O45:K1 (strain S88 / ExPEC) OX=585035 GN=tig PE=3 SV=1	2.53157	0.993313	-0.0624623	0.0248547	1.48601	2.81017	0.24324	0.092522
GCSP	Glycine dehydrogenase (decarboxylating) OS=Escherichia coli O139:H28 (strain E24377A / ETEC) OX=331111 GN=gcvP PE=3 SV=1	2.95016	-0.0133011	0.154673	-0.119471	1.48501	0.0172818	0.643551	0.154837
G6PI	Glucose-6-phosphate isomerase OS=Escherichia coli O139:H28 (strain E24377A / ETEC) OX=331111 GN=pgi PE=3 SV=1	3.41297	1.54511	0.0101419	-0.000472027	1.48214	4.04895	0.0176125	0.0102272
GLK	Glucokinase OS=Escherichia coli (strain K12 / MC4100 / BW2952) OX=595496 GN=glk PE=3 SV=1	2.38196	0.520734	0.207255	-0.215567	1.48196	1.74444	1.09642	0.755471
CLPB	Chaperone protein ClpB OS=Escherichia coli (strain K12) OX=83333 GN=clpB PE=1 SV=1	3.20349	0.672033	-0.115417	-0.0155626	1.48136	1.71938	0.215497	0.0612084
YGHU	Disulfide-bond oxidoreductase YghU OS=Escherichia coli (strain K12) OX=83333 GN=yghU PE=1 SV=2	3.06727	2.54402	-0.01927	-0.0123539	1.48124	6.10218	0.0563577	0.0511245
GABD	Succinate-semialdehyde dehydrogenase [NADP(+)] GabD OS=Escherichia coli (strain K12) OX=83333 GN=gabD PE=1 SV=1	2.4299	0.594294	0.0833215	-0.0865333	1.47773	2.25172	0.517077	0.333914
SYN	Asparagine--tRNA ligase OS=Escherichia coli O9:H4 (strain HS) OX=331112 GN=asnS PE=3 SV=1	2.1506	0.801364	0.0544291	-0.0383703	1.47574	3.95755	0.386731	0.08209
EFTU1	Elongation factor Tu 1 OS=Escherichia coli O139:H28 (strain E24377A / ETEC) OX=331111 GN=tuf1 PE=3 SV=1	2.37061	0.962011	-0.162161	-0.0519605	1.47402	2.94467	1.18173	0.276105
CRL	Sigma factor-binding protein Crl OS=Escherichia coli (strain K12 / MC4100 / BW2952) OX=595496 GN=crl PE=3 SV=1	2.9641	3.12543	0.0356498	0.070546	1.46887	3.91896	0.0431352	0.150726
RL21	50S ribosomal protein L21 OS=Escherichia coli O139:H28 (strain E24377A / ETEC) OX=331111 GN=rplU PE=3 SV=1	2.89506	1.44184	-0.125875	0.0855409	1.46718	2.24296	0.197348	0.129816
RL1	50S ribosomal protein L1 OS=Escherichia coli O139:H28 (strain E24377A / ETEC) OX=331111 GN=rplA PE=3 SV=1	2.30999	2.29955	-0.204495	-0.0181109	1.46591	3.23472	0.422664	0.0314931
PHOL	PhoH-like protein OS=Escherichia coli (strain K12) OX=83333 GN=ybeZ PE=1 SV=2	3.63469	1.09952	-0.0365286	0.0820523	1.46464	2.31906	0.0696938	0.237635
YBBO	Uncharacterized oxidoreductase YbbO OS=Escherichia coli (strain K12) OX=83333 GN=ybbO PE=3 SV=1	2.55555	1.8171	0.39253	-0.183321	1.45784	3.78623	1.30887	0.944605
RS5	30S ribosomal protein S5 OS=Escherichia coli O139:H28 (strain E24377A / ETEC) OX=331111 GN=rpsE PE=3 SV=1	2.22441	2.58544	-0.0530279	0.222657	1.45779	2.85036	0.1205	1.16345
ADD	Adenosine deaminase OS=Escherichia coli (strain K12 / MC4100 / BW2952) OX=595496 GN=add PE=3 SV=1	2.31406	1.23223	0.0108016	-0.0932184	1.44919	2.42938	0.0127855	0.0408286
RPOB	DNA-directed RNA polymerase subunit beta OS=Escherichia coli (strain K12 / MC4100 / BW2952) OX=595496 GN=rpoB PE=3 SV=1	2.26959	0.0184428	0.102993	0.0140121	1.44904	0.0479812	0.392121	0.0542289
RS2	30S ribosomal protein S2 OS=Escherichia coli O127:H6 (strain E2348/69 / EPEC) OX=574521 GN=rpsB PE=3 SV=1	2.0694	3.16138	0.835469	0.0774383	1.44795	3.05052	1.57342	0.278284
ADHE	Aldehyde-alcohol dehydrogenase OS=Escherichia coli (strain K12) OX=83333 GN=adhE PE=1 SV=2	2.95386	0.541192	-0.426012	-0.00652501	1.44718	1.26502	1.06552	0.0334767
ADHP	Alcohol dehydrogenase, propanol-preferring OS=Escherichia coli (strain K12) OX=83333 GN=adhP PE=1 SV=1	2.64431	1.66379	0.048433	-0.100155	1.44625	4.58264	0.230845	0.358688
SYP	Proline--tRNA ligase OS=Escherichia coli (strain K12 / MC4100 / BW2952) OX=595496 GN=proS PE=3 SV=1	3.39561	1.0531	0.114155	-0.00465853	1.44598	3.90014	0.551474	0.0274091
MTNN	5'-methylthioadenosine/S-adenosylhomocysteine nucleosidase OS=Escherichia coli (strain K12 / MC4100 / BW2952) OX=595496 GN=mtnN PE=3 SV=1	3.94435	2.21209	-0.106594	-0.0334375	1.44591	3.70899	0.372867	0.0945285
FADR	Fatty acid metabolism regulator protein OS=Escherichia coli (strain K12 / MC4100 / BW2952) OX=595496 GN=fadR PE=3 SV=1	1.71435	1.09661	0.594015	-0.00113881	1.44528	2.64283	1.9659	0.0291679
PARC	DNA topoisomerase 4 subunit A OS=Escherichia coli (strain K12) OX=83333 GN=parC PE=1 SV=1	3.59842	0.190726	0.0700485	-0.0886904	1.44343	0.647717	0.33321	0.146528
KBL	2-amino-3-ketobutyrate coenzyme A ligase OS=Escherichia coli (strain K12) OX=83333 GN=kbl PE=1 SV=1	2.97826	1.37997	-0.0217559	-0.036936	1.44311	3.22846	0.221479	0.164455
MOG	Molybdopterin adenylyltransferase OS=Escherichia coli (strain K12) OX=83333 GN=mog PE=1 SV=1	2.4358	2.40586	0.0441604	-0.0387145	1.44221	2.38281	0.138029	0.174744
RIMJ	[Ribosomal protein S5]-alanine N-acetyltransferase OS=Escherichia coli (strain K12) OX=83333 GN=rimJ PE=1 SV=1	4.23439	4.09279	-0.691424	-0.321281	1.44167	3.33837	0.846327	0.645764
YCIO	Uncharacterized protein YciO OS=Escherichia coli (strain K12) OX=83333 GN=yciO PE=1 SV=1	2.73158	1.7397	-0.145089	-0.0690375	1.44036	1.95438	1.0226	0.221991
RS14	30S ribosomal protein S14 OS=Escherichia coli O139:H28 (strain E24377A / ETEC) OX=331111 GN=rpsN PE=3 SV=1	3.54148	1.81238	1.85162	0.123515	1.43977	3.2624	2.4543	0.489442
IF3	Translation initiation factor IF-3 OS=Escherichia coli O127:H6 (strain E2348/69 / EPEC) OX=574521 GN=infC PE=3 SV=1	2.70703	3.22146	-0.203219	0.0223261	1.43872	2.9684	1.03241	0.0295489
YGAM	Uncharacterized protein YgaM OS=Escherichia coli (strain K12) OX=83333 GN=ygaM PE=1 SV=2	1.16101	-1.11142	#N/A	-0.144498	1.43865	0.662026	#N/A	0.257404
YCEH	UPF0502 protein YceH OS=Escherichia coli O7:K1 (strain IAI39 / ExPEC) OX=585057 GN=yceH PE=3 SV=1	2.53017	2.39444	0.277443	-0.00317391	1.43742	3.98644	1.09386	0.0317898
SUFS	Cysteine desulfurase OS=Escherichia coli (strain K12 / MC4100 / BW2952) OX=595496 GN=sufS PE=3 SV=1	3.75593	1.10847	0.0808254	-0.176325	1.43505	1.8834	1.14598	0.71775
YFIF	Uncharacterized tRNA/rRNA methyltransferase YfiF OS=Escherichia coli (strain K12) OX=83333 GN=yfiF PE=1 SV=1	3.01985	2.20089	0.0324381	0.0710099	1.42531	2.69871	0.126836	0.240063
FADI	3-ketoacyl-CoA thiolase OS=Escherichia coli O45:K1 (strain S88 / ExPEC) OX=585035 GN=fadI PE=3 SV=1	2.04914	1.24909	-0.609047	-0.115548	1.42486	1.99042	1.25191	0.342845
METB	Cystathionine gamma-synthase OS=Escherichia coli (strain K12) OX=83333 GN=metB PE=1 SV=1	3.01807	1.26822	-0.0724075	0.0255566	1.42329	3.00959	0.309019	0.0816663
BIPA	50S ribosomal subunit assembly factor BipA OS=Escherichia coli (strain K12) OX=83333 GN=bipA PE=1 SV=1	2.32507	0.185255	-0.0490294	-0.0946381	1.42262	0.625849	0.157668	0.588007
PGK	Phosphoglycerate kinase OS=Escherichia coli O9:H4 (strain HS) OX=331112 GN=pgk PE=3 SV=1	2.13718	1.588	0.0187369	-0.149221	1.42196	2.56426	0.0351189	0.123855
CAPP	Phosphoenolpyruvate carboxylase OS=Escherichia coli (strain K12 / MC4100 / BW2952) OX=595496 GN=ppc PE=3 SV=1	2.42388	-0.043486	0.190735	-0.0457112	1.42062	0.153502	0.627395	0.219754
RSMH	Ribosomal RNA small subunit methyltransferase H OS=Escherichia coli (strain B / BL21-DE3) OX=469008 GN=rsmH PE=3 SV=1	3.01234	2.02038	-0.128682	-0.0259936	1.42059	4.01555	1.57149	0.0881921
PCKA	Phosphoenolpyruvate carboxykinase (ATP) OS=Escherichia coli O7:K1 (strain IAI39 / ExPEC) OX=585057 GN=pckA PE=3 SV=1	2.98904	0.598306	0.0754618	-0.0424604	1.41743	4.09536	0.971254	0.102236
CLPX	ATP-dependent Clp protease ATP-binding subunit ClpX OS=Escherichia coli (strain K12 / MC4100 / BW2952) OX=595496 GN=clpX PE=3 SV=1	2.02477	0.855319	-0.0313158	0.0658328	1.41719	1.56027	0.0567715	0.153987
TRKA	Trk system potassium uptake protein TrkA OS=Escherichia coli (strain K12) OX=83333 GN=trkA PE=1 SV=1	3.79163	0.736247	-0.434356	-0.365674	1.41566	2.01192	1.82228	2.18073
RSMI	Ribosomal RNA small subunit methyltransferase I OS=Escherichia coli (strain K12) OX=83333 GN=rsmI PE=1 SV=1	3.19536	2.16385	0.112135	-0.0185827	1.41455	3.52229	0.476929	0.102689
SLT	Soluble lytic murein transglycosylase OS=Escherichia coli (strain K12) OX=83333 GN=slt PE=1 SV=1	3.16717	0.175598	-0.499586	-0.556054	1.41072	0.404151	1.591	2.08671
SYQ	Glutamine--tRNA ligase OS=Escherichia coli (strain K12 / MC4100 / BW2952) OX=595496 GN=glnS PE=3 SV=1	2.3868	2.17864	-0.0332394	-0.118347	1.40827	4.80471	0.140879	0.463149
GLGC	Glucose-1-phosphate adenylyltransferase OS=Escherichia coli (strain K12 / MC4100 / BW2952) OX=595496 GN=glgC PE=3 SV=1	3.26719	1.84967	0.458485	0.0159444	1.40232	4.37658	1.60326	0.0747994
MIND	Septum site-determining protein MinD OS=Escherichia coli (strain K12) OX=83333 GN=minD PE=1 SV=2	2.68866	1.60105	-0.00705688	-0.023691	1.4013	2.73313	0.0244214	0.0721809
DKGA	2,5-diketo-D-gluconic acid reductase A OS=Escherichia coli (strain K12) OX=83333 GN=dkgA PE=1 SV=3	3.5192	2.49049	0.360544	-0.00552336	1.39942	2.42094	0.751563	0.0228408
RS10	30S ribosomal protein S10 OS=Escherichia coli O139:H28 (strain E24377A / ETEC) OX=331111 GN=rpsJ PE=3 SV=1	2.39479	2.92966	0.298557	0.112617	1.39877	3.10144	1.50404	0.476052
DAPF	Diaminopimelate epimerase OS=Escherichia coli (strain K12 / MC4100 / BW2952) OX=595496 GN=dapF PE=3 SV=1	4.52818	1.79641	-0.120265	-0.223188	1.39553	4.61946	0.651105	0.421392
SYS	Serine--tRNA ligase OS=Escherichia coli (strain K12 / MC4100 / BW2952) OX=595496 GN=serS PE=3 SV=1	3.16859	0.87838	-0.0954274	-0.164986	1.39395	3.06281	0.555476	0.682263
YCJX	Uncharacterized protein YcjX OS=Escherichia coli (strain K12) OX=83333 GN=ycjX PE=1 SV=1	2.72837	-0.366486	-0.964415	-0.44288	1.39161	1.2102	2.38237	1.47899
DDPA	Probable D,D-dipeptide-binding periplasmic protein DdpA OS=Escherichia coli (strain K12) OX=83333 GN=ddpA PE=2 SV=1	3.20446	0.161347	-0.0239257	-0.152151	1.39067	1.17701	0.081309	0.548038
PTA	Phosphate acetyltransferase OS=Escherichia coli (strain K12) OX=83333 GN=pta PE=1 SV=2	1.8924	0.117705	0.141206	-0.0742507	1.39055	0.509652	1.07575	0.272454
EFG	Elongation factor G OS=Escherichia coli (strain K12 / MC4100 / BW2952) OX=595496 GN=fusA PE=3 SV=1	2.4693	0.774181	-4.27345e-05	0.0197344	1.39003	2.9161	0.000107835	0.0274594
FADA	3-ketoacyl-CoA thiolase OS=Escherichia coli O1:K1 / APEC OX=405955 GN=fadA PE=3 SV=1	2.63478	1.48266	-0.161368	-0.040389	1.3845	2.27455	0.350272	0.119042
FUMA	Fumarate hydratase class I, aerobic OS=Escherichia coli (strain K12) OX=83333 GN=fumA PE=1 SV=2	3.27271	0.638024	-0.0579015	-0.00941794	1.38053	2.79143	0.49717	0.0192645
NANA	N-acetylneuraminate lyase OS=Escherichia coli (strain K12 / MC4100 / BW2952) OX=595496 GN=nanA PE=3 SV=1	2.3019	1.51405	-0.125402	-0.0981335	1.37965	3.39537	0.474129	0.225525
SYH	Histidine--tRNA ligase OS=Escherichia coli (strain K12 / MC4100 / BW2952) OX=595496 GN=hisS PE=3 SV=1	3.46289	1.37286	0.022951	-0.0144641	1.37664	3.69647	0.109553	0.0599086
DPO1	DNA polymerase I OS=Escherichia coli (strain K12) OX=83333 GN=polA PE=1 SV=1	2.8924	-0.165202	0.14323	-0.0708811	1.37621	0.688856	0.852131	0.311113
SRP54	Signal recognition particle protein OS=Escherichia coli O157:H7 OX=83334 GN=ffh PE=3 SV=1	1.66333	1.90153	0.650047	0.0112966	1.37374	3.40643	2.08437	0.0156393
DSBA	Thiol:disulfide interchange protein DsbA OS=Escherichia coli (strain K12) OX=83333 GN=dsbA PE=1 SV=1	1.90077	2.77203	0.64186	0.530826	1.3717	2.83893	2.31559	1.05099
YCCJ	Uncharacterized protein YccJ OS=Escherichia coli (strain K12) OX=83333 GN=yccJ PE=1 SV=1	2.15822	2.99368	0.680475	0.0460275	1.37099	2.13351	1.1479	0.00969341
FMT	Methionyl-tRNA formyltransferase OS=Escherichia coli (strain K12 / MC4100 / BW2952) OX=595496 GN=fmt PE=3 SV=1	4.49912	2.73831	0.000540413	-0.151436	1.3694	3.30299	0.00163314	1.00504
UBIE	Ubiquinone/menaquinone biosynthesis C-methyltransferase UbiE OS=Escherichia coli (strain K12 / MC4100 / BW2952) OX=595496 GN=ubiE PE=3 SV=1	1.87382	1.61974	-0.130565	-0.0145694	1.36464	3.43134	1.52241	0.0717947
OBG	GTPase Obg OS=Escherichia coli O7:K1 (strain IAI39 / ExPEC) OX=585057 GN=obg PE=3 SV=1	3.735	1.70314	-0.247635	0.0285428	1.36007	3.65407	1.7056	0.25141
YDFK	Cold shock protein YdfK OS=Escherichia coli (strain K12) OX=83333 GN=ydfK PE=2 SV=2	4.07419	4.98738	1.7703	-0.0448972	1.3599	4.9024	1.53725	0.101941
HFLX	GTPase HflX OS=Escherichia coli (strain K12) OX=83333 GN=hflX PE=1 SV=3	4.26612	2.01765	-0.354423	0.0242908	1.35919	3.73117	2.45722	0.0950125
GUAA	GMP synthase [glutamine-hydrolyzing] OS=Escherichia coli (strain K12 / MC4100 / BW2952) OX=595496 GN=guaA PE=3 SV=1	1.96528	0.806244	-0.023027	-0.0449256	1.35551	2.96524	0.0861196	0.219935
PYRH	Uridylate kinase OS=Escherichia coli O9:H4 (strain HS) OX=331112 GN=pyrH PE=3 SV=1	2.58373	1.49458	-0.27806	-0.129965	1.35308	2.73898	0.591247	0.293715
YECA	Uncharacterized protein YecA OS=Escherichia coli (strain K12) OX=83333 GN=yecA PE=4 SV=1	3.86108	2.73493	0.247134	-0.0210386	1.35138	4.03607	0.587833	0.00144376
DHAS	Aspartate-semialdehyde dehydrogenase OS=Escherichia coli (strain K12) OX=83333 GN=asd PE=1 SV=1	2.87861	1.02725	0.262322	-0.119676	1.35105	3.39207	0.776628	0.433666
CSPG	Cold shock-like protein CspG OS=Escherichia coli O157:H7 OX=83334 GN=cspG PE=3 SV=1	1.19557	4.5774	1.32525	-0.0365053	1.35096	2.67364	1.359	0.0392769
OPGD	Glucans biosynthesis protein D OS=Escherichia coli (strain K12 / MC4100 / BW2952) OX=595496 GN=mdoD PE=3 SV=1	3.22722	1.65815	-0.222673	-0.169142	1.35069	2.53284	1.52446	0.7802
SSB	Single-stranded DNA-binding protein OS=Escherichia coli (strain K12) OX=83333 GN=ssb PE=1 SV=2	1.7947	2.20317	-0.113762	0.0227016	1.34929	3.53039	0.546147	0.097794
COABC	Coenzyme A biosynthesis bifunctional protein CoaBC OS=Escherichia coli (strain K12) OX=83333 GN=coaBC PE=1 SV=2	2.55373	-0.949579	0.420174	-0.0566805	1.34812	4.08321	1.50698	0.32042
FDHE	Protein FdhE OS=Escherichia coli (strain K12 / MC4100 / BW2952) OX=595496 GN=fdhE PE=3 SV=1	2.35262	2.35577	0.0664122	-0.0648747	1.34806	4.45461	0.176841	0.128646
FRE	NAD(P)H-flavin reductase OS=Escherichia coli (strain K12) OX=83333 GN=fre PE=1 SV=2	3.94758	2.43863	-0.163661	0.0512564	1.34555	7.24838	0.557898	0.267075
CISY	Citrate synthase OS=Escherichia coli (strain K12) OX=83333 GN=gltA PE=1 SV=1	1.73917	0.268558	0.145425	0.0323943	1.34491	2.04668	0.75885	0.16533
NAGZ	Beta-hexosaminidase OS=Escherichia coli (strain K12 / MC4100 / BW2952) OX=595496 GN=nagZ PE=3 SV=1	3.19899	0.711112	-0.00592423	-0.141662	1.34294	2.75086	0.0364391	0.544718
MALQ	4-alpha-glucanotransferase OS=Escherichia coli (strain K12) OX=83333 GN=malQ PE=1 SV=2	3.64276	1.21493	-0.098497	-0.0832226	1.34228	3.28951	0.33591	0.17505
ENGB	Probable GTP-binding protein EngB OS=Escherichia coli (strain K12 / MC4100 / BW2952) OX=595496 GN=engB PE=3 SV=1	3.22607	2.88029	-0.173032	0.0653849	1.3409	3.18328	1.91184	0.231273
HINT	Purine nucleoside phosphoramidase OS=Escherichia coli (strain K12) OX=83333 GN=hinT PE=1 SV=1	2.24834	3.54791	0.147048	-0.137663	1.33706	3.32477	0.554798	0.50863
RSD	Regulator of sigma D OS=Escherichia coli (strain K12 / MC4100 / BW2952) OX=595496 GN=rsd PE=3 SV=1	2.21381	2.39597	1.76965	0.123601	1.33598	3.94338	2.42973	0.325142
KBP	Potassium binding protein Kbp OS=Escherichia coli (strain K12) OX=83333 GN=kbp PE=1 SV=2	2.83075	1.76074	0.529517	0.744922	1.33378	1.57216	0.805558	1.03545
SYFB	Phenylalanine--tRNA ligase beta subunit OS=Escherichia coli (strain K12) OX=83333 GN=pheT PE=1 SV=2	2.91539	-0.219713	0.0897441	0.00309126	1.33208	0.638827	1.35885	0.00965691
YOHF	Uncharacterized oxidoreductase YohF OS=Escherichia coli (strain K12) OX=83333 GN=yohF PE=1 SV=2	3.21283	2.60848	-0.103144	-0.0762929	1.33189	2.3449	0.120694	0.0750539
TLDD	Metalloprotease TldD OS=Escherichia coli (strain K12) OX=83333 GN=tldD PE=1 SV=1	2.36709	0.354865	0.132966	-0.0461769	1.32979	1.24134	1.92378	0.169687
MPRA	Transcriptional repressor MprA OS=Escherichia coli (strain K12) OX=83333 GN=mprA PE=2 SV=1	2.07034	2.19307	0.875194	-0.0924809	1.32902	4.99805	2.14269	0.168112
TREC	Trehalose-6-phosphate hydrolase OS=Escherichia coli (strain K12) OX=83333 GN=treC PE=1 SV=3	2.15318	0.458549	0.21676	0.0527267	1.32614	2.19662	1.38895	0.15924
OXYR	Hydrogen peroxide-inducible genes activator OS=Escherichia coli (strain K12) OX=83333 GN=oxyR PE=1 SV=1	2.68807	2.20048	0.211349	-0.060299	1.32532	3.99286	0.614222	0.0658432
NARL	Nitrate/nitrite response regulator protein NarL OS=Escherichia coli (strain K12) OX=83333 GN=narL PE=1 SV=1	3.28763	2.7995	0.0907553	-0.0363447	1.32518	3.89775	0.296797	0.150345
PHOP	Transcriptional regulatory protein PhoP OS=Escherichia coli (strain K12) OX=83333 GN=phoP PE=1 SV=1	3.15397	2.1878	0.032014	-0.0199615	1.32427	2.91044	0.0668199	0.0692816
CH60	Chaperonin GroEL OS=Escherichia coli O139:H28 (strain E24377A / ETEC) OX=331111 GN=groEL PE=3 SV=1	1.97616	0.442138	-0.0818222	-0.0227804	1.32221	1.34082	0.453504	0.111764
YBIB	Uncharacterized protein YbiB OS=Escherichia coli (strain K12) OX=83333 GN=ybiB PE=1 SV=1	3.02937	1.4502	0.178497	-0.0384811	1.31998	2.7253	0.518266	0.108414
GALF	UTP--glucose-1-phosphate uridylyltransferase OS=Escherichia coli (strain K12) OX=83333 GN=galF PE=1 SV=1	2.59195	1.51554	0.306979	0.0429347	1.31919	4.1414	1.82037	0.104296
NFSB	Oxygen-insensitive NAD(P)H nitroreductase OS=Escherichia coli (strain K12) OX=83333 GN=nfsB PE=1 SV=1	2.29104	0.909858	0.169114	-0.0443024	1.31917	1.6447	1.21278	0.15518
SYL	Leucine--tRNA ligase OS=Escherichia coli (strain ATCC 8739 / DSM 1576 / NBRC 3972 / NCIMB 8545 / WDCM 00012 / Crooks) OX=481805 GN=leuS PE=3 SV=1	2.19967	-0.393108	0.218526	-0.00308343	1.31895	1.26991	2.04241	0.010334
RS21	30S ribosomal protein S21 OS=Escherichia coli O139:H28 (strain E24377A / ETEC) OX=331111 GN=rpsU PE=3 SV=1	3.22697	2.8277	1.87139	0.105278	1.31689	3.91807	1.50654	0.0452532
PRMB	50S ribosomal protein L3 glutamine methyltransferase OS=Escherichia coli (strain K12) OX=83333 GN=prmB PE=1 SV=3	3.12089	1.18263	-0.112968	-0.01125	1.31674	2.44898	0.386485	0.0565397
G3P1	Glyceraldehyde-3-phosphate dehydrogenase A OS=Escherichia coli O157:H7 OX=83334 GN=gapA PE=3 SV=2	2.08705	1.24287	-0.0562867	-0.0523723	1.3115	4.44112	0.270315	0.19335
NAGC	N-acetylglucosamine repressor OS=Escherichia coli (strain K12) OX=83333 GN=nagC PE=2 SV=1	1.66686	1.38423	0.157406	-0.10056	1.31083	3.27395	0.947826	0.345109
DPO3X	DNA polymerase III subunit tau OS=Escherichia coli (strain K12) OX=83333 GN=dnaX PE=1 SV=1	2.70756	1.52827	0.176306	0.0799205	1.30837	3.80717	0.53753	0.204952
RL18	50S ribosomal protein L18 OS=Escherichia coli O139:H28 (strain E24377A / ETEC) OX=331111 GN=rplR PE=3 SV=1	2.08993	1.87387	0.555867	-0.0156674	1.30755	1.89784	1.49833	0.0704173
RSMA	Ribosomal RNA small subunit methyltransferase A OS=Escherichia coli (strain K12 / MC4100 / BW2952) OX=595496 GN=rsmA PE=3 SV=1	2.7346	2.58409	0.0453741	0.0646859	1.30079	3.20808	0.264354	0.35266
ALF	Fructose-bisphosphate aldolase class 2 OS=Escherichia coli (strain K12) OX=83333 GN=fbaA PE=1 SV=2	2.01782	1.19085	-0.100486	-0.0268107	1.2958	3.46494	0.315426	0.0764891
SPEA	Biosynthetic arginine decarboxylase OS=Escherichia coli O157:H7 (strain EC4115 / EHEC) OX=444450 GN=speA PE=3 SV=1	2.19608	0.539386	0.113428	0.0704076	1.295	3.15975	0.614308	0.347957
[truncated: 1 more columns]

## Sheet: GO M pool enriched
												Analysis Type:		PANTHER Overrepresentation Test (Released 20230705)									Analysis Type:		PANTHER Overrepresentation Test (Released 20230705)									Analysis Type:		PANTHER Overrepresentation Test (Released 20230705)									Analysis Type:		PANTHER Overrepresentation Test (Released 20230705)
												Annotation Version and Release Date:		GO Ontology database DOI: 10.5281/zenodo.7942786 Released 2023-05-10									Annotation Version and Release Date:		GO Ontology database DOI: 10.5281/zenodo.7942786 Released 2023-05-10									Annotation Version and Release Date:		GO Ontology database DOI: 10.5281/zenodo.7942786 Released 2023-05-10									Annotation Version and Release Date:		PANTHER version 17.0 Released 2022-02-22
												Analyzed List:		Client Text Box Input (Escherichia coli)									Analyzed List:		Client Text Box Input (Escherichia coli)									Analyzed List:		Client Text Box Input (Escherichia coli)									Analyzed List:		Client Text Box Input (Escherichia coli)
												Reference List:		Escherichia coli (all genes in database)									Reference List:		Escherichia coli (all genes in database)									Reference List:		Escherichia coli (all genes in database)									Reference List:		Escherichia coli (all genes in database)
												Test Type:		FISHER									Test Type:		FISHER									Test Type:		FISHER									Test Type:		FISHER
												Correction:		FDR									Correction:		FDR									Correction:		FDR									Correction:		FDR
Proteins significantly enriched in Medium particles												GO biological process complete		Escherichia coli - REFLIST (4392)	Client Text Box Input (901)	Client Text Box Input (expected)	Client Text Box Input (over/under)	Client Text Box Input (fold Enrichment)	Client Text Box Input (raw P-value)	Client Text Box Input (FDR)			GO cellular component complete		Escherichia coli - REFLIST (4392)	Client Text Box Input (901)	Client Text Box Input (expected)	Client Text Box Input (over/under)	Client Text Box Input (fold Enrichment)	Client Text Box Input (raw P-value)	Client Text Box Input (FDR)			GO molecular function complete		Escherichia coli - REFLIST (4392)	Client Text Box Input (901)	Client Text Box Input (expected)	Client Text Box Input (over/under)	Client Text Box Input (fold Enrichment)	Client Text Box Input (raw P-value)	Client Text Box Input (FDR)			PANTHER Protein Class		Escherichia coli - REFLIST (4392)	Client Text Box Input (901)	Client Text Box Input (expected)
												cellular biosynthetic process	GO:0044249)	720	313	147.7	+	2.12	7.71e-33	2.37e-29			intracellular anatomical structure	GO:0005622)	1499	651	307.51	+	2.12	4.22e-99	1.44e-96			binding	GO:0005488)	2576	742	528.46	+	1.4	1.57e-44	3.94e-41			protein class	PC00000)	2368	631	485.79
												organic substance biosynthetic process	GO:1901576)	889	339	182.37	+	1.86	4.14e-27	6.36e-24			cytoplasm	GO:0005737)	1456	639	298.69	+	2.14	2.03e-97	3.46e-95			molecular_function	GO:0003674)	3328	837	682.72	+	1.23	3.91e-36	4.89e-33			translational protein	PC00263)	113	78	23.18
	Description	log2(P1)	log2(P2)	log2(P3)	log2(In)	-log10(p1)	-log10(p2)	-log10(p3)	-log10(In)			biosynthetic process	GO:0009058)	905	342	185.66	+	1.84	8.19e-27	8.39e-24			cytosol	GO:0005829)	1080	539	221.56	+	2.43	8.66e-90	9.84e-88			protein binding	GO:0005515)	1571	511	322.28	+	1.59	6.36e-31	3.98e-28			ribosomal protein	PC00202)	62	51	12.72
RSMD	Ribosomal RNA small subunit methyltransferase D OS=Escherichia coli (strain K12) OX=83333 GN=rsmD PE=1 SV=1	3.67414	2.51602	-0.27913	-0.0202316	2.93576	2.01291	0.720513	0.0941727			cellular nitrogen compound biosynthetic process	GO:0044271)	488	229	100.11	+	2.29	1.99e-26	1.53e-23			cellular anatomical entity	GO:0110165)	2969	727	609.08	+	1.19	8.54e-16	4.16e-14			heterocyclic compound binding	GO:1901363)	1461	450	299.72	+	1.5	9.26e-21	2.9e-18			metabolite interconversion enzyme	PC00262)	1124	336	230.58
YBEY	Endoribonuclease YbeY OS=Escherichia coli (strain K12 / MC4100 / BW2952) OX=595496 GN=ybeY PE=3 SV=1	4.19904	3.97295	2.07709	2.46265	2.72105	3.16885	2.41437	2.01651			organonitrogen compound biosynthetic process	GO:1901566)	531	241	108.93	+	2.21	2.62e-26	1.61e-23			cellular_component	GO:0005575)	3068	737	629.39	+	1.17	7.43e-14	3.17e-12			organic cyclic compound binding	GO:0097159)	1461	450	299.72	+	1.5	9.26e-21	3.31e-18			RNA metabolism protein	PC00031)	89	45	18.26
YBHP	Uncharacterized protein YbhP OS=Escherichia coli (strain K12) OX=83333 GN=ybhP PE=4 SV=1	3.00386	#N/A	-0.179879	-0.135389	2.62306	#N/A	0.29631	0.248453			cellular metabolic process	GO:0044237)	1763	532	361.67	+	1.47	3.48e-25	1.78e-22			ribosome	GO:0005840)	63	54	12.92	+	4.18	1.2e-13	4.1e-12			identical protein binding	GO:0042802)	726	272	148.94	+	1.83	8.22e-20	2.29e-17			transferase	PC00220)	308	99	63.18
RL19	50S ribosomal protein L19 OS=Escherichia coli O139:H28 (strain E24377A / ETEC) OX=331111 GN=rplS PE=3 SV=1	3.57644	2.45051	0.0402955	0.0851723	2.5331	3.08606	0.0681759	0.285261			organic substance metabolic process	GO:0071704)	1969	565	403.93	+	1.4	1.18e-22	5.16e-20			ribonucleoprotein complex	GO:1990904)	62	52	12.72	+	4.09	6.23e-13	1.93e-11			catalytic activity	GO:0003824)	2054	568	421.37	+	1.35	4.29e-19	1.07e-16			RNA processing factor	PC00147)	36	19	7.39
YAIA	Uncharacterized protein YaiA OS=Escherichia coli (strain K12) OX=83333 GN=yaiA PE=1 SV=1	2.76939	4.38137	2.56862	-0.254734	2.51966	2.29775	1.68177	0.306635			metabolic process	GO:0008152)	2164	602	443.94	+	1.36	3.55e-22	1.36e-19			ribosomal subunit	GO:0044391)	58	50	11.9	+	4.2	8.68e-13	2.47e-11			RNA binding	GO:0003723)	183	109	37.54	+	2.9	1.17e-17	2.65e-15			translation factor	PC00223)	24	15	4.92
RL15	50S ribosomal protein L15 OS=Escherichia coli O139:H28 (strain E24377A / ETEC) OX=331111 GN=rplO PE=3 SV=1	2.74895	1.49153	0.736431	0.0829421	2.49002	2.44997	1.55654	0.197925			gene expression	GO:0010467)	274	150	56.21	+	2.67	1.05e-21	3.59e-19			cytosolic ribosome	GO:0022626)	59	50	12.1	+	4.13	1.35e-12	3.53e-11			nucleic acid binding	GO:0003676)	719	244	147.5	+	1.65	2.98e-13	6.21e-11			methyltransferase	PC00155)	27	15	5.54
YHFA	Protein YhfA OS=Escherichia coli (strain K12) OX=83333 GN=yhfA PE=1 SV=1	2.64515	1.99613	-0.0197317	0.0559411	2.42854	3.03138	0.0600479	0.0825116			nitrogen compound metabolic process	GO:0006807)	1512	463	310.18	+	1.49	3.86e-21	1.08e-18			intracellular organelle	GO:0043229)	142	79	29.13	+	2.71	6.46e-12	1.57e-10			protein dimerization activity	GO:0046983)	331	140	67.9	+	2.06	7.72e-13	1.49e-10			lyase	PC00144)	136	45	27.9
FABA	3-hydroxydecanoyl-[acyl-carrier-protein] dehydratase OS=Escherichia coli (strain K12 / MC4100 / BW2952) OX=595496 GN=fabA PE=3 SV=1	3.79831	3.75257	-0.211789	-0.065442	2.36785	4.44004	1.05128	0.858193			primary metabolic process	GO:0044238)	1689	501	346.49	+	1.45	3.55e-21	1.09e-18			intracellular non-membrane-bounded organelle	GO:0043232)	131	75	26.87	+	2.79	8.39e-12	1.91e-10			rRNA binding	GO:0019843)	61	51	12.51	+	4.08	1.14e-12	2.03e-10			Unclassified	UNCLASSIFIED)	2024	270	415.21
RL23	50S ribosomal protein L23 OS=Escherichia coli O157:H7 OX=83334 GN=rplW PE=3 SV=1	2.8869	3.68963	-0.188583	0.0428053	2.35079	4.85691	0.409364	0.0503768			cellular nitrogen compound metabolic process	GO:0034641)	964	334	197.76	+	1.69	2.06e-20	5.28e-18			organelle	GO:0043226)	175	80	35.9	+	2.23	9.64e-09	1.73e-07			protein homodimerization activity	GO:0042803)	313	134	64.21	+	2.09	1.49e-12	2.48e-10			transporter	PC00227)	412	22	84.52
USPA	Universal stress protein A OS=Escherichia coli (strain K12) OX=83333 GN=uspA PE=1 SV=2	3.0143	2.89157	0.178067	-0.22216	2.32245	3.58669	0.624552	0.404258			ribosome biogenesis	GO:0042254)	103	84	21.13	+	3.98	9.95e-20	2.35e-17			non-membrane-bounded organelle	GO:0043228)	164	76	33.64	+	2.26	1.09e-08	1.87e-07			structural constituent of ribosome	GO:0003735)	58	49	11.9	+	4.12	2.46e-12	3.85e-10			secondary carrier transporter	PC00258)	74	1	15.18
RS9	30S ribosomal protein S9 OS=Escherichia coli O139:H28 (strain E24377A / ETEC) OX=331111 GN=rpsI PE=3 SV=1	2.69868	1.50427	0.618282	0.0816595	2.27711	1.89696	1.22961	0.822895			ribonucleoprotein complex biogenesis	GO:0022613)	104	84	21.34	+	3.94	1.52e-19	3.33e-17			cytosolic large ribosomal subunit	GO:0022625)	34	28	6.97	+	4.01	1.94e-07	3e-06			structural molecule activity	GO:0005198)	75	55	15.39	+	3.57	5.73e-12	8.44e-10			ATP-binding cassette (ABC) transporter	PC00003)	122	9	25.03
RBFA	Ribosome-binding factor A OS=Escherichia coli (strain K12 / MC4100 / BW2952) OX=595496 GN=rbfA PE=3 SV=1	2.41005	3.53174	0.918283	0.237089	2.16595	3.2381	2.56252	1.76109			organonitrogen compound metabolic process	GO:1901564)	972	332	199.4	+	1.66	1.86e-19	3.81e-17			large ribosomal subunit	GO:0015934)	34	28	6.97	+	4.01	1.94e-07	3.14e-06			ion binding	GO:0043167)	1362	385	279.41	+	1.38	1.98e-11	2.61e-09			viral or transposable element protein	PC00237)	57	2	11.69
YGIW	Protein YgiW OS=Escherichia coli (strain K12) OX=83333 GN=ygiW PE=1 SV=1	2.1391	3.23415	0.153864	-0.0617344	2.11843	4.34927	0.174412	0.130091			translation	GO:0006412)	120	86	24.62	+	3.49	1.09e-17	1.67e-15			cytosolic small ribosomal subunit	GO:0022627)	24	22	4.92	+	4.47	1.2e-06	1.71e-05			small molecule binding	GO:0036094)	844	257	173.14	+	1.48	1.34e-09	1.6e-07			amino acid transporter	PC00046)	31	0	6.36
RL4	50S ribosomal protein L4 OS=Escherichia coli O139:H28 (strain E24377A / ETEC) OX=331111 GN=rplD PE=3 SV=1	3.27621	1.51604	0.584318	0.469413	2.09611	2.02311	1.18091	1.33568			amide metabolic process	GO:0043603)	226	121	46.36	+	2.61	6.74e-17	9.41e-15			small ribosomal subunit	GO:0015935)	24	22	4.92	+	4.47	1.2e-06	1.78e-05			catalytic activity, acting on RNA	GO:0140098)	151	69	30.98	+	2.23	1.06e-07	1.06e-05			primary active transporter	PC00068)	162	17	33.23
RL28	50S ribosomal protein L28 OS=Escherichia coli O139:H28 (strain E24377A / ETEC) OX=331111 GN=rpmB PE=3 SV=1	3.28462	3.37269	1.64743	0.160919	2.04939	3.3163	2.55407	0.253428			peptide biosynthetic process	GO:0043043)	132	89	27.08	+	3.29	6.72e-17	9.83e-15			protein-containing complex	GO:0032991)	936	240	192.02	+	1.25	0.000593	0.00697			anion binding	GO:0043168)	752	224	154.27	+	1.45	1.18e-07	1.13e-05
RLMJ	Ribosomal RNA large subunit methyltransferase J OS=Escherichia coli (strain K12) OX=83333 GN=rlmJ PE=1 SV=1	3.26606	2.40247	0.0855797	0.0462367	2.02172	5.91168	0.524935	0.280791			peptide metabolic process	GO:0006518)	143	92	29.34	+	3.14	1.51e-16	2.02e-14			protein-DNA complex	GO:0032993)	77	33	15.8	+	2.09	0.000719	0.00817			cation binding	GO:0043169)	827	239	169.66	+	1.41	3.1e-07	2.77e-05
ASNA	Aspartate--ammonia ligase OS=Escherichia coli O127:H6 (strain E2348/69 / EPEC) OX=574521 GN=asnA PE=3 SV=1	2.64081	1.43461	-0.000236539	-0.0577353	2.01762	2.30288	0.00035749	0.108344			amide biosynthetic process	GO:0043604)	172	102	35.29	+	2.89	2.21e-16	2.83e-14			cell periphery	GO:0071944)	1398	73	286.79	-	0.25	8.1e-57	6.9e-55			nucleoside phosphate binding	GO:1901265)	724	214	148.53	+	1.44	4.56e-07	3.81e-05
YAHO	Uncharacterized protein YahO OS=Escherichia coli (strain K12) OX=83333 GN=yahO PE=3 SV=1	3.37582	3.91885	4.05848	1.77698	2.00404	1.80044	2.48588	2.05169			cellular component biogenesis	GO:0044085)	370	156	75.9	+	2.06	3.88e-14	4.77e-12			plasma membrane	GO:0005886)	1282	73	263	-	0.28	2.12e-47	1.45e-45			nucleotide binding	GO:0000166)	724	214	148.53	+	1.44	4.56e-07	3.94e-05
RS18	30S ribosomal protein S18 OS=Escherichia coli O139:H28 (strain E24377A / ETEC) OX=331111 GN=rpsR PE=3 SV=1	2.94872	3.13628	2.04106	0.108406	2.00343	3.09937	3.19483	0.70606			ribosome assembly	GO:0042255)	54	49	11.08	+	4.42	4.07e-13	4.63e-11			membrane	GO:0016020)	1506	117	308.95	-	0.38	3.3e-41	1.88e-39			metal ion binding	GO:0046872)	817	234	167.6	+	1.4	8.79e-07	7.09e-05
RHLB	ATP-dependent RNA helicase RhlB OS=Escherichia coli O7:K1 (strain IAI39 / ExPEC) OX=585057 GN=rhlB PE=3 SV=1	2.38862	1.67142	-0.301872	-0.0432665	1.99513	2.99805	1.08151	0.211279			cytoplasmic translation	GO:0002181)	57	49	11.69	+	4.19	1.59e-12	1.74e-10			Unclassified	UNCLASSIFIED)	1324	164	271.61	-	0.6	7.43e-14	2.81e-12			purine nucleotide binding	GO:0017076)	591	178	121.24	+	1.47	2.19e-06	0.000171
BEPA	Beta-barrel assembly-enhancing protease OS=Escherichia coli (strain K12) OX=83333 GN=bepA PE=1 SV=1	5.9345	1.21096	-0.230245	-0.443885	1.98441	3.42442	2.26896	1.1709			organic cyclic compound biosynthetic process	GO:1901362)	375	151	76.93	+	1.96	1.77e-12	1.87e-10			external encapsulating structure	GO:0030312)	140	1	28.72	-	0.03	1.54e-10	3.28e-09			magnesium ion binding	GO:0000287)	192	75	39.39	+	1.9	3.49e-06	0.000265
RL14	50S ribosomal protein L14 OS=Escherichia coli O139:H28 (strain E24377A / ETEC) OX=331111 GN=rplN PE=3 SV=1	2.52123	2.7613	0.00526514	0.0978408	1.98415	3.19067	0.00814859	0.911883			small molecule biosynthetic process	GO:0044283)	309	132	63.39	+	2.08	1.94e-12	1.98e-10			outer membrane	GO:0019867)	137	1	28.1	-	0.04	2.32e-10	4.65e-09			ribonucleoprotein complex binding	GO:0043021)	48	30	9.85	+	3.05	4.97e-06	0.000366
ASTE	Succinylglutamate desuccinylase OS=Escherichia coli (strain K12 / MC4100 / BW2952) OX=595496 GN=astE PE=3 SV=1	2.34293	1.16014	-0.0234847	-0.239303	1.97254	4.43732	0.0625928	0.345269			protein-RNA complex assembly	GO:0022618)	52	46	10.67	+	4.31	3.97e-12	3.81e-10			cell outer membrane	GO:0009279)	129	1	26.46	-	0.04	8.67e-10	1.64e-08			ribosome binding	GO:0043022)	46	29	9.44	+	3.07	6.54e-06	0.000468
SELO	Protein adenylyltransferase SelO OS=Escherichia coli (strain K12 / MC4100 / BW2952) OX=595496 GN=selO PE=3 SV=1	2.56876	1.21932	-0.255458	0.0316221	1.9679	2.30233	0.556868	0.05376			protein-RNA complex organization	GO:0071826)	52	46	10.67	+	4.31	3.97e-12	3.94e-10			transporter complex	GO:1990351)	296	29	60.72	-	0.48	2.47e-05	0.000337			adenyl nucleotide binding	GO:0030554)	528	158	108.32	+	1.46	1.59e-05	0.0011
YBEL	Uncharacterized protein YbeL OS=Escherichia coli (strain K12) OX=83333 GN=ybeL PE=4 SV=1	3.09831	3.03079	-0.0180977	-0.11891	1.95815	2.79593	0.0671207	0.543964			heterocycle biosynthetic process	GO:0018130)	360	144	73.85	+	1.95	9.96e-12	9.27e-10			cell projection	GO:0042995)	70	1	14.36	-	0.07	4.27e-05	0.000539			protein-containing complex binding	GO:0044877)	52	30	10.67	+	2.81	1.83e-05	0.00124
NUSB	Transcription antitermination protein NusB OS=Escherichia coli (strain K12 / MC4100 / BW2952) OX=595496 GN=nusB PE=3 SV=1	2.66832	2.87069	0.0925898	-0.00786898	1.95227	4.34956	0.252459	0.0519745			biological_process	GO:0008150)	3406	786	698.73	+	1.12	1.11e-11	9.71e-10			membrane protein complex	GO:0098796)	337	36	69.13	-	0.52	4.21e-05	0.000552			isomerase activity	GO:0016853)	128	54	26.26	+	2.06	1.92e-05	0.00126
GLN1B	Glutamine synthetase OS=Escherichia coli O157:H7 OX=83334 GN=glnA PE=3 SV=2	3.41698	1.10702	-0.23483	0.0487442	1.94235	4.7446	1.38952	0.0873999			organic cyclic compound metabolic process	GO:1901360)	910	282	186.68	+	1.51	1.77e-11	1.51e-09			transmembrane transporter complex	GO:1902495)	283	29	58.06	-	0.5	9.37e-05	0.00114			S-adenosylmethionine-dependent methyltransferase activity	GO:0008757)	50	29	10.26	+	2.83	2.5e-05	0.00161
NRDI	Protein NrdI OS=Escherichia coli (strain K12 / MC4100 / BW2952) OX=595496 GN=nrdI PE=3 SV=1	2.09143	#N/A	0.358996	#N/A	1.93601	#N/A	0.715848	#N/A			protein-containing complex organization	GO:0043933)	180	90	36.93	+	2.44	1.92e-11	1.59e-09			plasma membrane protein complex	GO:0098797)	232	25	47.59	-	0.53	0.000873	0.0096			carbohydrate derivative binding	GO:0097367)	585	169	120.01	+	1.41	3.47e-05	0.00217
TDH	L-threonine 3-dehydrogenase OS=Escherichia coli (strain K12 / MC4100 / BW2952) OX=595496 GN=tdh PE=3 SV=1	3.62191	2.00803	-0.136216	-0.0645444	1.92466	6.80887	0.68075	0.502804			aromatic compound biosynthetic process	GO:0019438)	336	136	68.93	+	1.97	2.24e-11	1.81e-09			pilus	GO:0009289)	37	0	7.59	-	< 0.01	0.00157	0.0167			transferase activity, transferring one-carbon groups	GO:0016741)	80	38	16.41	+	2.32	5.24e-05	0.0032
P5CR	Pyrroline-5-carboxylate reductase OS=Escherichia coli (strain K12) OX=83333 GN=proC PE=1 SV=1	3.12276	1.14355	-0.115418	0.0115751	1.89688	3.5441	0.201815	0.00286932			small molecule metabolic process	GO:0044281)	911	281	186.89	+	1.5	3.2e-11	2.52e-09														ribonucleotide binding	GO:0032553)	556	160	114.06	+	1.4	7.37e-05	0.00429
FOLD	Bifunctional protein FolD OS=Escherichia coli (strain K12 / MC4100 / BW2952) OX=595496 GN=folD PE=3 SV=1	4.29444	2.6891	-0.197359	-0.0397993	1.89176	3.04641	0.37013	0.171355			heterocycle metabolic process	GO:0046483)	862	269	176.84	+	1.52	4.4e-11	3.38e-09														guanosine tetraphosphate binding	GO:0097216)	35	22	7.18	+	3.06	0.000103	0.0057
RLUD	Ribosomal large subunit pseudouridine synthase D OS=Escherichia coli (strain K12) OX=83333 GN=rluD PE=1 SV=4	5.1904	2.71995	-0.00992098	-0.217987	1.86044	4.95139	0.0628606	0.352513			protein-containing complex assembly	GO:0065003)	168	83	34.46	+	2.41	2.39e-10	1.75e-08														purine ribonucleotide binding	GO:0032555)	517	149	106.06	+	1.4	0.000137	0.00717
RS4	30S ribosomal protein S4 OS=Escherichia coli O139:H28 (strain E24377A / ETEC) OX=331111 GN=rpsD PE=3 SV=1	3.26562	2.19887	0.567765	0.0440176	1.85826	2.9147	0.763087	0.291885			cellular aromatic compound metabolic process	GO:0006725)	875	268	179.5	+	1.49	2.38e-10	1.78e-08														methyltransferase activity	GO:0008168)	63	31	12.92	+	2.4	0.000137	0.00728
FOLX	Dihydroneopterin triphosphate 2'-epimerase OS=Escherichia coli (strain K12) OX=83333 GN=folX PE=1 SV=2	3.52356	2.27645	1.04238	0.0393632	1.85397	3.94205	3.33351	0.238939			RNA metabolic process	GO:0016070)	275	115	56.42	+	2.04	2.71e-10	1.93e-08														transferase activity	GO:0016740)	640	178	131.29	+	1.36	0.000143	0.00732
DLDH	Dihydrolipoyl dehydrogenase OS=Escherichia coli (strain K12) OX=83333 GN=lpdA PE=1 SV=2	3.90996	1.74153	-0.382864	-0.0665763	1.85309	3.57155	1.02845	0.182946			organelle assembly	GO:0070925)	78	52	16	+	3.25	2.91e-10	1.99e-08														RNA methyltransferase activity	GO:0008173)	35	21	7.18	+	2.92	0.000214	0.0107
PUUB	Gamma-glutamylputrescine oxidoreductase OS=Escherichia coli (strain K12) OX=83333 GN=puuB PE=1 SV=2	3.32941	1.8429	-0.404926	-0.183801	1.84464	2.78842	1.08539	0.801539			non-membrane-bounded organelle assembly	GO:0140694)	78	52	16	+	3.25	2.91e-10	2.03e-08														zinc ion binding	GO:0008270)	162	59	33.23	+	1.78	0.000228	0.0112
RHLE	ATP-dependent RNA helicase RhlE OS=Escherichia coli (strain K12) OX=83333 GN=rhlE PE=1 SV=3	3.20295	1.54865	0.624061	-0.0259914	1.83238	1.9576	1.14114	0.139605			cellular component organization or biogenesis	GO:0071840)	533	184	109.34	+	1.68	3.05e-10	2.03e-08														tRNA binding	GO:0000049)	50	26	10.26	+	2.53	0.000283	0.0134
YJGA	UPF0307 protein YjgA OS=Escherichia coli (strain K12 / MC4100 / BW2952) OX=595496 GN=yjgA PE=3 SV=1	2.33651	3.44385	0.369425	-0.147818	1.83013	2.43911	0.57342	0.414343			cellular process	GO:0009987)	2881	685	591.02	+	1.16	6.41e-10	4.19e-08														catalytic activity, acting on a rRNA	GO:0140102)	23	16	4.72	+	3.39	0.000331	0.0146
WECB	UDP-N-acetylglucosamine 2-epimerase OS=Escherichia coli (strain K12) OX=83333 GN=wecB PE=1 SV=2	4.77281	1.27584	0.0847637	-1.00697	1.82808	2.41938	0.440435	0.443379			cellular component assembly	GO:0022607)	271	111	55.59	+	2	1.21e-09	7.74e-08														mRNA binding	GO:0003729)	23	16	4.72	+	3.39	0.000331	0.0148
YBIS	Probable L,D-transpeptidase YbiS OS=Escherichia coli (strain K12) OX=83333 GN=ybiS PE=1 SV=1	2.67023	1.47616	-0.0215716	-0.225854	1.82321	4.16089	0.0460874	0.612836			organelle organization	GO:0006996)	140	71	28.72	+	2.47	1.82e-09	1.14e-07														rRNA methyltransferase activity	GO:0008649)	23	16	4.72	+	3.39	0.000331	0.0151
MIAB	tRNA-2-methylthio-N(6)-dimethylallyladenosine synthase OS=Escherichia coli (strain K12 / DH10B) OX=316385 GN=miaB PE=3 SV=1	2.84335	1.12518	0.0238851	-0.010198	1.8178	3.89623	0.184747	0.00116518			macromolecule biosynthetic process	GO:0009059)	415	149	85.14	+	1.75	2.38e-09	1.46e-07														N-methyltransferase activity	GO:0008170)	18	14	3.69	+	3.79	0.000352	0.0152
RLUB	Ribosomal large subunit pseudouridine synthase B OS=Escherichia coli (strain K12) OX=83333 GN=rluB PE=1 SV=2	3.42858	1.77666	0.548878	-0.0229965	1.81565	2.05997	0.912346	0.106378			negative regulation of cellular metabolic process	GO:0031324)	190	86	38.98	+	2.21	2.89e-09	1.74e-07														translation regulator activity	GO:0045182)	23	16	4.72	+	3.39	0.000331	0.0154
RL16	50S ribosomal protein L16 OS=Escherichia coli O139:H28 (strain E24377A / ETEC) OX=331111 GN=rplP PE=3 SV=1	3.05603	1.53153	0.688898	-0.0542434	1.81518	2.6881	1.20314	0.208091			negative regulation of metabolic process	GO:0009892)	222	94	45.54	+	2.06	7.2e-09	4.25e-07														purine ribonucleoside triphosphate binding	GO:0035639)	493	140	101.14	+	1.38	0.00046	0.0189
RS3	30S ribosomal protein S3 OS=Escherichia coli O139:H28 (strain E24377A / ETEC) OX=331111 GN=rpsC PE=3 SV=1	2.41125	2.00324	0.469099	0.120255	1.8109	2.61073	0.778283	0.508232			nucleobase-containing compound biosynthetic process	GO:0034654)	252	102	51.7	+	1.97	1.16e-08	6.75e-07														transition metal ion binding	GO:0046914)	327	100	67.08	+	1.49	0.000456	0.0194
YDCS	Bifunctional polyhydroxybutyrate synthase / ABC transporter periplasmic binding protein OS=Escherichia coli (strain K12) OX=83333 GN=ydcS PE=1 SV=1	2.93712	3.01745	0.161849	-0.0130589	1.80756	4.56432	0.241228	0.0129489			ncRNA metabolic process	GO:0034660)	142	69	29.13	+	2.37	1.79e-08	1.02e-06														oxidoreductase activity	GO:0016491)	438	126	89.85	+	1.4	0.000571	0.023
ODO2	Dihydrolipoyllysine-residue succinyltransferase component of 2-oxoglutarate dehydrogenase complex OS=Escherichia coli O157:H7 OX=83334 GN=sucB PE=1 SV=2	3.81066	1.20206	-0.323072	0.00369085	1.80173	2.28744	2.33153	0.0274605			nucleobase-containing compound metabolic process	GO:0006139)	733	224	150.37	+	1.49	1.85e-08	1.03e-06														translation regulator activity, nucleic acid binding	GO:0090079)	20	14	4.1	+	3.41	0.000744	0.0286
AIS	Lipopolysaccharide core heptose(II)-phosphate phosphatase OS=Escherichia coli O127:H6 (strain E2348/69 / EPEC) OX=574521 GN=ais PE=3 SV=1	3.11851	2.39414	-0.940014	-0.709804	1.80002	1.55973	0.956091	3.03454			protein metabolic process	GO:0019538)	385	137	78.98	+	1.73	1.93e-08	1.06e-06														oxidoreductase activity, acting on a sulfur group of donors	GO:0016667)	40	21	8.21	+	2.56	0.000865	0.0323
PFKA	ATP-dependent 6-phosphofructokinase isozyme 1 OS=Escherichia coli (strain K12 / MC4100 / BW2952) OX=595496 GN=pfkA PE=3 SV=1	2.65255	1.41212	0.0790162	0.0146048	1.7999	2.93708	0.494274	0.0445346			negative regulation of nitrogen compound metabolic process	GO:0051172)	195	84	40	+	2.1	2.72e-08	1.47e-06														translation factor activity, RNA binding	GO:0008135)	16	12	3.28	+	3.66	0.00116	0.0416
FUMC	Fumarate hydratase class II OS=Escherichia coli (strain K12) OX=83333 GN=fumC PE=1 SV=1	2.79058	1.19229	-0.152697	-0.102035	1.79102	2.9281	0.758147	0.18957			negative regulation of biosynthetic process	GO:0009890)	172	77	35.29	+	2.18	3.21e-08	1.67e-06														adenyl ribonucleotide binding	GO:0032559)	451	127	92.52	+	1.37	0.00123	0.0427
RHO	Transcription termination factor Rho OS=Escherichia coli (strain K12) OX=83333 GN=rho PE=1 SV=1	3.16995	1.34943	-0.219268	-0.0379007	1.78195	2.75544	0.703233	0.129413			negative regulation of cellular biosynthetic process	GO:0031327)	172	77	35.29	+	2.18	3.21e-08	1.7e-06														disulfide oxidoreductase activity	GO:0015036)	19	13	3.9	+	3.34	0.00133	0.045
ECOT	Ecotin OS=Escherichia coli O157:H7 OX=83334 GN=eco PE=3 SV=1	2.5329	3.85463	0.795144	-0.105946	1.7586	3.51073	0.755943	0.481916			negative regulation of macromolecule biosynthetic process	GO:0010558)	171	76	35.08	+	2.17	4.82e-08	2.43e-06														double-stranded DNA binding	GO:0003690)	127	46	26.05	+	1.77	0.00132	0.0451
YAEH	UPF0325 protein YaeH OS=Escherichia coli (strain K12 / MC4100 / BW2952) OX=595496 GN=yaeH PE=3 SV=1	3.11195	3.28109	-0.311132	-0.175787	1.75268	2.18971	1.01309	0.585317			negative regulation of macromolecule metabolic process	GO:0010605)	218	90	44.72	+	2.01	4.76e-08	2.44e-06														unfolded protein binding	GO:0051082)	22	14	4.51	+	3.1	0.00145	0.0478
RL17	50S ribosomal protein L17 OS=Escherichia coli O139:H28 (strain E24377A / ETEC) OX=331111 GN=rplQ PE=3 SV=1	2.42768	1.43399	0.0178648	0.0426305	1.74603	2.08346	0.0469501	0.264196			ncRNA processing	GO:0034470)	111	57	22.77	+	2.5	5.66e-08	2.8e-06														antioxidant activity	GO:0016209)	22	14	4.51	+	3.1	0.00145	0.0485
DNAJ	Chaperone protein DnaJ OS=Escherichia coli O9:H4 (strain HS) OX=331112 GN=dnaJ PE=3 SV=1	2.99818	2.29952	-0.509337	0.0330111	1.73694	4.00679	2.17613	0.102787			carboxylic acid metabolic process	GO:0019752)	529	171	108.52	+	1.58	7.87e-08	3.84e-06														Unclassified	UNCLASSIFIED)	1064	64	218.28	-	0.29	3.91e-36	3.26e-33
IOJAP	Ribosomal silencing factor RsfS OS=Escherichia coli (strain K12) OX=83333 GN=rsfS PE=1 SV=1	1.85688	3.61748	-0.118113	0.246983	1.7257	3.70505	0.307288	0.403957			oxoacid metabolic process	GO:0043436)	558	178	114.47	+	1.55	8.28e-08	3.98e-06														transporter activity	GO:0005215)	561	25	115.09	-	0.22	4.65e-23	2.33e-20
ARGE	Acetylornithine deacetylase OS=Escherichia coli (strain K12 / MC4100 / BW2952) OX=595496 GN=argE PE=3 SV=1	2.77174	1.82047	-0.0282462	-0.0375804	1.72543	3.22971	0.267069	0.150544			RNA processing	GO:0006396)	121	60	24.82	+	2.42	8.74e-08	4.13e-06														transmembrane transporter activity	GO:0022857)	553	25	113.45	-	0.22	1.61e-22	6.72e-20
CRP	cAMP-activated global transcriptional regulator CRP OS=Escherichia coli (strain K12) OX=83333 GN=crp PE=1 SV=1	2.43157	2.49439	-0.090872	0.00887924	1.71885	3.58431	0.361411	0.0496637			ribosomal large subunit assembly	GO:0000027)	31	27	6.36	+	4.25	1.48e-07	6.89e-06														secondary active transmembrane transporter activity	GO:0015291)	135	0	27.69	-	< 0.01	1.76e-11	2.45e-09
AMIC	N-acetylmuramoyl-L-alanine amidase AmiC OS=Escherichia coli (strain K12) OX=83333 GN=amiC PE=1 SV=1	4.68776	1.54309	-0.455078	-0.480626	1.71282	2.95588	1.18772	1.52666			macromolecule metabolic process	GO:0043170)	1038	289	212.94	+	1.36	1.97e-07	9.04e-06														active transmembrane transporter activity	GO:0022804)	273	13	56	-	0.23	7.42e-11	9.29e-09
TNAA	Tryptophanase OS=Escherichia coli (strain K12 / MC4100 / BW2952) OX=595496 GN=tnaA PE=3 SV=1	3.13247	1.36774	-0.209485	-0.0757526	1.7087	1.96431	0.413936	0.0490957			ribosomal large subunit biogenesis	GO:0042273)	32	27	6.56	+	4.11	2.29e-07	1.04e-05														organic anion transmembrane transporter activity	GO:0008514)	100	0	20.51	-	< 0.01	9.05e-09	1.03e-06
ACUI	Probable acrylyl-CoA reductase AcuI OS=Escherichia coli (strain K12) OX=83333 GN=acuI PE=1 SV=1	3.00402	1.32681	0.0391754	-0.0442362	1.70525	5.75083	0.218384	0.201745			negative regulation of cellular process	GO:0048523)	235	92	48.21	+	1.91	2.68e-07	1.19e-05														organic acid transmembrane transporter activity	GO:0005342)	93	0	19.08	-	< 0.01	3.47e-08	3.62e-06
AMPA	Probable cytosol aminopeptidase OS=Escherichia coli (strain K12 / MC4100 / BW2952) OX=595496 GN=pepA PE=3 SV=1	3.23132	1.40329	-0.36645	-0.0593665	1.6938	3.83391	1.64994	0.273631			amino acid metabolic process	GO:0006520)	261	99	53.54	+	1.85	2.84e-07	1.25e-05														carboxylic acid transmembrane transporter activity	GO:0046943)	93	0	19.08	-	< 0.01	3.47e-08	3.78e-06
MLAC	Intermembrane phospholipid transport system binding protein MlaC OS=Escherichia coli (strain K12) OX=83333 GN=mlaC PE=1 SV=1	2.75335	3.50601	0.223958	0.381017	1.67884	3.80851	0.388024	0.617635			rRNA processing	GO:0006364)	46	32	9.44	+	3.39	3.98e-07	1.7e-05														symporter activity	GO:0015293)	87	0	17.85	-	< 0.01	1.34e-07	1.24e-05
PANC	Pantothenate synthetase OS=Escherichia coli O157:H7 OX=83334 GN=panC PE=3 SV=1	3.51742	2.2449	0.115382	-0.0798271	1.67701	4.03442	0.479353	0.496436			organic acid metabolic process	GO:0006082)	572	178	117.34	+	1.52	4.29e-07	1.8e-05														solute:monoatomic cation symporter activity	GO:0015294)	54	0	11.08	-	< 0.01	6.97e-05	0.00416
ATPG	ATP synthase gamma chain OS=Escherichia coli (strain K12 / MC4100 / BW2952) OX=595496 GN=atpG PE=3 SV=1	1.42128	2.13326	-0.49153	-0.10506	1.67373	3.72062	2.445	1.17969			negative regulation of biological process	GO:0048519)	265	99	54.36	+	1.82	4.86e-07	2.02e-05														amino acid transmembrane transporter activity	GO:0015171)	55	0	11.28	-	< 0.01	7.5e-05	0.00427
CLPA	ATP-dependent Clp protease ATP-binding subunit ClpA OS=Escherichia coli (strain K12) OX=83333 GN=clpA PE=1 SV=1	2.53978	1.02654	-0.0635368	0.156757	1.6628	3.49979	0.39745	1.41864			carboxylic acid biosynthetic process	GO:0046394)	204	81	41.85	+	1.94	8.83e-07	3.57e-05														inorganic molecular entity transmembrane transporter activity	GO:0015318)	130	8	26.67	-	0.3	0.000124	0.00674
AGP	Glucose-1-phosphatase OS=Escherichia coli (strain K12) OX=83333 GN=agp PE=1 SV=1	2.53542	1.36141	0.0636904	-0.125093	1.66275	3.35046	0.287952	0.253552			organic acid biosynthetic process	GO:0016053)	204	81	41.85	+	1.94	8.83e-07	3.62e-05														monoatomic cation transmembrane transporter activity	GO:0008324)	116	7	23.8	-	0.29	0.000234	0.0113
RLMG	Ribosomal RNA large subunit methyltransferase G OS=Escherichia coli (strain K12 / DH10B) OX=316385 GN=rlmG PE=3 SV=1	2.01246	3.18154	0.428875	-0.0408778	1.64845	3.63776	0.816937	0.14488			ribosomal small subunit biogenesis	GO:0042274)	26	23	5.33	+	4.31	1.04e-06	4.16e-05														monoatomic ion transmembrane transporter activity	GO:0015075)	134	10	27.49	-	0.36	0.000457	0.0191
RLME	Ribosomal RNA large subunit methyltransferase E OS=Escherichia coli (strain K12 / MC4100 / BW2952) OX=595496 GN=rlmE PE=3 SV=1	3.4775	2.79214	0.212178	0.0206924	1.64564	3.08439	0.64815	0.174637			rRNA metabolic process	GO:0016072)	48	32	9.85	+	3.25	1.08e-06	4.25e-05														transposase activity	GO:0004803)	43	0	8.82	-	< 0.01	0.000684	0.0272
PURR	HTH-type transcriptional repressor PurR OS=Escherichia coli (strain K12 / MC4100 / BW2952) OX=595496 GN=purR PE=3 SV=1	4.29636	1.6001	-0.0153262	-0.013665	1.6418	2.39387	0.0479208	0.0449551			nucleoside phosphate biosynthetic process	GO:1901293)	99	49	20.31	+	2.41	1.19e-06	4.57e-05														salt transmembrane transporter activity	GO:1901702)	76	3	15.59	-	0.19	0.000699	0.0273
RS13	30S ribosomal protein S13 OS=Escherichia coli O157:H7 OX=83334 GN=rpsM PE=3 SV=2	2.80116	2.04363	1.55098	0.140887	1.63652	2.49951	2.6738	0.247342			nucleotide biosynthetic process	GO:0009165)	99	49	20.31	+	2.41	1.19e-06	4.63e-05														carbohydrate transmembrane transporter activity	GO:0015144)	82	4	16.82	-	0.24	0.000771	0.0292
GLRX2	Glutaredoxin 2 OS=Escherichia coli O157:H7 OX=83334 GN=grxB PE=3 SV=1	2.85138	2.7527	0.682621	-0.0282096	1.63441	4.66598	1.96798	0.180558			nucleoside phosphate metabolic process	GO:0006753)	149	64	30.57	+	2.09	1.53e-06	5.82e-05														inorganic cation transmembrane transporter activity	GO:0022890)	106	7	21.75	-	0.32	0.000904	0.0333
RL5	50S ribosomal protein L5 OS=Escherichia coli O139:H28 (strain E24377A / ETEC) OX=331111 GN=rplE PE=3 SV=1	2.00681	2.62223	0.80514	0.145679	1.63326	3.04822	1.56468	0.882927			cellular component organization	GO:0016043)	475	150	97.44	+	1.54	2.3e-06	8.52e-05														antiporter activity	GO:0015297)	39	0	8	-	< 0.01	0.001	0.0364
LPXA	Acyl-[acyl-carrier-protein]--UDP-N-acetylglucosamine O-acyltransferase OS=Escherichia coli (strain K12 / MC4100 / BW2952) OX=595496 GN=lpxA PE=3 SV=1	3.34179	2.13281	-0.0544467	-0.0205954	1.63148	4.01026	0.200259	0.103906			negative regulation of nucleobase-containing compound metabolic process	GO:0045934)	165	68	33.85	+	2.01	2.66e-06	9.75e-05														active monoatomic ion transmembrane transporter activity	GO:0022853)	89	5	18.26	-	0.27	0.00122	0.0431
YEBV	Uncharacterized protein YebV OS=Escherichia coli (strain K12) OX=83333 GN=yebV PE=1 SV=1	1.9026	5.0344	2.34024	0.103138	1.62688	4.66609	3.72833	0.203057			nucleotide metabolic process	GO:0009117)	145	62	29.75	+	2.08	2.77e-06	0.0001
SECA	Protein translocase subunit SecA OS=Escherichia coli (strain K12 / MC4100 / BW2952) OX=595496 GN=secA PE=3 SV=1	3.29018	1.30383	0.496488	-0.244309	1.62646	3.08128	1.8667	1.95354			alpha-amino acid metabolic process	GO:1901605)	200	77	41.03	+	1.88	5.06e-06	0.000181
YJHU	Uncharacterized transcriptional regulator YjhU OS=Escherichia coli (strain K12) OX=83333 GN=yjhU PE=3 SV=2	2.16491	#N/A	#N/A	#N/A	1.61918	#N/A	#N/A	#N/A			negative regulation of RNA metabolic process	GO:0051253)	155	64	31.8	+	2.01	5.17e-06	0.000183
RL6	50S ribosomal protein L6 OS=Escherichia coli O139:H28 (strain E24377A / ETEC) OX=331111 GN=rplF PE=3 SV=1	2.21382	3.3895	-0.234316	0.0511977	1.61471	2.80988	0.534717	0.135222			regulation of metabolic process	GO:0019222)	500	153	102.57	+	1.49	7.98e-06	0.000272
SERC	Phosphoserine aminotransferase OS=Escherichia coli O45:K1 (strain S88 / ExPEC) OX=585035 GN=serC PE=3 SV=1	2.85261	1.50004	0.122244	-0.0581477	1.6145	4.74987	1.38294	0.444198			organophosphate biosynthetic process	GO:0090407)	195	74	40	+	1.85	8.89e-06	0.0003
CUEO	Blue copper oxidase CueO OS=Escherichia coli (strain K12) OX=83333 GN=cueO PE=1 SV=2	2.44085	1.5111	0.0666871	-0.144394	1.60516	3.11023	0.186895	0.730186			RNA modification	GO:0009451)	94	45	19.28	+	2.33	9.23e-06	0.000308
SUCC	Succinate--CoA ligase [ADP-forming] subunit beta OS=Escherichia coli (strain K12 / MC4100 / BW2952) OX=595496 GN=sucC PE=3 SV=1	2.95569	1.48515	-0.241727	-0.0251944	1.60441	4.56774	2.17879	0.166994			purine nucleotide biosynthetic process	GO:0006164)	61	34	12.51	+	2.72	1.06e-05	0.000351
MIOC	Protein MioC OS=Escherichia coli (strain K12) OX=83333 GN=mioC PE=1 SV=4	1.02021	3.88722	0.171066	-0.196123	1.60155	3.82234	0.371357	0.483953			ribosomal small subunit assembly	GO:0000028)	20	18	4.1	+	4.39	1.35e-05	0.00044
ALR2	Alanine racemase, catabolic OS=Escherichia coli O157:H7 OX=83334 GN=dadX PE=3 SV=1	3.37647	2.79636	-0.143046	-0.131519	1.60133	5.27782	1.3018	0.216539			regulation of cellular metabolic process	GO:0031323)	463	142	94.98	+	1.5	1.53e-05	0.000494
DLD	Quinone-dependent D-lactate dehydrogenase OS=Escherichia coli (strain K12) OX=83333 GN=dld PE=1 SV=3	2.87287	2.04406	-0.984858	-0.240752	1.60083	3.09407	2.76888	1.0775			regulation of primary metabolic process	GO:0080090)	471	144	96.62	+	1.49	1.74e-05	0.000555
ACCD	Acetyl-coenzyme A carboxylase carboxyl transferase subunit beta OS=Escherichia coli (strain K12 / DH10B) OX=316385 GN=accD PE=3 SV=1	3.49039	1.06644	-1.27509	-0.631712	1.59655	2.47444	3.15402	3.70923			negative regulation of RNA biosynthetic process	GO:1902679)	149	60	30.57	+	1.96	1.91e-05	0.000599
OSMY	Osmotically-inducible protein Y OS=Escherichia coli (strain K12) OX=83333 GN=osmY PE=1 SV=1	1.93876	3.85087	2.29569	1.38865	1.59217	2.20096	1.94983	1.17312			negative regulation of DNA-templated transcription	GO:0045892)	149	60	30.57	+	1.96	1.91e-05	0.000605
YGFZ	tRNA-modifying protein YgfZ OS=Escherichia coli (strain K12 / MC4100 / BW2952) OX=595496 GN=ygfZ PE=3 SV=1	2.59362	1.49638	0.0230565	-0.0663345	1.59068	6.25905	0.201483	0.267125			purine nucleotide metabolic process	GO:0006163)	92	43	18.87	+	2.28	2.08e-05	0.000646
DEAD	ATP-dependent RNA helicase DeaD OS=Escherichia coli (strain K12) OX=83333 GN=deaD PE=1 SV=2	3.68508	1.34394	-0.459547	0.00427568	1.5899	2.31395	1.21374	0.010377			ribonucleotide metabolic process	GO:0009259)	77	38	15.8	+	2.41	2.35e-05	0.000721
CYSQ	3'(2'),5'-bisphosphate nucleotidase CysQ OS=Escherichia coli (strain K12) OX=83333 GN=cysQ PE=1 SV=2	1.87893	1.60493	0.0935747	-0.0377261	1.58653	3.10243	0.51817	0.135706			regulation of gene expression	GO:0010468)	446	137	91.49	+	1.5	2.42e-05	0.000736
CYSD	Sulfate adenylyltransferase subunit 2 OS=Escherichia coli (strain K12 / MC4100 / BW2952) OX=595496 GN=cysD PE=3 SV=1	3.25758	2.51374	-0.103283	0.059715	1.58518	3.0876	0.180963	0.175984			ribose phosphate metabolic process	GO:0019693)	83	40	17.03	+	2.35	2.5e-05	0.000755
RS7	30S ribosomal protein S7 OS=Escherichia coli O139:H28 (strain E24377A / ETEC) OX=331111 GN=rpsG PE=3 SV=1	3.47855	4.36993	1.06828	0.149214	1.58499	3.20343	1.79388	0.400081			purine-containing compound biosynthetic process	GO:0072522)	65	34	13.33	+	2.55	3.25e-05	0.00097
FABZ	3-hydroxyacyl-[acyl-carrier-protein] dehydratase FabZ OS=Escherichia coli (strain K12 / MC4100 / BW2952) OX=595496 GN=fabZ PE=3 SV=1	3.02272	2.82379	-0.259416	-0.260264	1.58493	4.43862	1.0119	0.536624			regulation of macromolecule metabolic process	GO:0060255)	483	145	99.09	+	1.46	3.44e-05	0.00101
VIOA	dTDP-4-amino-4,6-dideoxy-D-glucose transaminase OS=Escherichia coli OX=562 GN=vioA PE=1 SV=1	2.82776	2.22093	-0.0354365	-0.0995738	1.58292	3.76152	0.175473	0.356892			response to temperature stimulus	GO:0009266)	92	42	18.87	+	2.23	3.52e-05	0.00102
DER	GTPase Der OS=Escherichia coli (strain K12 / MC4100 / BW2952) OX=595496 GN=der PE=3 SV=1	2.54946	2.03672	0.728947	0.00617938	1.58044	3.49851	1.91434	0.0540645			regulation of biosynthetic process	GO:0009889)	432	132	88.62	+	1.49	4.06e-05	0.00117
SYD	Aspartate--tRNA ligase OS=Escherichia coli (strain K12 / MC4100 / BW2952) OX=595496 GN=aspS PE=3 SV=1	3.45629	1.03611	-0.0945349	0.000572007	1.57826	3.01784	0.280472	0.00256676			tRNA metabolic process	GO:0006399)	100	44	20.51	+	2.14	4.34e-05	0.00123
ETTA	Energy-dependent translational throttle protein EttA OS=Escherichia coli (strain K12) OX=83333 GN=ettA PE=1 SV=2	2.99408	1.5462	0.0384347	0.000144685	1.57743	3.41203	0.247974	0.00784551			nucleobase-containing small molecule metabolic process	GO:0055086)	229	80	46.98	+	1.7	4.59e-05	0.00129
FABF	3-oxoacyl-[acyl-carrier-protein] synthase 2 OS=Escherichia coli (strain K12) OX=83333 GN=fabF PE=1 SV=2	3.22933	2.61119	-0.195863	-0.121554	1.57248	4.52089	1.42869	0.288297			amino acid biosynthetic process	GO:0008652)	144	57	29.54	+	1.93	4.83e-05	0.00135
YCIN	Protein YciN OS=Escherichia coli (strain K12) OX=83333 GN=yciN PE=1 SV=1	2.05071	3.5322	1.83205	-0.00876435	1.57187	3.07819	2.92922	0.0253503			regulation of cellular biosynthetic process	GO:0031326)	427	130	87.6	+	1.48	4.89e-05	0.00135
YCFP	UPF0227 protein YcfP OS=Escherichia coli (strain K12 / MC4100 / BW2952) OX=595496 GN=ycfP PE=3 SV=1	2.27806	2.41355	0.124996	-0.0164389	1.56685	3.8257	0.6036	0.0656982			regulation of nitrogen compound metabolic process	GO:0051171)	465	139	95.39	+	1.46	5.47e-05	0.0015
HPRT	Hypoxanthine phosphoribosyltransferase OS=Escherichia coli (strain K12) OX=83333 GN=hpt PE=1 SV=1	2.29511	2.49835	0.250707	-0.028459	1.56396	5.53647	1.5549	0.0661531			organophosphate metabolic process	GO:0019637)	280	93	57.44	+	1.62	5.78e-05	0.00157
DPPA	Dipeptide-binding protein OS=Escherichia coli (strain K12) OX=83333 GN=dppA PE=1 SV=1	3.19896	1.37175	-0.10911	-0.234409	1.56281	3.69745	0.162949	0.480953			purine ribonucleotide metabolic process	GO:0009150)	60	31	12.31	+	2.52	6.07e-05	0.00164
RS1	30S ribosomal protein S1 OS=Escherichia coli O157:H7 OX=83334 GN=rpsA PE=3 SV=1	3.10466	1.52968	-0.198286	0.105822	1.56232	3.28442	1.14855	0.415057			ribonucleotide biosynthetic process	GO:0009260)	62	32	12.72	+	2.52	7.06e-05	0.00189
ARNB	UDP-4-amino-4-deoxy-L-arabinose--oxoglutarate aminotransferase OS=Escherichia coli (strain K12 / MC4100 / BW2952) OX=595496 GN=arnB PE=3 SV=1	2.99099	2.23259	0.148689	0.0274345	1.5621	3.97237	0.832109	0.0600727			negative regulation of amide metabolic process	GO:0034249)	27	19	5.54	+	3.43	8.34e-05	0.00221
PROQ	RNA chaperone ProQ OS=Escherichia coli (strain K12 / MC4100 / BW2952) OX=595496 GN=proQ PE=3 SV=1	3.40654	3.78874	0.423988	0.0828951	1.55275	3.60393	1.05466	0.189553			regulation of macromolecule biosynthetic process	GO:0010556)	425	128	87.19	+	1.47	9.67e-05	0.00254
PTH	Peptidyl-tRNA hydrolase OS=Escherichia coli (strain K12 / MC4100 / BW2952) OX=595496 GN=pth PE=3 SV=1	4.2212	3.28126	0.260964	-0.0654591	1.5492	3.52563	0.718341	0.192727			ribose phosphate biosynthetic process	GO:0046390)	65	32	13.33	+	2.4	0.000101	0.00263
SUCD	Succinate--CoA ligase [ADP-forming] subunit alpha OS=Escherichia coli (strain K12) OX=83333 GN=sucD PE=1 SV=2	3.04075	1.84167	-0.280809	-0.0400831	1.54049	4.19591	2.87772	0.379975			rRNA modification	GO:0000154)	32	21	6.56	+	3.2	0.000122	0.00315
NFUA	Fe/S biogenesis protein NfuA OS=Escherichia coli (strain K12 / MC4100 / BW2952) OX=595496 GN=nfuA PE=3 SV=1	1.69438	2.51909	-0.00183993	-0.0638449	1.53551	3.66943	0.00668014	0.369743			purine ribonucleotide biosynthetic process	GO:0009152)	48	26	9.85	+	2.64	0.000134	0.00342
NUSG	Transcription termination/antitermination protein NusG OS=Escherichia coli O6:H1 (strain CFT073 / ATCC 700928 / UPEC) OX=199310 GN=nusG PE=3 SV=2	3.19024	3.51471	-0.0382253	-0.139001	1.53103	3.96001	0.0871865	0.402448			negative regulation of translation	GO:0017148)	26	18	5.33	+	3.37	0.000148	0.00374
FABB	3-oxoacyl-[acyl-carrier-protein] synthase 1 OS=Escherichia coli (strain K12) OX=83333 GN=fabB PE=1 SV=1	2.03458	1.34738	0.0313785	-0.00769377	1.53005	2.21292	0.0718832	0.000500331			methylation	GO:0032259)	64	31	13.13	+	2.36	0.000159	0.00398
RL3	50S ribosomal protein L3 OS=Escherichia coli O139:H28 (strain E24377A / ETEC) OX=331111 GN=rplC PE=3 SV=1	2.58265	2.83239	-0.124902	-0.0980226	1.51697	3.79486	0.349609	0.292695			cellular detoxification	GO:1990748)	31	20	6.36	+	3.14	0.0002	0.00491
ISCS	Cysteine desulfurase IscS OS=Escherichia coli (strain K12 / MC4100 / BW2952) OX=595496 GN=iscS PE=3 SV=1	2.77663	1.2859	0.0485703	0.035898	1.5167	3.44411	0.137269	0.09553			cellular response to toxic substance	GO:0097237)	31	20	6.36	+	3.14	0.0002	0.00495
RL13	50S ribosomal protein L13 OS=Escherichia coli O139:H28 (strain E24377A / ETEC) OX=331111 GN=rplM PE=3 SV=1	1.7642	3.31687	-0.359432	-0.0755072	1.51599	4.21724	0.769514	0.316019			pyruvate metabolic process	GO:0006090)	38	22	7.8	+	2.82	0.000207	0.00504
RAPZ	RNase adapter protein RapZ OS=Escherichia coli (strain K12 / MC4100 / BW2952) OX=595496 GN=rapZ PE=3 SV=1	2.2083	2.23269	0.0733352	-0.187836	1.51432	4.79104	0.480592	0.311032			response to oxidative stress	GO:0006979)	102	42	20.92	+	2.01	0.000268	0.00644
SSRP	SsrA-binding protein OS=Escherichia coli (strain K12 / MC4100 / BW2952) OX=595496 GN=smpB PE=3 SV=1	2.54511	2.11884	1.26206	0.025598	1.51256	3.38695	2.69103	0.128002			nucleoside monophosphate metabolic process	GO:0009123)	50	26	10.26	+	2.53	0.000283	0.00674
SLYX	Protein SlyX OS=Escherichia coli (strain K12 / MC4100 / BW2952) OX=595496 GN=slyX PE=3 SV=1	1.87173	#N/A	0.468385	0.106066	1.51189	#N/A	0.497847	0.295894			rRNA methylation	GO:0031167)	23	16	4.72	+	3.39	0.000331	0.00783
BLAT	Beta-lactamase TEM OS=Escherichia coli OX=562 GN=bla PE=1 SV=1	2.37297	1.5307	0.319942	0.332033	1.51004	2.97235	0.80424	0.602173			regulation of biological process	GO:0050789)	676	183	138.68	+	1.32	0.000352	0.00818
EFTS	Elongation factor Ts OS=Escherichia coli (strain K12 / MC4100 / BW2952) OX=595496 GN=tsf PE=3 SV=1	1.69176	1.5642	-0.0330169	-0.0135136	1.50765	3.67546	0.109653	0.0223695			protein folding	GO:0006457)	57	28	11.69	+	2.39	0.000355	0.0082
RLMI	Ribosomal RNA large subunit methyltransferase I OS=Escherichia coli (strain K12 / MC4100 / BW2952) OX=595496 GN=rlmI PE=3 SV=1	5.8964	3.18901	-0.0285579	0.0197895	1.50699	3.07326	0.0570675	0.119659			regulation of nucleobase-containing compound metabolic process	GO:0019219)	404	119	82.88	+	1.44	0.000369	0.00839
YBJI	5-amino-6-(5-phospho-D-ribitylamino)uracil phosphatase YbjI OS=Escherichia coli (strain K12) OX=83333 GN=ybjI PE=1 SV=3	3.55146	1.79405	-0.0343335	-0.0405243	1.5043	4.06069	0.0672548	0.251763			regulation of RNA metabolic process	GO:0051252)	388	115	79.6	+	1.44	0.000372	0.0084
RL22	50S ribosomal protein L22 OS=Escherichia coli O139:H28 (strain E24377A / ETEC) OX=331111 GN=rplV PE=3 SV=1	3.02175	4.38674	0.0389781	0.0875642	1.50015	4.30702	0.0644721	0.167574			positive regulation of gene expression	GO:0010628)	31	19	6.36	+	2.99	0.000393	0.00881
DAPD	2,3,4,5-tetrahydropyridine-2,6-dicarboxylate N-succinyltransferase OS=Escherichia coli (strain K12 / MC4100 / BW2952) OX=595496 GN=dapD PE=3 SV=1	2.66294	2.03307	0.100544	0.00381687	1.49524	4.57123	0.656256	0.030608			purine-containing compound metabolic process	GO:0072521)	116	45	23.8	+	1.89	0.000401	0.00894
ASTA	Arginine N-succinyltransferase OS=Escherichia coli (strain K12 / MC4100 / BW2952) OX=595496 GN=astA PE=3 SV=1	2.90552	1.71304	-0.00563213	0.023851	1.49487	3.52696	0.0212814	0.0381477			post-transcriptional regulation of gene expression	GO:0010608)	65	30	13.33	+	2.25	0.000455	0.00992
PAT	Putrescine aminotransferase OS=Escherichia coli (strain K12 / MC4100 / BW2952) OX=595496 GN=patA PE=3 SV=1	2.86172	1.20904	0.318017	0.372133	1.49459	2.90525	1.74919	2.25735			alpha-amino acid biosynthetic process	GO:1901607)	120	46	24.62	+	1.87	0.000474	0.0101
UBIF	3-demethoxyubiquinol 3-hydroxylase OS=Escherichia coli (strain K12) OX=83333 GN=ubiF PE=1 SV=1	4.60058	1.84977	0.10257	-0.112353	1.49212	2.55973	0.213943	0.289318			nucleic acid metabolic process	GO:0090304)	515	145	105.65	+	1.37	0.000474	0.0102
FABI	Enoyl-[acyl-carrier-protein] reductase [NADH] FabI OS=Escherichia coli (strain K12) OX=83333 GN=fabI PE=1 SV=2	2.1658	1.98009	-0.0388737	-0.060454	1.48874	3.10689	0.0824553	0.198225			regulation of amide metabolic process	GO:0034248)	60	28	12.31	+	2.27	0.000523	0.0111
SSPA	Stringent starvation protein A OS=Escherichia coli (strain K12) OX=83333 GN=sspA PE=1 SV=2	2.48748	2.628	0.039178	-0.0318688	1.4882	5.59534	0.670974	0.120731			RNA methylation	GO:0001510)	41	22	8.41	+	2.62	0.000534	0.0112
YDGH	Protein YdgH OS=Escherichia coli (strain K12) OX=83333 GN=ydgH PE=1 SV=1	3.67752	1.70022	-0.899281	-0.741636	1.48741	3.38328	3.44823	2.93003			macromolecule methylation	GO:0043414)	51	25	10.46	+	2.39	0.000599	0.0123
G6PI	Glucose-6-phosphate isomerase OS=Escherichia coli O139:H28 (strain E24377A / ETEC) OX=331111 GN=pgi PE=3 SV=1	3.41297	1.54511	0.0101419	-0.000472027	1.48214	4.04895	0.0176125	0.0102272			biological regulation	GO:0065007)	727	193	149.14	+	1.29	0.000602	0.0123
YGHU	Disulfide-bond oxidoreductase YghU OS=Escherichia coli (strain K12) OX=83333 GN=yghU PE=1 SV=2	3.06727	2.54402	-0.01927	-0.0123539	1.48124	6.10218	0.0563577	0.0511245			sulfur compound metabolic process	GO:0006790)	125	47	25.64	+	1.83	0.000595	0.0124
CRL	Sigma factor-binding protein Crl OS=Escherichia coli (strain K12 / MC4100 / BW2952) OX=595496 GN=crl PE=3 SV=1	2.9641	3.12543	0.0356498	0.070546	1.46887	3.91896	0.0431352	0.150726			tRNA processing	GO:0008033)	74	32	15.18	+	2.11	0.000626	0.0127
RL21	50S ribosomal protein L21 OS=Escherichia coli O139:H28 (strain E24377A / ETEC) OX=331111 GN=rplU PE=3 SV=1	2.89506	1.44184	-0.125875	0.0855409	1.46718	2.24296	0.197348	0.129816			metallo-sulfur cluster assembly	GO:0031163)	25	16	5.13	+	3.12	0.000646	0.0128
RL1	50S ribosomal protein L1 OS=Escherichia coli O139:H28 (strain E24377A / ETEC) OX=331111 GN=rplA PE=3 SV=1	2.30999	2.29955	-0.204495	-0.0181109	1.46591	3.23472	0.422664	0.0314931			nucleotide salvage	GO:0043173)	17	13	3.49	+	3.73	0.00064	0.0129
PHOL	PhoH-like protein OS=Escherichia coli (strain K12) OX=83333 GN=ybeZ PE=1 SV=2	3.63469	1.09952	-0.0365286	0.0820523	1.46464	2.31906	0.0696938	0.237635			iron-sulfur cluster assembly	GO:0016226)	25	16	5.13	+	3.12	0.000646	0.0129
YBBO	Uncharacterized oxidoreductase YbbO OS=Escherichia coli (strain K12) OX=83333 GN=ybbO PE=3 SV=1	2.55555	1.8171	0.39253	-0.183321	1.45784	3.78623	1.30887	0.944605			macromolecule modification	GO:0043412)	240	77	49.23	+	1.56	0.000663	0.013
RS5	30S ribosomal protein S5 OS=Escherichia coli O139:H28 (strain E24377A / ETEC) OX=331111 GN=rpsE PE=3 SV=1	2.22441	2.58544	-0.0530279	0.222657	1.45779	2.85036	0.1205	1.16345			phosphate-containing compound metabolic process	GO:0006796)	430	123	88.21	+	1.39	0.000797	0.0153
ADD	Adenosine deaminase OS=Escherichia coli (strain K12 / MC4100 / BW2952) OX=595496 GN=add PE=3 SV=1	2.31406	1.23223	0.0108016	-0.0932184	1.44919	2.42938	0.0127855	0.0408286			regulation of cellular process	GO:0050794)	592	161	121.45	+	1.33	0.000794	0.0154
RS2	30S ribosomal protein S2 OS=Escherichia coli O127:H6 (strain E2348/69 / EPEC) OX=574521 GN=rpsB PE=3 SV=1	2.0694	3.16138	0.835469	0.0774383	1.44795	3.05052	1.57342	0.278284			positive regulation of metabolic process	GO:0009893)	150	53	30.77	+	1.72	0.000812	0.0155
ADHP	Alcohol dehydrogenase, propanol-preferring OS=Escherichia coli (strain K12) OX=83333 GN=adhP PE=1 SV=1	2.64431	1.66379	0.048433	-0.100155	1.44625	4.58264	0.230845	0.358688			response to heat	GO:0009408)	68	30	13.95	+	2.15	0.000932	0.0177
SYP	Proline--tRNA ligase OS=Escherichia coli (strain K12 / MC4100 / BW2952) OX=595496 GN=proS PE=3 SV=1	3.39561	1.0531	0.114155	-0.00465853	1.44598	3.90014	0.551474	0.0274091			nucleoside monophosphate biosynthetic process	GO:0009124)	41	21	8.41	+	2.5	0.00104	0.0195
MTNN	5'-methylthioadenosine/S-adenosylhomocysteine nucleosidase OS=Escherichia coli (strain K12 / MC4100 / BW2952) OX=595496 GN=mtnN PE=3 SV=1	3.94435	2.21209	-0.106594	-0.0334375	1.44591	3.70899	0.372867	0.0945285			phosphorus metabolic process	GO:0006793)	455	128	93.34	+	1.37	0.00106	0.0197
FADR	Fatty acid metabolism regulator protein OS=Escherichia coli (strain K12 / MC4100 / BW2952) OX=595496 GN=fadR PE=3 SV=1	1.71435	1.09661	0.594015	-0.00113881	1.44528	2.64283	1.9659	0.0291679			purine nucleotide salvage	GO:0032261)	11	10	2.26	+	4.43	0.00112	0.0208
KBL	2-amino-3-ketobutyrate coenzyme A ligase OS=Escherichia coli (strain K12) OX=83333 GN=kbl PE=1 SV=1	2.97826	1.37997	-0.0217559	-0.036936	1.44311	3.22846	0.221479	0.164455			positive regulation of biological process	GO:0048518)	172	58	35.29	+	1.64	0.00119	0.0218
MOG	Molybdopterin adenylyltransferase OS=Escherichia coli (strain K12) OX=83333 GN=mog PE=1 SV=1	2.4358	2.40586	0.0441604	-0.0387145	1.44221	2.38281	0.138029	0.174744			regulation of translation	GO:0006417)	59	27	12.1	+	2.23	0.00119	0.0219
RIMJ	[Ribosomal protein S5]-alanine N-acetyltransferase OS=Escherichia coli (strain K12) OX=83333 GN=rimJ PE=1 SV=1	4.23439	4.09279	-0.691424	-0.321281	1.44167	3.33837	0.846327	0.645764			response to stress	GO:0006950)	580	156	118.98	+	1.31	0.0015	0.027
YCIO	Uncharacterized protein YciO OS=Escherichia coli (strain K12) OX=83333 GN=yciO PE=1 SV=1	2.73158	1.7397	-0.145089	-0.0690375	1.44036	1.95438	1.0226	0.221991			negative regulation of gene expression	GO:0010629)	51	24	10.46	+	2.29	0.00159	0.0283
RS14	30S ribosomal protein S14 OS=Escherichia coli O139:H28 (strain E24377A / ETEC) OX=331111 GN=rpsN PE=3 SV=1	3.54148	1.81238	1.85162	0.123515	1.43977	3.2624	2.4543	0.489442			negative regulation of protein metabolic process	GO:0051248)	36	19	7.39	+	2.57	0.00162	0.0288
IF3	Translation initiation factor IF-3 OS=Escherichia coli O127:H6 (strain E2348/69 / EPEC) OX=574521 GN=infC PE=3 SV=1	2.70703	3.22146	-0.203219	0.0223261	1.43872	2.9684	1.03241	0.0295489			nucleobase-containing small molecule biosynthetic process	GO:0034404)	20	13	4.1	+	3.17	0.00186	0.0316
YCEH	UPF0502 protein YceH OS=Escherichia coli O7:K1 (strain IAI39 / ExPEC) OX=585057 GN=yceH PE=3 SV=1	2.53017	2.39444	0.277443	-0.00317391	1.43742	3.98644	1.09386	0.0317898			negative regulation of protein-containing complex disassembly	GO:0043242)	20	13	4.1	+	3.17	0.00186	0.0317
SUFS	Cysteine desulfurase OS=Escherichia coli (strain K12 / MC4100 / BW2952) OX=595496 GN=sufS PE=3 SV=1	3.75593	1.10847	0.0808254	-0.176325	1.43505	1.8834	1.14598	0.71775			fatty acid biosynthetic process	GO:0006633)	24	15	4.92	+	3.05	0.0018	0.0317
YFIF	Uncharacterized tRNA/rRNA methyltransferase YfiF OS=Escherichia coli (strain K12) OX=83333 GN=yfiF PE=1 SV=1	3.01985	2.20089	0.0324381	0.0710099	1.42531	2.69871	0.126836	0.240063			transcription antitermination	GO:0031564)	20	13	4.1	+	3.17	0.00186	0.0319
FADI	3-ketoacyl-CoA thiolase OS=Escherichia coli O45:K1 (strain S88 / ExPEC) OX=585035 GN=fadI PE=3 SV=1	2.04914	1.24909	-0.609047	-0.115548	1.42486	1.99042	1.25191	0.342845			ribonucleoside biosynthetic process	GO:0042455)	20	13	4.1	+	3.17	0.00186	0.0321
METB	Cystathionine gamma-synthase OS=Escherichia coli (strain K12) OX=83333 GN=metB PE=1 SV=1	3.01807	1.26822	-0.0724075	0.0255566	1.42329	3.00959	0.309019	0.0816663			protein complex oligomerization	GO:0051259)	79	32	16.21	+	1.97	0.00192	0.0321
PGK	Phosphoglycerate kinase OS=Escherichia coli O9:H4 (strain HS) OX=331112 GN=pgk PE=3 SV=1	2.13718	1.588	0.0187369	-0.149221	1.42196	2.56426	0.0351189	0.123855			nucleoside biosynthetic process	GO:0009163)	20	13	4.1	+	3.17	0.00186	0.0323
RSMH	Ribosomal RNA small subunit methyltransferase H OS=Escherichia coli (strain B / BL21-DE3) OX=469008 GN=rsmH PE=3 SV=1	3.01234	2.02038	-0.128682	-0.0259936	1.42059	4.01555	1.57149	0.0881921			negative regulation of termination of DNA-templated transcription	GO:0060567)	20	13	4.1	+	3.17	0.00186	0.0325
RSMI	Ribosomal RNA small subunit methyltransferase I OS=Escherichia coli (strain K12) OX=83333 GN=rsmI PE=1 SV=1	3.19536	2.16385	0.112135	-0.0185827	1.41455	3.52229	0.476929	0.102689			cellular metabolic compound salvage	GO:0043094)	33	18	6.77	+	2.66	0.00203	0.0336
SYQ	Glutamine--tRNA ligase OS=Escherichia coli (strain K12 / MC4100 / BW2952) OX=595496 GN=glnS PE=3 SV=1	2.3868	2.17864	-0.0332394	-0.118347	1.40827	4.80471	0.140879	0.463149			protein homooligomerization	GO:0051260)	60	26	12.31	+	2.11	0.00212	0.0349
GLGC	Glucose-1-phosphate adenylyltransferase OS=Escherichia coli (strain K12 / MC4100 / BW2952) OX=595496 GN=glgC PE=3 SV=1	3.26719	1.84967	0.458485	0.0159444	1.40232	4.37658	1.60326	0.0747994			glutamine family amino acid metabolic process	GO:0009064)	57	25	11.69	+	2.14	0.00261	0.0427
MIND	Septum site-determining protein MinD OS=Escherichia coli (strain K12) OX=83333 GN=minD PE=1 SV=2	2.68866	1.60105	-0.00705688	-0.023691	1.4013	2.73313	0.0244214	0.0721809			cellular oxidant detoxification	GO:0098869)	23	14	4.72	+	2.97	0.00295	0.048
DKGA	2,5-diketo-D-gluconic acid reductase A OS=Escherichia coli (strain K12) OX=83333 GN=dkgA PE=1 SV=3	3.5192	2.49049	0.360544	-0.00552336	1.39942	2.42094	0.751563	0.0228408			ribonucleoside monophosphate biosynthetic process	GO:0009156)	36	18	7.39	+	2.44	0.00304	0.0492
RS10	30S ribosomal protein S10 OS=Escherichia coli O139:H28 (strain E24377A / ETEC) OX=331111 GN=rpsJ PE=3 SV=1	2.39479	2.92966	0.298557	0.112617	1.39877	3.10144	1.50404	0.476052			establishment of localization	GO:0051234)	739	55	151.6	-	0.36	4.68e-19	8.98e-17
DAPF	Diaminopimelate epimerase OS=Escherichia coli (strain K12 / MC4100 / BW2952) OX=595496 GN=dapF PE=3 SV=1	4.52818	1.79641	-0.120265	-0.223188	1.39553	4.61946	0.651105	0.421392			transport	GO:0006810)	731	54	149.96	-	0.36	5.09e-19	9.2e-17
FADA	3-ketoacyl-CoA thiolase OS=Escherichia coli O1:K1 / APEC OX=405955 GN=fadA PE=3 SV=1	2.63478	1.48266	-0.161368	-0.040389	1.3845	2.27455	0.350272	0.119042			localization	GO:0051179)	742	57	152.22	-	0.37	2.38e-18	4.06e-16
NANA	N-acetylneuraminate lyase OS=Escherichia coli (strain K12 / MC4100 / BW2952) OX=595496 GN=nanA PE=3 SV=1	2.3019	1.51405	-0.125402	-0.0981335	1.37965	3.39537	0.474129	0.225525			transmembrane transport	GO:0055085)	645	44	132.32	-	0.33	3.03e-18	4.9e-16
SYH	Histidine--tRNA ligase OS=Escherichia coli (strain K12 / MC4100 / BW2952) OX=595496 GN=hisS PE=3 SV=1	3.46289	1.37286	0.022951	-0.0144641	1.37664	3.69647	0.109553	0.0599086			organic substance transport	GO:0071702)	484	33	99.29	-	0.33	1.09e-13	1.28e-11
SRP54	Signal recognition particle protein OS=Escherichia coli O157:H7 OX=83334 GN=ffh PE=3 SV=1	1.66333	1.90153	0.650047	0.0112966	1.37374	3.40643	2.08437	0.0156393			Unclassified	UNCLASSIFIED)	986	115	202.27	-	0.57	1.11e-11	1e-09
DSBA	Thiol:disulfide interchange protein DsbA OS=Escherichia coli (strain K12) OX=83333 GN=dsbA PE=1 SV=1	1.90077	2.77203	0.64186	0.530826	1.3717	2.83893	2.31559	1.05099			nitrogen compound transport	GO:0071705)	286	22	58.67	-	0.37	2.87e-07	1.24e-05
YCCJ	Uncharacterized protein YccJ OS=Escherichia coli (strain K12) OX=83333 GN=yccJ PE=1 SV=1	2.15822	2.99368	0.680475	0.0460275	1.37099	2.13351	1.1479	0.00969341			organic anion transport	GO:0015711)	169	9	34.67	-	0.26	2.06e-06	7.7e-05
FMT	Methionyl-tRNA formyltransferase OS=Escherichia coli (strain K12 / MC4100 / BW2952) OX=595496 GN=fmt PE=3 SV=1	4.49912	2.73831	0.000540413	-0.151436	1.3694	3.30299	0.00163314	1.00504			organic acid transport	GO:0015849)	152	8	31.18	-	0.26	5.29e-06	0.000185
UBIE	Ubiquinone/menaquinone biosynthesis C-methyltransferase UbiE OS=Escherichia coli (strain K12 / MC4100 / BW2952) OX=595496 GN=ubiE PE=3 SV=1	1.87382	1.61974	-0.130565	-0.0145694	1.36464	3.43134	1.52241	0.0717947			carboxylic acid transport	GO:0046942)	150	8	30.77	-	0.26	7.6e-06	0.000263
OBG	GTPase Obg OS=Escherichia coli O7:K1 (strain IAI39 / ExPEC) OX=585057 GN=obg PE=3 SV=1	3.735	1.70314	-0.247635	0.0285428	1.36007	3.65407	1.7056	0.25141			monoatomic ion transport	GO:0006811)	224	19	45.95	-	0.41	3.41e-05	0.00101
YDFK	Cold shock protein YdfK OS=Escherichia coli (strain K12) OX=83333 GN=ydfK PE=2 SV=2	4.07419	4.98738	1.7703	-0.0448972	1.3599	4.9024	1.53725	0.101941			monoatomic cation transport	GO:0006812)	181	15	37.13	-	0.4	0.000144	0.00366
HFLX	GTPase HflX OS=Escherichia coli (strain K12) OX=83333 GN=hflX PE=1 SV=3	4.26612	2.01765	-0.354423	0.0242908	1.35919	3.73117	2.45722	0.0950125			pilus organization	GO:0043711)	46	0	9.44	-	< 0.01	0.000263	0.00637
PYRH	Uridylate kinase OS=Escherichia coli O9:H4 (strain HS) OX=331112 GN=pyrH PE=3 SV=1	2.58373	1.49458	-0.27806	-0.129965	1.35308	2.73898	0.591247	0.293715			monoatomic ion transmembrane transport	GO:0034220)	183	16	37.54	-	0.43	0.000332	0.0078
YECA	Uncharacterized protein YecA OS=Escherichia coli (strain K12) OX=83333 GN=yecA PE=4 SV=1	3.86108	2.73493	0.247134	-0.0210386	1.35138	4.03607	0.587833	0.00144376			export from cell	GO:0140352)	70	2	14.36	-	0.14	0.000366	0.0084
DHAS	Aspartate-semialdehyde dehydrogenase OS=Escherichia coli (strain K12) OX=83333 GN=asd PE=1 SV=1	2.87861	1.02725	0.262322	-0.119676	1.35105	3.39207	0.776628	0.433666			monoatomic cation transmembrane transport	GO:0098655)	151	12	30.98	-	0.39	0.000423	0.00935
CSPG	Cold shock-like protein CspG OS=Escherichia coli O157:H7 OX=83334 GN=cspG PE=3 SV=1	1.19557	4.5774	1.32525	-0.0365053	1.35096	2.67364	1.359	0.0392769			macromolecule localization	GO:0033036)	143	11	29.34	-	0.37	0.000441	0.00969
OPGD	Glucans biosynthesis protein D OS=Escherichia coli (strain K12 / MC4100 / BW2952) OX=595496 GN=mdoD PE=3 SV=1	3.22722	1.65815	-0.222673	-0.169142	1.35069	2.53284	1.52446	0.7802			cell projection organization	GO:0030030)	78	3	16	-	0.19	0.000467	0.0101
SSB	Single-stranded DNA-binding protein OS=Escherichia coli (strain K12) OX=83333 GN=ssb PE=1 SV=2	1.7947	2.20317	-0.113762	0.0227016	1.34929	3.53039	0.546147	0.097794			transposition	GO:0032196)	67	2	13.74	-	0.15	0.00053	0.0112
FDHE	Protein FdhE OS=Escherichia coli (strain K12 / MC4100 / BW2952) OX=595496 GN=fdhE PE=3 SV=1	2.35262	2.35577	0.0664122	-0.0648747	1.34806	4.45461	0.176841	0.128646			metal ion transport	GO:0030001)	124	9	25.44	-	0.35	0.000643	0.0129
FRE	NAD(P)H-flavin reductase OS=Escherichia coli (strain K12) OX=83333 GN=fre PE=1 SV=2	3.94758	2.43863	-0.163661	0.0512564	1.34555	7.24838	0.557898	0.267075			electron transport chain	GO:0022900)	117	8	24	-	0.33	0.000653	0.0129
MALQ	4-alpha-glucanotransferase OS=Escherichia coli (strain K12) OX=83333 GN=malQ PE=1 SV=2	3.64276	1.21493	-0.098497	-0.0832226	1.34228	3.28951	0.33591	0.17505			inorganic cation transmembrane transport	GO:0098662)	146	12	29.95	-	0.4	0.000776	0.0151
ENGB	Probable GTP-binding protein EngB OS=Escherichia coli (strain K12 / MC4100 / BW2952) OX=595496 GN=engB PE=3 SV=1	3.22607	2.88029	-0.173032	0.0653849	1.3409	3.18328	1.91184	0.231273			monocarboxylic acid transport	GO:0015718)	40	0	8.21	-	< 0.01	0.00102	0.0193
HINT	Purine nucleoside phosphoramidase OS=Escherichia coli (strain K12) OX=83333 GN=hinT PE=1 SV=1	2.24834	3.54791	0.147048	-0.137663	1.33706	3.32477	0.554798	0.50863			carboxylic acid transmembrane transport	GO:1905039)	103	7	21.13	-	0.33	0.00126	0.0228
RSD	Regulator of sigma D OS=Escherichia coli (strain K12 / MC4100 / BW2952) OX=595496 GN=rsd PE=3 SV=1	2.21381	2.39597	1.76965	0.123601	1.33598	3.94338	2.42973	0.325142			organic acid transmembrane transport	GO:1903825)	103	7	21.13	-	0.33	0.00126	0.0229
KBP	Potassium binding protein Kbp OS=Escherichia coli (strain K12) OX=83333 GN=kbp PE=1 SV=2	2.83075	1.76074	0.529517	0.744922	1.33378	1.57216	0.805558	1.03545			inorganic ion transmembrane transport	GO:0098660)	166	16	34.05	-	0.47	0.00176	0.031
YOHF	Uncharacterized oxidoreductase YohF OS=Escherichia coli (strain K12) OX=83333 GN=yohF PE=1 SV=2	3.21283	2.60848	-0.103144	-0.0762929	1.33189	2.3449	0.120694	0.0750539			cell adhesion involved in biofilm formation	GO:0043708)	49	1	10.05	-	0.1	0.0019	0.0319
MPRA	Transcriptional repressor MprA OS=Escherichia coli (strain K12) OX=83333 GN=mprA PE=2 SV=1	2.07034	2.19307	0.875194	-0.0924809	1.32902	4.99805	2.14269	0.168112			cell-substrate adhesion	GO:0031589)	49	1	10.05	-	0.1	0.0019	0.0321
OXYR	Hydrogen peroxide-inducible genes activator OS=Escherichia coli (strain K12) OX=83333 GN=oxyR PE=1 SV=1	2.68807	2.20048	0.211349	-0.060299	1.32532	3.99286	0.614222	0.0658432			carbohydrate transport	GO:0008643)	129	11	26.46	-	0.42	0.00201	0.0334
NARL	Nitrate/nitrite response regulator protein NarL OS=Escherichia coli (strain K12) OX=83333 GN=narL PE=1 SV=1	3.28763	2.7995	0.0907553	-0.0363447	1.32518	3.89775	0.296797	0.150345
PHOP	Transcriptional regulatory protein PhoP OS=Escherichia coli (strain K12) OX=83333 GN=phoP PE=1 SV=1	3.15397	2.1878	0.032014	-0.0199615	1.32427	2.91044	0.0668199	0.0692816
YBIB	Uncharacterized protein YbiB OS=Escherichia coli (strain K12) OX=83333 GN=ybiB PE=1 SV=1	3.02937	1.4502	0.178497	-0.0384811	1.31998	2.7253	0.518266	0.108414
GALF	UTP--glucose-1-phosphate uridylyltransferase OS=Escherichia coli (strain K12) OX=83333 GN=galF PE=1 SV=1	2.59195	1.51554	0.306979	0.0429347	1.31919	4.1414	1.82037	0.104296
RS21	30S ribosomal protein S21 OS=Escherichia coli O139:H28 (strain E24377A / ETEC) OX=331111 GN=rpsU PE=3 SV=1	3.22697	2.8277	1.87139	0.105278	1.31689	3.91807	1.50654	0.0452532
PRMB	50S ribosomal protein L3 glutamine methyltransferase OS=Escherichia coli (strain K12) OX=83333 GN=prmB PE=1 SV=3	3.12089	1.18263	-0.112968	-0.01125	1.31674	2.44898	0.386485	0.0565397
G3P1	Glyceraldehyde-3-phosphate dehydrogenase A OS=Escherichia coli O157:H7 OX=83334 GN=gapA PE=3 SV=2	2.08705	1.24287	-0.0562867	-0.0523723	1.3115	4.44112	0.270315	0.19335
NAGC	N-acetylglucosamine repressor OS=Escherichia coli (strain K12) OX=83333 GN=nagC PE=2 SV=1	1.66686	1.38423	0.157406	-0.10056	1.31083	3.27395	0.947826	0.345109
DPO3X	DNA polymerase III subunit tau OS=Escherichia coli (strain K12) OX=83333 GN=dnaX PE=1 SV=1	2.70756	1.52827	0.176306	0.0799205	1.30837	3.80717	0.53753	0.204952
RL18	50S ribosomal protein L18 OS=Escherichia coli O139:H28 (strain E24377A / ETEC) OX=331111 GN=rplR PE=3 SV=1	2.08993	1.87387	0.555867	-0.0156674	1.30755	1.89784	1.49833	0.0704173
RSMA	Ribosomal RNA small subunit methyltransferase A OS=Escherichia coli (strain K12 / MC4100 / BW2952) OX=595496 GN=rsmA PE=3 SV=1	2.7346	2.58409	0.0453741	0.0646859	1.30079	3.20808	0.264354	0.35266
IBAG	Acid stress protein IbaG OS=Escherichia coli (strain K12) OX=83333 GN=ibaG PE=1 SV=1	#N/A	4.409	-0.0426372	-0.0918162	#N/A	7.60441	0.0388343	0.256082
PTQB	PTS system N,N'-diacetylchitobiose-specific EIIB component OS=Escherichia coli (strain K12) OX=83333 GN=chbB PE=1 SV=1	3.1359	4.5388	0.361238	-0.0582217	0.804818	6.31206	0.955887	0.372975
6PGD	6-phosphogluconate dehydrogenase, decarboxylating OS=Escherichia coli (strain K12) OX=83333 GN=gnd PE=1 SV=2	3.42688	1.64673	-0.0591053	-0.0770199	1.26944	5.9594	0.604404	0.434618
MENB	1,4-dihydroxy-2-naphthoyl-CoA synthase OS=Escherichia coli (strain K12) OX=83333 GN=menB PE=1 SV=1	#N/A	2.02122	-0.094834	-0.0194258	#N/A	5.95918	0.76941	0.0650584
YCBX	Uncharacterized protein YcbX OS=Escherichia coli (strain K12) OX=83333 GN=ycbX PE=1 SV=1	3.65625	3.01656	0.559291	-0.0580245	1.03983	5.80634	1.48158	0.146073
YAJQ	UPF0234 protein YajQ OS=Escherichia coli O81 (strain ED1a) OX=585397 GN=yajQ PE=3 SV=1	2.74489	2.83216	0.0745502	-0.0165634	0.758106	5.61539	0.237162	0.0595642
SYE	Glutamate--tRNA ligase OS=Escherichia coli (strain K12 / DH10B) OX=316385 GN=gltX PE=3 SV=1	3.06084	2.33187	0.091908	-0.0306499	1.24985	5.55093	0.541216	0.123725
EFPL	Elongation factor P-like protein OS=Escherichia coli (strain K12 / DH10B) OX=316385 GN=yeiP PE=3 SV=1	#N/A	3.2437	0.0298908	-0.0174535	#N/A	5.54991	0.0602532	0.0395153
AEEP	L-Ala-D/L-Glu epimerase OS=Escherichia coli (strain K12) OX=83333 GN=ycjG PE=1 SV=2	#N/A	2.41873	0.168341	0.00608436	#N/A	5.54851	1.20258	0.0137107
BLUR	HTH-type transcriptional repressor BluR OS=Escherichia coli (strain K12) OX=83333 GN=bluR PE=1 SV=1	#N/A	2.67089	0.524784	-0.0175619	#N/A	5.54176	2.31795	0.0190327
CMPDT	Bifunctional chorismate mutase/prephenate dehydratase OS=Escherichia coli (strain K12) OX=83333 GN=pheA PE=1 SV=1	1.97989	1.9137	-0.051829	0.0955353	1.12465	5.46035	0.259298	0.742985
MURD	UDP-N-acetylmuramoylalanine--D-glutamate ligase OS=Escherichia coli (strain K12) OX=83333 GN=murD PE=1 SV=3	3.42664	1.65236	0.0594246	0.0796585	0.448994	5.28484	0.370882	0.373496
CUTC	Copper homeostasis protein CutC OS=Escherichia coli (strain K12 / MC4100 / BW2952) OX=595496 GN=cutC PE=3 SV=1	#N/A	3.22733	0.131684	-0.0171547	#N/A	5.28394	0.598283	0.105312
CPOB	Cell division coordinator CpoB OS=Escherichia coli (strain K12) OX=83333 GN=cpoB PE=1 SV=2	#N/A	3.09313	1.94758	-0.216658	#N/A	5.25907	3.53037	0.897667
PYRI	Aspartate carbamoyltransferase regulatory chain OS=Escherichia coli (strain K12 / MC4100 / BW2952) OX=595496 GN=pyrI PE=3 SV=1	#N/A	2.53406	1.15942	-0.0272042	#N/A	5.20316	3.2461	0.104466
RLMA	23S rRNA (guanine(745)-N(1))-methyltransferase OS=Escherichia coli (strain K12) OX=83333 GN=rlmA PE=1 SV=1	#N/A	2.09513	0.375098	-0.0611308	#N/A	5.18135	1.03192	0.0730456
SKP	Chaperone protein Skp OS=Escherichia coli (strain K12) OX=83333 GN=skp PE=1 SV=1	2.89964	3.70712	1.61997	-0.590898	1.24892	5.1624	4.40229	1.17657
RMLA3	Glucose-1-phosphate thymidylyltransferase OS=Escherichia coli OX=562 GN=rmlA PE=3 SV=1	#N/A	2.02788	0.0993971	-0.0510703	#N/A	5.14359	0.492665	0.106194
YIDA	Sugar phosphatase YidA OS=Escherichia coli (strain K12) OX=83333 GN=yidA PE=1 SV=1	#N/A	1.64705	-0.0137095	-0.0824176	#N/A	5.13609	0.0473959	0.26819
SRA	Stationary-phase-induced ribosome-associated protein OS=Escherichia coli (strain K12) OX=83333 GN=sra PE=1 SV=1	3.07726	3.34232	2.55047	-0.215002	0.954212	5.06426	1.58446	0.281509
CPXP	Periplasmic protein CpxP OS=Escherichia coli (strain K12) OX=83333 GN=cpxP PE=1 SV=1	3.88812	3.79346	2.07093	-0.179112	1.24418	5.05893	1.77587	0.190117
CYSI	Sulfite reductase [NADPH] hemoprotein beta-component OS=Escherichia coli (strain B / BL21-DE3) OX=469008 GN=cysI PE=3 SV=1	#N/A	1.5007	0.0224833	-0.0553428	#N/A	5.0544	0.1597	0.130998
ILVH	Acetolactate synthase isozyme 3 small subunit OS=Escherichia coli (strain K12) OX=83333 GN=ilvH PE=1 SV=3	#N/A	3.25429	0.513143	0.133572	#N/A	5.0264	2.16199	0.488889
AMPH	D-alanyl-D-alanine-carboxypeptidase/endopeptidase AmpH OS=Escherichia coli (strain K12) OX=83333 GN=ampH PE=1 SV=1	#N/A	5.20857	-0.7268	-0.297406	#N/A	5.02484	1.0062	0.206098
YIGL	Pyridoxal phosphate phosphatase YigL OS=Escherichia coli O157:H7 OX=83334 GN=yigL PE=3 SV=1	#N/A	2.16869	-0.171671	0.0513931	#N/A	5.01366	0.704046	0.126154
YTFJ	Uncharacterized protein YtfJ OS=Escherichia coli (strain K12) OX=83333 GN=ytfJ PE=1 SV=1	5.1309	3.72465	0.804846	0.817324	0.441045	4.97218	2.98015	1.45918
RND	Ribonuclease D OS=Escherichia coli (strain K12) OX=83333 GN=rnd PE=1 SV=1	#N/A	3.3611	-0.1595	0.129757	#N/A	4.96291	0.418565	0.422259
TRUD	tRNA pseudouridine synthase D OS=Escherichia coli (strain K12 / MC4100 / BW2952) OX=595496 GN=truD PE=3 SV=1	4.48719	2.64355	0.194441	-0.196482	0.96308	4.93557	0.627363	0.402029
UGPQ	Glycerophosphodiester phosphodiesterase, cytoplasmic OS=Escherichia coli (strain K12) OX=83333 GN=ugpQ PE=1 SV=1	#N/A	2.23464	0.0353364	-0.0335215	#N/A	4.93402	0.0597046	0.0428651
ISCA	Iron-binding protein IscA OS=Escherichia coli (strain K12 / MC4100 / BW2952) OX=595496 GN=iscA PE=3 SV=1	1.5601	2.91686	0.227768	-0.0904661	0.717998	4.91627	0.491151	0.514831
NFI	Endonuclease V OS=Escherichia coli (strain K12 / MC4100 / BW2952) OX=595496 GN=nfi PE=3 SV=1	#N/A	3.68996	0.111674	-0.0594308	#N/A	4.91567	0.303022	0.0987022
DSBC	Thiol:disulfide interchange protein DsbC OS=Escherichia coli (strain K12) OX=83333 GN=dsbC PE=1 SV=1	-1.94431	3.58425	-0.273797	-0.150398	0.87102	4.89386	0.583445	0.239203
YJJG	Pyrimidine 5'-nucleotidase YjjG OS=Escherichia coli (strain K12) OX=83333 GN=yjjG PE=1 SV=1	#N/A	3.04508	0.156236	0.379789	#N/A	4.89211	0.516483	1.15492
LEXA	LexA repressor OS=Escherichia coli (strain K12 / MC4100 / BW2952) OX=595496 GN=lexA PE=3 SV=1	2.86296	2.50556	-0.120151	0.0320327	1.07562	4.888	1.41796	0.0888482
RIMP	Ribosome maturation factor RimP OS=Escherichia coli (strain K12 / MC4100 / BW2952) OX=595496 GN=rimP PE=3 SV=1	1.91062	3.38422	-0.160087	0.293887	1.16418	4.88408	0.976015	1.19093
YDCI	Uncharacterized HTH-type transcriptional regulator YdcI OS=Escherichia coli (strain K12) OX=83333 GN=ydcI PE=3 SV=2	#N/A	2.18953	0.00735312	-0.0713168	#N/A	4.88312	0.04168	0.233996
YRDA	Protein YrdA OS=Escherichia coli (strain K12) OX=83333 GN=yrdA PE=1 SV=1	1.8239	2.46554	0.140233	-0.0334982	0.740772	4.88187	0.719805	0.112104
THIO2	Thioredoxin 2 OS=Escherichia coli O157:H7 OX=83334 GN=trxC PE=3 SV=1	#N/A	4.27371	0.0867594	-0.04867	#N/A	4.86084	0.165046	0.182946
PDXY	Pyridoxal kinase PdxY OS=Escherichia coli (strain K12) OX=83333 GN=pdxY PE=1 SV=3	4.07729	3.05826	-0.0184987	0.0245974	0.932678	4.79375	0.105681	0.0789192
THIO	Thioredoxin 1 OS=Escherichia coli (strain K12) OX=83333 GN=trxA PE=1 SV=2	1.52084	3.54892	0.136811	-0.00135852	0.851894	4.75879	0.31463	0.000507404
ALR1	Alanine racemase, biosynthetic OS=Escherichia coli O157:H7 OX=83334 GN=alr PE=3 SV=1	#N/A	2.27441	-0.062691	-0.258619	#N/A	4.75713	0.445815	0.491365
EFP	Elongation factor P OS=Escherichia coli (strain K12 / MC4100 / BW2952) OX=595496 GN=efp PE=3 SV=1	1.82529	3.51369	-0.0975713	0.0714481	0.935223	4.74648	0.455508	0.174741
PURU	Formyltetrahydrofolate deformylase OS=Escherichia coli O6:H1 (strain CFT073 / ATCC 700928 / UPEC) OX=199310 GN=purU PE=3 SV=1	3.36092	2.34938	0.102544	0.0525196	1.28817	4.7438	0.91993	0.379808
RS6	30S ribosomal protein S6 OS=Escherichia coli O139:H28 (strain E24377A / ETEC) OX=331111 GN=rpsF PE=3 SV=1	1.95635	3.22988	0.329959	-0.646875	0.887622	4.73848	0.654339	0.546528
RL9	50S ribosomal protein L9 OS=Escherichia coli O139:H28 (strain E24377A / ETEC) OX=331111 GN=rplI PE=3 SV=1	2.10413	3.11778	-0.195018	0.106851	1.03848	4.72143	0.626365	0.162656
RIDA	2-iminobutanoate/2-iminopropanoate deaminase OS=Escherichia coli (strain K12) OX=83333 GN=ridA PE=1 SV=2	0.784077	3.1908	0.236959	-0.0828263	0.449709	4.71652	0.581542	0.466055
CPXR	Transcriptional regulatory protein CpxR OS=Escherichia coli (strain K12) OX=83333 GN=cpxR PE=1 SV=1	2.30363	3.16739	0.0405894	-0.0657475	0.876922	4.69644	0.148918	0.231746
DUSA	tRNA-dihydrouridine(20/20a) synthase OS=Escherichia coli (strain K12) OX=83333 GN=dusA PE=1 SV=4	#N/A	2.80191	0.0669326	-0.102645	#N/A	4.69563	0.39313	0.167564
FETP	Probable Fe(2+)-trafficking protein OS=Escherichia coli (strain K12 / MC4100 / BW2952) OX=595496 GN=yggX PE=3 SV=1	#N/A	4.43503	0.507028	-0.120421	#N/A	4.69472	0.9869	0.327736
SSPB	Stringent starvation protein B OS=Escherichia coli (strain K12) OX=83333 GN=sspB PE=1 SV=1	1.52031	3.4078	0.805015	-0.195593	1.0973	4.69004	1.61976	0.259715
BCP	Peroxiredoxin Bcp OS=Escherichia coli (strain K12) OX=83333 GN=bcp PE=1 SV=1	1.57761	3.11844	0.00681605	-0.015664	0.927156	4.67599	0.0158235	0.0307708
DBHB	DNA-binding protein HU-beta OS=Escherichia coli (strain K12) OX=83333 GN=hupB PE=1 SV=1	2.34379	4.52814	2.42594	-0.0268911	0.994151	4.66588	2.95482	0.0372703
GCST	Aminomethyltransferase OS=Escherichia coli O157:H7 OX=83334 GN=gcvT PE=3 SV=1	1.82452	2.47044	0.163879	-0.0831212	1.10658	4.65945	0.726024	0.100109
RNT	Ribonuclease T OS=Escherichia coli O9:H4 (strain HS) OX=331112 GN=rnt PE=3 SV=1	#N/A	4.18241	0.534752	-0.0589463	#N/A	4.60841	3.81281	0.0828502
GLGB	1,4-alpha-glucan branching enzyme GlgB OS=Escherichia coli O9:H4 (strain HS) OX=331112 GN=glgB PE=3 SV=1	3.59241	1.71631	0.478773	0.285174	1.17917	4.60511	1.13718	0.7925
HDFR	HTH-type transcriptional regulator HdfR OS=Escherichia coli (strain K12 / MC4100 / BW2952) OX=595496 GN=hdfR PE=3 SV=1	#N/A	2.51389	0.269701	-0.0209796	#N/A	4.59135	1.85363	0.00952147
FTNB	Bacterial non-heme ferritin-like protein OS=Escherichia coli (strain K12) OX=83333 GN=ftnB PE=3 SV=1	#N/A	3.01602	0.900652	0.167117	#N/A	4.57022	1.66665	0.434512
RL30	50S ribosomal protein L30 OS=Escherichia coli O139:H28 (strain E24377A / ETEC) OX=331111 GN=rpmD PE=3 SV=1	1.56412	3.34231	-0.243112	0.0501172	0.772941	4.56895	0.19516	0.0747686
CAN	Carbonic anhydrase 2 OS=Escherichia coli (strain K12) OX=83333 GN=can PE=1 SV=1	2.84288	1.87344	0.00156106	0.114213	1.19299	4.55537	0.0175507	0.609065
YAAA	UPF0246 protein YaaA OS=Escherichia coli (strain K12 / MC4100 / BW2952) OX=595496 GN=yaaA PE=3 SV=1	#N/A	3.24329	0.15378	0.0233892	#N/A	4.55113	0.744647	0.124246
YPFH	Esterase YpfH OS=Escherichia coli (strain K12) OX=83333 GN=ypfH PE=3 SV=2	#N/A	2.75069	0.0902862	-0.00651227	#N/A	4.54314	0.149907	0.0478794
RPOA	DNA-directed RNA polymerase subunit alpha OS=Escherichia coli O9:H4 (strain HS) OX=331112 GN=rpoA PE=3 SV=1	1.66904	1.10873	0.0660639	0.0233414	1.26839	4.52633	0.397544	0.0921777
BTUR	Corrinoid adenosyltransferase OS=Escherichia coli (strain K12) OX=83333 GN=btuR PE=3 SV=1	#N/A	2.28562	0.0154956	0.0879041	#N/A	4.5185	0.10182	0.726438
YBIU	Uncharacterized protein YbiU OS=Escherichia coli (strain K12) OX=83333 GN=ybiU PE=1 SV=1	#N/A	1.92063	-0.368956	-0.163313	#N/A	4.51521	1.89319	0.205506
FABG	3-oxoacyl-[acyl-carrier-protein] reductase FabG OS=Escherichia coli (strain K12) OX=83333 GN=fabG PE=1 SV=1	2.98156	2.4862	0.110981	-0.0523196	1.28357	4.50647	0.599412	0.280016
TRMD	tRNA (guanine-N(1)-)-methyltransferase OS=Escherichia coli (strain K12 / MC4100 / BW2952) OX=595496 GN=trmD PE=3 SV=1	#N/A	4.12624	0.455598	0.000378398	#N/A	4.49829	1.49664	0.0204481
ZAPA	Cell division protein ZapA OS=Escherichia coli (strain K12 / MC4100 / BW2952) OX=595496 GN=zapA PE=3 SV=1	2.70153	2.45736	0.410114	-0.136902	0.869769	4.49695	0.827307	0.254859
KDSC	3-deoxy-D-manno-octulosonate 8-phosphate phosphatase KdsC OS=Escherichia coli (strain B / BL21-DE3) OX=469008 GN=kdsC PE=1 SV=1	2.91659	2.69808	-0.0700449	0.201511	1.25726	4.49627	0.300877	0.582617
GMHA	Phosphoheptose isomerase OS=Escherichia coli (strain K12 / MC4100 / BW2952) OX=595496 GN=gmhA PE=3 SV=1	2.41547	2.06908	-0.000335287	0.00499369	1.21584	4.47655	0.00106729	0.0114216
SYY	Tyrosine--tRNA ligase OS=Escherichia coli (strain K12 / MC4100 / BW2952) OX=595496 GN=tyrS PE=3 SV=1	2.47781	1.20501	0.3923	-0.0158589	0.535878	4.41708	2.62632	0.0442915
RS16	30S ribosomal protein S16 OS=Escherichia coli O139:H28 (strain E24377A / ETEC) OX=331111 GN=rpsP PE=3 SV=1	1.87985	3.62451	0.156329	-0.0674184	0.75018	4.4117	0.224628	0.188144
KGUA	Guanylate kinase OS=Escherichia coli (strain K12) OX=83333 GN=gmk PE=1 SV=1	#N/A	2.69066	0.076247	-0.045602	#N/A	4.40304	0.216099	0.12559
YJDC	HTH-type transcriptional regulator YjdC OS=Escherichia coli (strain K12) OX=83333 GN=yjdC PE=4 SV=1	1.68202	2.2974	0.738994	0.0465077	1.01689	4.39083	1.03606	0.154718
MAP1	Methionine aminopeptidase OS=Escherichia coli O157:H7 OX=83334 GN=map PE=3 SV=1	2.14855	1.93959	-0.183025	-0.0290041	1.05183	4.38917	0.656489	0.100211
RL25	50S ribosomal protein L25 OS=Escherichia coli O139:H28 (strain E24377A / ETEC) OX=331111 GN=rplY PE=3 SV=1	1.41207	3.20745	-0.0839285	0.0163701	0.741441	4.38901	0.0830372	0.028461
YACL	UPF0231 protein YacL OS=Escherichia coli (strain K12 / MC4100 / BW2952) OX=595496 GN=yacL PE=3 SV=1	#N/A	3.9841	0.108451	0.445574	#N/A	4.38763	0.191828	1.91103
FUR	Ferric uptake regulation protein OS=Escherichia coli (strain K12) OX=83333 GN=fur PE=1 SV=1	1.4454	3.6148	0.414396	-0.0264495	0.85267	4.37173	1.2054	0.111026
FKBA	FKBP-type peptidyl-prolyl cis-trans isomerase FkpA OS=Escherichia coli (strain K12) OX=83333 GN=fkpA PE=1 SV=1	1.7223	2.05229	0.205401	-0.25217	0.811101	4.37021	0.385374	0.60234
TAS	Protein tas OS=Escherichia coli (strain K12) OX=83333 GN=tas PE=1 SV=1	2.79208	1.72969	-0.147137	-0.052169	1.23451	4.36944	0.534364	0.0974618
YCDY	Chaperone protein YcdY OS=Escherichia coli (strain K12) OX=83333 GN=ycdY PE=1 SV=1	1.344	2.14254	0.401149	0.337383	0.937864	4.33561	0.930767	0.657467
OMPR	DNA-binding dual transcriptional regulator OmpR OS=Escherichia coli (strain K12) OX=83333 GN=ompR PE=1 SV=1	2.26348	2.11876	0.104965	-0.0465228	1.21659	4.32171	1.17425	0.262771
DXR	1-deoxy-D-xylulose 5-phosphate reductoisomerase OS=Escherichia coli (strain K12) OX=83333 GN=dxr PE=1 SV=2	#N/A	1.16708	-0.0861269	0.0186186	#N/A	4.3158	0.208945	0.0700575
YJBD	Uncharacterized protein YjbD OS=Escherichia coli (strain K12) OX=83333 GN=yjbD PE=4 SV=1	3.27386	2.95482	2.20318	-0.00577597	0.763476	4.29137	2.61668	0.0528723
KDSD	Arabinose 5-phosphate isomerase KdsD OS=Escherichia coli (strain K12) OX=83333 GN=kdsD PE=1 SV=1	#N/A	1.11917	0.0643127	0.00564295	#N/A	4.26755	0.417239	0.0442077
LUXS	S-ribosylhomocysteine lyase OS=Escherichia coli (strain K12 / MC4100 / BW2952) OX=595496 GN=luxS PE=3 SV=1	1.29053	2.4955	0.096271	-0.0347402	0.789957	4.26348	0.768724	0.191389
CYSK	Cysteine synthase A OS=Escherichia coli (strain K12) OX=83333 GN=cysK PE=1 SV=2	1.5174	2.24343	0.0419939	-0.0459913	1.07305	4.22844	0.339411	0.245898
GLCE	Glycolate oxidase subunit GlcE OS=Escherichia coli (strain K12) OX=83333 GN=glcE PE=1 SV=1	#N/A	2.45875	0.386483	#N/A	#N/A	4.21966	1.63169	#N/A
RL33	50S ribosomal protein L33 OS=Escherichia coli O139:H28 (strain E24377A / ETEC) OX=331111 GN=rpmG PE=3 SV=1	2.41811	3.97738	2.38303	0.101574	0.956904	4.20947	2.82817	0.175769
TEHB	Tellurite methyltransferase OS=Escherichia coli (strain K12) OX=83333 GN=tehB PE=1 SV=1	#N/A	2.85349	-0.0479734	0.0756048	#N/A	4.1991	0.205043	0.170828
YCDX	Probable phosphatase YcdX OS=Escherichia coli (strain K12 / MC4100 / BW2952) OX=595496 GN=ycdX PE=3 SV=1	1.88669	2.1001	0.109668	-0.0198231	0.676343	4.18076	0.436515	0.0164012
KPPR	Probable phosphoribulokinase OS=Escherichia coli (strain K12) OX=83333 GN=prkB PE=3 SV=1	#N/A	1.21045	-0.00295453	-0.305907	#N/A	4.17972	0.0132298	0.39639
RPOE	ECF RNA polymerase sigma-E factor OS=Escherichia coli (strain K12) OX=83333 GN=rpoE PE=1 SV=1	1.55508	2.71927	0.857344	0.0107698	1.04047	4.16231	2.70651	0.112803
HIS8	Histidinol-phosphate aminotransferase OS=Escherichia coli O139:H28 (strain E24377A / ETEC) OX=331111 GN=hisC PE=3 SV=1	#N/A	1.4903	0.159123	-0.0149688	#N/A	4.15926	0.385808	0.0688329
YGJR	Uncharacterized oxidoreductase YgjR OS=Escherichia coli (strain K12) OX=83333 GN=ygjR PE=3 SV=3	#N/A	2.29742	0.324264	-0.0813443	#N/A	4.15512	1.01033	0.404964
DAPA	4-hydroxy-tetrahydrodipicolinate synthase OS=Escherichia coli O9:H4 (strain HS) OX=331112 GN=dapA PE=3 SV=1	2.71937	1.11505	0.0869901	-0.0556488	1.18893	4.15235	0.719338	0.642881
RATB	UPF0125 protein RatB OS=Escherichia coli (strain K12) OX=83333 GN=ratB PE=1 SV=1	#N/A	5.28524	2.10738	-0.127288	#N/A	4.14372	3.78225	0.411536
OTC1	Ornithine carbamoyltransferase subunit I OS=Escherichia coli (strain K12) OX=83333 GN=argI PE=1 SV=3	#N/A	1.61978	#N/A	0.158762	#N/A	4.13442	#N/A	0.129448
YAFC	Uncharacterized HTH-type transcriptional regulator YafC OS=Escherichia coli (strain K12) OX=83333 GN=yafC PE=3 SV=1	#N/A	1.85627	0.117094	0.10036	#N/A	4.12939	1.1249	0.565377
HIS2	Histidine biosynthesis bifunctional protein HisIE OS=Escherichia coli O157:H7 OX=83334 GN=hisI PE=3 SV=1	#N/A	2.67464	0.128665	0.0231301	#N/A	4.12364	0.796462	0.0649659
YHAJ	Probable HTH-type transcriptional regulator YhaJ OS=Escherichia coli (strain K12) OX=83333 GN=yhaJ PE=3 SV=1	#N/A	1.46974	-0.020521	-0.0765549	#N/A	4.12327	0.0840929	0.178227
NUDE	ADP compounds hydrolase NudE OS=Escherichia coli (strain K12) OX=83333 GN=nudE PE=1 SV=1	#N/A	2.02464	0.0881616	-0.177171	#N/A	4.11711	0.610555	0.41084
DBHA	DNA-binding protein HU-alpha OS=Escherichia coli (strain K12) OX=83333 GN=hupA PE=1 SV=1	1.99771	4.40836	2.04225	0.0836539	0.842689	4.1147	2.86852	0.146387
HSLO	33 kDa chaperonin OS=Escherichia coli (strain K12 / MC4100 / BW2952) OX=595496 GN=hslO PE=3 SV=1	1.38102	1.05909	0.211488	0.00672435	1.13287	4.10771	1.41135	0.0408397
ARTI	Putative ABC transporter arginine-binding protein 2 OS=Escherichia coli (strain K12) OX=83333 GN=artI PE=1 SV=3	2.21975	2.87377	0.515881	0.3436	0.984309	4.10757	1.36311	1.00923
DHPS	Dihydropteroate synthase OS=Escherichia coli (strain K12) OX=83333 GN=folP PE=1 SV=1	#N/A	2.25296	0.117842	-0.0147462	#N/A	4.10645	0.720172	0.0598684
CMOB	tRNA U34 carboxymethyltransferase OS=Escherichia coli (strain K12 / MC4100 / BW2952) OX=595496 GN=cmoB PE=3 SV=1	#N/A	2.98522	0.453786	-0.0509192	#N/A	4.10456	1.7685	0.2001
RL27	50S ribosomal protein L27 OS=Escherichia coli O139:H28 (strain E24377A / ETEC) OX=331111 GN=rpmA PE=3 SV=1	1.99782	4.06134	1.5419	0.223809	1.20646	4.09766	2.61049	0.327554
LAST	Uncharacterized tRNA/rRNA methyltransferase LasT OS=Escherichia coli (strain K12) OX=83333 GN=lasT PE=3 SV=2	#N/A	4.07283	0.233637	-0.0317093	#N/A	4.0948	1.43532	0.0857018
ALLR	HTH-type transcriptional repressor AllR OS=Escherichia coli (strain K12) OX=83333 GN=allR PE=1 SV=1	#N/A	2.34844	0.116734	0.0937154	#N/A	4.08827	0.392338	0.240231
SRKA	Stress response kinase A OS=Escherichia coli (strain K12) OX=83333 GN=srkA PE=1 SV=1	#N/A	2.82614	0.17589	-0.197979	#N/A	4.08702	0.447116	0.3466
GCH1	GTP cyclohydrolase 1 OS=Escherichia coli O139:H28 (strain E24377A / ETEC) OX=331111 GN=folE PE=3 SV=1	1.94968	2.26571	0.0804219	-0.323214	1.17279	4.08694	0.217041	0.336613
TPIS	Triosephosphate isomerase OS=Escherichia coli (strain K12 / DH10B) OX=316385 GN=tpiA PE=1 SV=1	1.69516	2.24651	0.132363	-0.00432699	1.09795	4.07528	1.09291	0.0135432
PDXB	Erythronate-4-phosphate dehydrogenase OS=Escherichia coli (strain K12 / MC4100 / BW2952) OX=595496 GN=pdxB PE=3 SV=1	#N/A	1.25382	0.00577854	-0.0449163	#N/A	4.06775	0.0262867	0.210457
GPMB	Probable phosphoglycerate mutase GpmB OS=Escherichia coli (strain K12 / MC4100 / BW2952) OX=595496 GN=gpmB PE=3 SV=1	4.37012	2.2109	0.144868	0.0589404	0.948028	4.06584	1.05965	0.341228
RLMM	Ribosomal RNA large subunit methyltransferase M OS=Escherichia coli (strain B / BL21-DE3) OX=469008 GN=rlmM PE=3 SV=1	#N/A	2.61463	-0.204339	-0.0869216	#N/A	4.06342	1.25042	0.207483
YFGD	Uncharacterized protein YfgD OS=Escherichia coli (strain K12) OX=83333 GN=yfgD PE=1 SV=1	#N/A	3.74287	1.63586	-0.160836	#N/A	4.06109	1.4125	0.27614
CH10	Co-chaperonin GroES OS=Escherichia coli O139:H28 (strain E24377A / ETEC) OX=331111 GN=groES PE=3 SV=1	0.544528	4.27377	0.00118969	-0.00355965	0.193455	4.05795	0.0025	0.0231337
5DNU	5'-deoxynucleotidase YfbR OS=Escherichia coli O139:H28 (strain E24377A / ETEC) OX=331111 GN=yfbR PE=3 SV=1	#N/A	2.50596	1.00456	-0.0789035	#N/A	4.05607	2.72527	0.263096
PURE	N5-carboxyaminoimidazole ribonucleotide mutase OS=Escherichia coli (strain K12) OX=83333 GN=purE PE=1 SV=2	#N/A	1.86581	-0.185675	-0.0542376	#N/A	4.0538	0.38732	0.0500063
YBAB	Nucleoid-associated protein YbaB OS=Escherichia coli (strain K12 / MC4100 / BW2952) OX=595496 GN=ybaB PE=3 SV=1	2.44475	3.73652	0.261766	-0.0276958	0.866468	4.05073	0.707287	0.0981613
CSPE	Cold shock-like protein CspE OS=Escherichia coli (strain K12) OX=83333 GN=cspE PE=1 SV=2	#N/A	3.21062	0.540016	-0.164745	#N/A	4.03792	0.841686	0.499381
EX3	Exodeoxyribonuclease III OS=Escherichia coli (strain K12) OX=83333 GN=xthA PE=1 SV=4	#N/A	1.71359	-0.0708748	0.0654104	#N/A	4.01718	0.384894	0.163995
GLRX4	Glutaredoxin 4 OS=Escherichia coli O157:H7 OX=83334 GN=grxD PE=3 SV=1	2.16759	2.34775	0.492463	-0.0196136	1.20531	4.00108	1.78042	0.041597
F16PA	Fructose-1,6-bisphosphatase class 1 OS=Escherichia coli O139:H28 (strain E24377A / ETEC) OX=331111 GN=fbp PE=3 SV=1	1.96342	1.30845	0.0222247	0.0804098	1.28816	3.99686	0.122597	0.330325
UXUB	D-mannonate oxidoreductase OS=Escherichia coli (strain K12) OX=83333 GN=uxuB PE=3 SV=1	5.22283	2.3296	-0.200207	-0.142497	0.922443	3.98818	1.01496	0.447498
PYRF	Orotidine 5'-phosphate decarboxylase OS=Escherichia coli (strain K12 / MC4100 / BW2952) OX=595496 GN=pyrF PE=3 SV=1	#N/A	2.40424	0.0670613	0.0105183	#N/A	3.97431	0.412847	0.049144
DUT	Deoxyuridine 5'-triphosphate nucleotidohydrolase OS=Escherichia coli (strain K12 / MC4100 / BW2952) OX=595496 GN=dut PE=3 SV=1	#N/A	2.89616	0.0384213	-0.23114	#N/A	3.94698	0.214091	1.06681
RL24	50S ribosomal protein L24 OS=Escherichia coli O139:H28 (strain E24377A / ETEC) OX=331111 GN=rplX PE=3 SV=1	1.00874	3.22434	-0.327499	0.0475012	0.509756	3.94548	0.490764	0.0658298
KDGR	Transcriptional regulator KdgR OS=Escherichia coli (strain K12) OX=83333 GN=kdgR PE=1 SV=1	4.27968	1.42148	0.306726	0.0179458	0.419184	3.94136	1.97001	0.0966452
THIE	Thiamine-phosphate synthase OS=Escherichia coli O9:H4 (strain HS) OX=331112 GN=thiE PE=3 SV=1	#N/A	1.59298	0.314937	-0.191381	#N/A	3.93761	0.707067	0.482007
YJAG	Uncharacterized protein YjaG OS=Escherichia coli (strain K12) OX=83333 GN=yjaG PE=4 SV=1	#N/A	2.35595	-0.0170551	0.318247	#N/A	3.93366	0.0594756	0.788903
GLTI	Glutamate/aspartate import solute-binding protein OS=Escherichia coli (strain K12) OX=83333 GN=gltI PE=1 SV=2	2.14909	2.28508	0.320613	0.235788	1.18634	3.92442	1.61237	0.43395
AROE	Shikimate dehydrogenase (NADP(+)) OS=Escherichia coli (strain K12 / MC4100 / BW2952) OX=595496 GN=aroE PE=3 SV=1	#N/A	3.20837	0.321096	0.0581642	#N/A	3.91884	1.41191	0.213107
RLUF	Dual-specificity RNA pseudouridine synthase RluF OS=Escherichia coli (strain K12) OX=83333 GN=rluF PE=1 SV=1	1.61949	2.0927	0.946971	0.106752	0.438062	3.91809	2.48314	0.56388
NADE	NH(3)-dependent NAD(+) synthetase OS=Escherichia coli O157:H7 (strain EC4115 / EHEC) OX=444450 GN=nadE PE=3 SV=1	2.22303	2.16936	0.0444783	-0.0397935	1.01497	3.91631	0.0114469	0.188726
ARTJ	ABC transporter arginine-binding protein 1 OS=Escherichia coli (strain K12) OX=83333 GN=artJ PE=1 SV=2	2.35279	2.30418	0.572292	0.439307	1.15679	3.91389	2.29234	0.825404
RLMB	23S rRNA (guanosine-2'-O-)-methyltransferase RlmB OS=Escherichia coli (strain K12) OX=83333 GN=rlmB PE=1 SV=1	#N/A	2.71988	-0.356172	-0.0845649	#N/A	3.90992	1.47415	0.478043
YIBL	Uncharacterized protein YibL OS=Escherichia coli (strain K12) OX=83333 GN=yibL PE=1 SV=1	#N/A	4.19695	-0.187135	-0.0672758	#N/A	3.90659	0.473323	0.178355
NANR	HTH-type transcriptional repressor NanR OS=Escherichia coli (strain K12 / MC4100 / BW2952) OX=595496 GN=nanR PE=3 SV=1	#N/A	1.62961	0.553358	0.246007	#N/A	3.90213	2.1775	0.888305
ACYP	Acylphosphatase OS=Escherichia coli (strain K12) OX=83333 GN=yccX PE=1 SV=1	#N/A	4.95512	#N/A	0.0235514	#N/A	3.90209	#N/A	0.0482889
YTFP	Gamma-glutamylcyclotransferase family protein YtfP OS=Escherichia coli (strain K12) OX=83333 GN=ytfP PE=1 SV=1	#N/A	4.55229	-0.148269	-0.0377644	#N/A	3.89981	0.170217	0.139551
GHRA	Glyoxylate/hydroxypyruvate reductase A OS=Escherichia coli (strain K12 / MC4100 / BW2952) OX=595496 GN=ghrA PE=3 SV=1	#N/A	2.58411	0.155346	-0.0685316	#N/A	3.89515	0.498534	0.175275
PUUR	HTH-type transcriptional regulator PuuR OS=Escherichia coli (strain K12) OX=83333 GN=puuR PE=1 SV=1	#N/A	2.46058	0.028307	0.033652	#N/A	3.88123	0.0760953	0.114624
ANMK	Anhydro-N-acetylmuramic acid kinase OS=Escherichia coli O9:H4 (strain HS) OX=331112 GN=anmK PE=3 SV=1	#N/A	1.81837	-0.102051	-0.180648	#N/A	3.87422	0.547392	0.432909
SFSA	Sugar fermentation stimulation protein A OS=Escherichia coli (strain K12 / MC4100 / BW2952) OX=595496 GN=sfsA PE=3 SV=1	#N/A	5.65277	-0.197791	0.0575179	#N/A	3.8651	0.676842	0.206227
RIMM	Ribosome maturation factor RimM OS=Escherichia coli (strain K12 / MC4100 / BW2952) OX=595496 GN=rimM PE=3 SV=1	#N/A	4.07976	-0.207458	-0.0727964	#N/A	3.85971	1.01906	0.12094
ALAC	Glutamate-pyruvate aminotransferase AlaC OS=Escherichia coli (strain K12) OX=83333 GN=alaC PE=1 SV=1	#N/A	2.06136	-0.0172633	-0.000982507	#N/A	3.85647	0.0781154	0.0181153
MURI	Glutamate racemase OS=Escherichia coli (strain K12 / MC4100 / BW2952) OX=595496 GN=murI PE=3 SV=1	#N/A	2.81722	-0.0157815	0.0287606	#N/A	3.84988	0.0401623	0.0544539
HSLR	Heat shock protein 15 OS=Escherichia coli (strain K12) OX=83333 GN=hslR PE=1 SV=1	#N/A	5.51978	-0.118198	0.0231312	#N/A	3.84443	0.511292	0.0768388
HHA	Hemolysin expression-modulating protein Hha OS=Escherichia coli (strain K12) OX=83333 GN=hha PE=1 SV=1	3.45523	3.54838	1.49648	0.22839	0.707069	3.84336	1.75849	0.540732
RISA	Riboflavin synthase OS=Escherichia coli (strain K12) OX=83333 GN=ribC PE=1 SV=1	1.93025	2.37774	0.0596849	-0.0348758	0.668638	3.83315	0.337573	0.144421
YGIC	Putative acid--amine ligase YgiC OS=Escherichia coli (strain K12) OX=83333 GN=ygiC PE=1 SV=1	#N/A	1.95272	0.0392637	-0.106258	#N/A	3.82883	0.231877	0.273839
ARCA	Aerobic respiration control protein ArcA OS=Escherichia coli (strain K12) OX=83333 GN=arcA PE=1 SV=1	2.89037	2.18354	-0.129915	-0.0798291	1.16541	3.82825	0.811697	0.247067
TSAD	tRNA N6-adenosine threonylcarbamoyltransferase OS=Escherichia coli O45:K1 (strain S88 / ExPEC) OX=585035 GN=tsaD PE=3 SV=1	#N/A	1.53841	0.0761701	0.055263	#N/A	3.82604	0.414767	0.198238
YCHF	Ribosome-binding ATPase YchF OS=Escherichia coli (strain K12) OX=83333 GN=ychF PE=1 SV=2	2.40976	1.00262	0.0189934	-0.0756316	1.08707	3.82278	0.0987316	0.431901
YFCF	Glutathione S-transferase YfcF OS=Escherichia coli (strain K12) OX=83333 GN=yfcF PE=1 SV=1	3.06818	2.4099	0.389778	-0.0926453	0.638512	3.82154	1.90856	0.709804
SPY	Periplasmic chaperone Spy OS=Escherichia coli (strain B / BL21-DE3) OX=469008 GN=spy PE=1 SV=1	1.74032	4.0589	3.33884	-0.0374903	0.832966	3.8214	3.22478	0.0124585
SRLR	Glucitol operon repressor OS=Escherichia coli (strain K12) OX=83333 GN=srlR PE=1 SV=1	#N/A	2.32859	-0.105675	0.0306807	#N/A	3.82082	0.839772	0.0800008
GRPE	Protein GrpE OS=Escherichia coli O9:H4 (strain HS) OX=331112 GN=grpE PE=3 SV=1	1.04765	2.04701	0.0345863	-0.0362385	0.760209	3.8196	0.0973913	0.122881
NUOB	NADH-quinone oxidoreductase subunit B OS=Escherichia coli (strain K12 / MC4100 / BW2952) OX=595496 GN=nuoB PE=3 SV=1	0.752776	1.24535	-0.134599	-0.0185805	1.06369	3.81466	1.02861	0.0328072
UBID	3-octaprenyl-4-hydroxybenzoate carboxy-lyase OS=Escherichia coli O9:H4 (strain HS) OX=331112 GN=ubiD PE=3 SV=2	4.51282	1.07101	-0.23641	-0.223895	1.02067	3.80378	0.649755	0.746462
RIBA	GTP cyclohydrolase-2 OS=Escherichia coli (strain K12 / MC4100 / BW2952) OX=595496 GN=ribA PE=3 SV=1	#N/A	3.21766	0.105885	0.0103071	#N/A	3.79522	0.221858	0.0335295
PEPQ	Xaa-Pro dipeptidase OS=Escherichia coli (strain K12 / MC4100 / BW2952) OX=595496 GN=pepQ PE=3 SV=1	2.47246	1.20231	0.118815	-0.0161697	1.29433	3.79481	1.49754	0.0495759
YCIK	Uncharacterized oxidoreductase YciK OS=Escherichia coli (strain K12) OX=83333 GN=yciK PE=1 SV=3	3.41274	2.11221	-0.0434183	-0.0713317	1.11141	3.78878	0.216185	0.750141
PTHP	Phosphocarrier protein HPr OS=Escherichia coli (strain K12) OX=83333 GN=ptsH PE=1 SV=1	#N/A	3.50445	0.149678	-0.0160464	#N/A	3.7878	0.222308	0.00170964
AMN	AMP nucleosidase OS=Escherichia coli (strain K12) OX=83333 GN=amn PE=1 SV=1	#N/A	1.34308	0.010576	0.0440772	#N/A	3.77669	0.0623301	0.228789
ACKA	Acetate kinase OS=Escherichia coli (strain K12) OX=83333 GN=ackA PE=1 SV=1	2.68695	1.85966	0.0675266	0.042811	0.981363	3.77505	1.18552	0.106924
DKSA	RNA polymerase-binding transcription factor DksA OS=Escherichia coli (strain K12) OX=83333 GN=dksA PE=1 SV=1	2.19625	3.17068	0.428743	-0.134337	0.876922	3.76111	1.00666	0.154506
DEF	Peptide deformylase OS=Escherichia coli (strain K12 / MC4100 / BW2952) OX=595496 GN=def PE=3 SV=1	2.46114	2.20316	0.122779	0.0629155	1.16485	3.74159	1.37442	0.216257
PRPB	2-methylisocitrate lyase OS=Escherichia coli (strain K12) OX=83333 GN=prpB PE=1 SV=3	1.95105	1.42489	0.166679	-0.0083671	1.08652	3.73391	1.24766	0.0582831
CYSB	HTH-type transcriptional regulator CysB OS=Escherichia coli (strain K12) OX=83333 GN=cysB PE=3 SV=1	#N/A	1.93578	0.0186954	-0.00339075	#N/A	3.7328	0.093663	0.0078373
PTHA	PTS system glucitol/sorbitol-specific EIIA component OS=Escherichia coli (strain K12) OX=83333 GN=srlB PE=1 SV=1	#N/A	4.05544	0.0602054	-0.182058	#N/A	3.71288	0.0959794	0.582845
TRHP	tRNA hydroxylation protein P OS=Escherichia coli (strain K12) OX=83333 GN=trhP PE=1 SV=1	#N/A	1.52595	0.112708	-0.0500318	#N/A	3.71172	0.395125	0.243267
LEU3	3-isopropylmalate dehydrogenase OS=Escherichia coli O157:H7 OX=83334 GN=leuB PE=3 SV=3	#N/A	2.28971	0.0996507	-0.0526705	#N/A	3.70663	0.447355	0.241356
YDJA	Putative NAD(P)H nitroreductase YdjA OS=Escherichia coli (strain K12) OX=83333 GN=ydjA PE=1 SV=1	1.79783	1.93619	-0.0136895	-0.135294	0.845811	3.70482	0.0329359	0.372817
YCFH	Uncharacterized metal-dependent hydrolase YcfH OS=Escherichia coli (strain K12) OX=83333 GN=ycfH PE=1 SV=1	#N/A	1.32792	0.497341	0.146121	#N/A	3.70171	1.12211	0.449067
SUFC	Probable ATP-dependent transporter SufC OS=Escherichia coli (strain K12) OX=83333 GN=sufC PE=1 SV=1	2.23405	1.4493	0.0303087	-0.0247582	0.928357	3.69915	0.160217	0.0938119
QOR1	Quinone oxidoreductase 1 OS=Escherichia coli (strain K12) OX=83333 GN=qorA PE=1 SV=1	3.49192	2.0975	-0.102565	0.0218146	0.930015	3.68922	0.172978	0.0142815
AHPC	Alkyl hydroperoxide reductase C OS=Escherichia coli (strain K12) OX=83333 GN=ahpC PE=1 SV=2	1.38998	2.40268	0.089539	-0.0743719	0.800156	3.68095	0.872236	0.192566
HISJ	Histidine-binding periplasmic protein OS=Escherichia coli O157:H7 OX=83334 GN=hisJ PE=3 SV=1	1.19159	1.67436	0.603997	0.421828	0.962588	3.66412	1.91531	0.629001
NADR	Trifunctional NAD biosynthesis/regulator protein NadR OS=Escherichia coli (strain K12) OX=83333 GN=nadR PE=1 SV=2	#N/A	2.33249	0.0753449	0.0374776	#N/A	3.65668	0.362339	0.128
DTD	D-aminoacyl-tRNA deacylase OS=Escherichia coli (strain K12 / MC4100 / BW2952) OX=595496 GN=dtd PE=3 SV=1	#N/A	3.5359	-0.0190664	0.0577409	#N/A	3.653	0.0602166	0.197375
RRF	Ribosome-recycling factor OS=Escherichia coli (strain K12 / MC4100 / BW2952) OX=595496 GN=frr PE=3 SV=1	1.80309	2.91104	-0.134512	-0.149352	1.08631	3.63772	0.441339	0.6006
DEOR	Deoxyribose operon repressor OS=Escherichia coli (strain K12) OX=83333 GN=deoR PE=1 SV=1	#N/A	1.35013	-0.101203	0.140327	#N/A	3.63661	0.552988	0.364105
QUEC	7-cyano-7-deazaguanine synthase OS=Escherichia coli (strain K12 / MC4100 / BW2952) OX=595496 GN=queC PE=3 SV=1	3.38821	2.98933	-0.0625327	-0.225283	0.433961	3.62786	0.33044	1.86192
ATPE	ATP synthase epsilon chain OS=Escherichia coli (strain K12 / MC4100 / BW2952) OX=595496 GN=atpC PE=3 SV=1	1.54254	3.18167	-0.250181	-0.168004	0.477588	3.61792	0.742008	0.451796
QSEB	Transcriptional regulatory protein QseB OS=Escherichia coli (strain K12) OX=83333 GN=qseB PE=2 SV=1	#N/A	3.38702	0.00521375	-0.00817666	#N/A	3.6153	0.00915096	0.052207
YJGM	Uncharacterized N-acetyltransferase YjgM OS=Escherichia coli (strain K12) OX=83333 GN=yjgM PE=3 SV=2	#N/A	2.28506	0.284218	0.157275	#N/A	3.60375	0.840864	0.479372
FUCR	L-fucose operon activator OS=Escherichia coli (strain K12) OX=83333 GN=fucR PE=4 SV=1	#N/A	1.67294	0.382868	0.128309	#N/A	3.60013	0.461123	0.124125
FRMA	S-(hydroxymethyl)glutathione dehydrogenase OS=Escherichia coli O139:H28 (strain E24377A / ETEC) OX=331111 GN=frmA PE=3 SV=1	#N/A	1.55019	0.10654	-0.018881	#N/A	3.59428	0.377598	0.0764925
YAII	UPF0178 protein YaiI OS=Escherichia coli (strain K12 / MC4100 / BW2952) OX=595496 GN=yaiI PE=3 SV=1	#N/A	3.45963	0.273604	0.035433	#N/A	3.58723	0.798895	0.0908794
FKBB	FKBP-type 22 kDa peptidyl-prolyl cis-trans isomerase OS=Escherichia coli (strain K12) OX=83333 GN=fklB PE=1 SV=2	0.668834	1.40616	0.103956	-0.0206997	0.420532	3.58643	0.281979	0.0573006
NFSA	Oxygen-insensitive NADPH nitroreductase OS=Escherichia coli (strain K12) OX=83333 GN=nfsA PE=1 SV=2	2.81691	2.24183	0.0668401	-0.0693583	0.943975	3.57642	0.221024	0.347997
IF1	Translation initiation factor IF-1 OS=Escherichia coli O139:H28 (strain E24377A / ETEC) OX=331111 GN=infA PE=3 SV=1	1.99594	4.88186	2.05453	0.13598	0.91034	3.56132	3.14718	0.226555
LPLA	Lipoate-protein ligase A OS=Escherichia coli O81 (strain ED1a) OX=585397 GN=lplA PE=3 SV=1	#N/A	1.96824	-0.110063	-0.105581	#N/A	3.55823	0.540015	0.367704
MUKF	Chromosome partition protein MukF OS=Escherichia coli (strain K12 / MC4100 / BW2952) OX=595496 GN=mukF PE=3 SV=1	3.65739	1.15653	0.178307	0.0746101	1.2911	3.54489	0.590263	0.202212
YQJG	Glutathionyl-hydroquinone reductase YqjG OS=Escherichia coli (strain K12) OX=83333 GN=yqjG PE=1 SV=1	3.65894	1.96633	0.0570019	-0.0282441	0.849527	3.54275	0.122916	0.0908025
GLNB	Nitrogen regulatory protein P-II 1 OS=Escherichia coli (strain K12) OX=83333 GN=glnB PE=1 SV=1	0.885413	2.5397	-0.314044	0.042174	0.719412	3.54062	1.08976	0.0801355
YIHX	Alpha-D-glucose 1-phosphate phosphatase YihX OS=Escherichia coli (strain K12) OX=83333 GN=yihX PE=1 SV=1	3.04208	2.8185	0.184598	0.00578324	0.927944	3.5394	0.697069	0.0091664
UDP	Uridine phosphorylase OS=Escherichia coli (strain K12) OX=83333 GN=udp PE=1 SV=3	2.15494	1.19436	-0.00856172	-0.0130141	1.13035	3.53812	0.0274559	0.0343982
RDGC	Recombination-associated protein RdgC OS=Escherichia coli (strain K12 / MC4100 / BW2952) OX=595496 GN=rdgC PE=3 SV=1	#N/A	2.84602	0.483769	0.295671	#N/A	3.53704	3.42748	0.454469
PTKA	PTS system galactitol-specific EIIA component OS=Escherichia coli (strain K12) OX=83333 GN=gatA PE=1 SV=1	2.85187	2.56423	-0.122086	-0.0304467	0.80718	3.53078	0.21537	0.0579645
ZAPD	Cell division protein ZapD OS=Escherichia coli (strain K12 / MC4100 / BW2952) OX=595496 GN=zapD PE=3 SV=1	2.54083	2.31347	0.376148	-0.0357795	0.753998	3.53033	1.19612	0.144805
FRMR	Transcriptional repressor FrmR OS=Escherichia coli O9:H4 (strain HS) OX=331112 GN=frmR PE=3 SV=1	3.4839	4.31806	1.13068	-0.0357413	0.759957	3.51562	1.87712	0.0221149
FABY	Probable acyltransferase FabY OS=Escherichia coli (strain K12) OX=83333 GN=fabY PE=2 SV=1	2.70592	1.30432	-0.00234874	0.00343801	1.23541	3.5144	0.013812	0.0165909
RF1	Peptide chain release factor 1 OS=Escherichia coli O139:H28 (strain E24377A / ETEC) OX=331111 GN=prfA PE=3 SV=1	#N/A	1.00309	0.0774489	0.0530494	#N/A	3.51204	1.14773	0.236801
YCHN	Protein YchN OS=Escherichia coli (strain K12) OX=83333 GN=ychN PE=1 SV=1	#N/A	2.13262	-0.225168	-0.0379689	#N/A	3.50665	0.564169	0.084676
MPL	UDP-N-acetylmuramate--L-alanyl-gamma-D-glutamyl-meso-2,6-diaminoheptandioate ligase OS=Escherichia coli (strain K12) OX=83333 GN=mpl PE=1 SV=3	#N/A	1.65119	0.223634	-0.0665353	#N/A	3.50439	0.658248	0.40937
PSRP	Phosphoenolpyruvate synthase regulatory protein OS=Escherichia coli (strain K12 / MC4100 / BW2952) OX=595496 GN=ppsR PE=3 SV=1	1.92095	1.43067	0.212379	0.00729108	1.09256	3.50334	1.03162	0.0232358
YCJR	3-dehydro-D-guloside 4-epimerase OS=Escherichia coli (strain K12) OX=83333 GN=ycjR PE=1 SV=2	#N/A	3.25426	#N/A	-0.0278877	#N/A	3.49242	#N/A	0.0432858
HXPB	Hexitol phosphatase B OS=Escherichia coli (strain K12) OX=83333 GN=hxpB PE=1 SV=1	#N/A	1.9641	0.2433	0.127151	#N/A	3.486	0.625832	1.03565
LOLA	Outer-membrane lipoprotein carrier protein OS=Escherichia coli (strain K12 / MC4100 / BW2952) OX=595496 GN=lolA PE=3 SV=1	#N/A	1.5813	0.223808	0.402502	#N/A	3.48579	1.43712	1.01228
RMLB1	dTDP-glucose 4,6-dehydratase 1 OS=Escherichia coli (strain K12) OX=83333 GN=rfbB PE=3 SV=2	2.48951	1.07665	0.0740713	-0.119975	0.78119	3.48426	0.664899	0.363362
RATA	Ribosome association toxin RatA OS=Escherichia coli (strain K12) OX=83333 GN=ratA PE=1 SV=1	#N/A	2.6116	0.0662804	-0.280904	#N/A	3.47812	0.148899	0.532077
PRPD	2-methylcitrate dehydratase OS=Escherichia coli (strain K12) OX=83333 GN=prpD PE=1 SV=3	2.48791	1.13205	-0.124431	-0.113939	1.25767	3.47611	1.23941	0.26804
ALKH	KHG/KDPG aldolase OS=Escherichia coli (strain K12) OX=83333 GN=eda PE=1 SV=1	#N/A	2.32602	0.0162429	-0.0405413	#N/A	3.47488	0.0476928	0.0796157
YEEN	Probable transcriptional regulatory protein YeeN OS=Escherichia coli (strain K12) OX=83333 GN=yeeN PE=1 SV=1	#N/A	1.53516	-0.00997834	-0.0152952	#N/A	3.4748	0.0411084	0.0338461
YIAG	Uncharacterized HTH-type transcriptional regulator YiaG OS=Escherichia coli (strain K12) OX=83333 GN=yiaG PE=4 SV=1	#N/A	4.00588	2.0549	0.748056	#N/A	3.47389	3.24265	1.65346
IHFB	Integration host factor subunit beta OS=Escherichia coli (strain K12 / MC4100 / BW2952) OX=595496 GN=ihfB PE=3 SV=1	1.87663	3.82054	1.34354	0.152718	0.991307	3.47105	2.12002	0.204951
RSMG	Ribosomal RNA small subunit methyltransferase G OS=Escherichia coli (strain K12 / MC4100 / BW2952) OX=595496 GN=rsmG PE=3 SV=1	#N/A	3.11119	0.448182	-0.0670304	#N/A	3.46897	1.88196	0.204912
ALF	Fructose-bisphosphate aldolase class 2 OS=Escherichia coli (strain K12) OX=83333 GN=fbaA PE=1 SV=2	2.01782	1.19085	-0.100486	-0.0268107	1.2958	3.46494	0.315426	0.0764891
ALF	Fructose-bisphosphate aldolase class 2 OS=Escherichia coli (strain K12) OX=83333 GN=fbaA PE=1 SV=2	2.01782	1.19085	-0.100486	-0.0268107	1.2958	3.46494	0.315426	0.0764891
YOAB	RutC family protein YoaB OS=Escherichia coli (strain K12) OX=83333 GN=yoaB PE=3 SV=1	#N/A	3.71652	0.0976891	-0.0610752	#N/A	3.46467	0.132246	0.104487
HIS4	1-(5-phosphoribosyl)-5-[(5-phosphoribosylamino)methylideneamino] imidazole-4-carboxamide isomerase OS=Escherichia coli O139:H28 (strain E24377A / ETEC) OX=331111 GN=hisA PE=3 SV=1	#N/A	1.10008	-0.186533	-0.0775471	#N/A	3.46447	0.676864	0.220454
YDIH	Uncharacterized protein YdiH OS=Escherichia coli (strain K12) OX=83333 GN=ydiH PE=4 SV=2	7.41746	3.14435	0.899218	0.31341	0.431815	3.45959	0.628734	0.338073
GSTB	Glutathione S-transferase GstB OS=Escherichia coli (strain K12) OX=83333 GN=gstB PE=1 SV=1	#N/A	2.48795	0.551323	0.0251752	#N/A	3.4575	0.635747	0.0905045
RSMC	Ribosomal RNA small subunit methyltransferase C OS=Escherichia coli (strain K12 / DH10B) OX=316385 GN=rsmC PE=3 SV=1	4.06681	3.68245	-0.196342	-0.0239181	1.13857	3.44576	1.63429	0.0514781
SYFA	Phenylalanine--tRNA ligase alpha subunit OS=Escherichia coli (strain K12 / MC4100 / BW2952) OX=595496 GN=pheS PE=3 SV=1	2.77583	1.07834	0.00331776	-0.0111115	0.942629	3.44362	0.026069	0.0620346
NUDK	GDP-mannose pyrophosphatase OS=Escherichia coli O139:H28 (strain E24377A / ETEC) OX=331111 GN=nudK PE=3 SV=1	#N/A	2.01863	-0.00186599	-0.0737115	#N/A	3.44226	0.00632404	0.102753
MINE	Cell division topological specificity factor OS=Escherichia coli (strain K12 / MC4100 / BW2952) OX=595496 GN=minE PE=3 SV=1	2.16378	3.69722	-0.0077308	-0.136436	1.00455	3.44016	0.00980775	0.595454
PXPC	5-oxoprolinase subunit C OS=Escherichia coli (strain K12) OX=83333 GN=pxpC PE=1 SV=1	#N/A	2.28527	-0.0442622	-0.0774111	#N/A	3.42779	0.0993745	0.225745
ERA	GTPase Era OS=Escherichia coli (strain K12 / MC4100 / BW2952) OX=595496 GN=era PE=3 SV=1	#N/A	2.6554	0.0338694	0.0634404	#N/A	3.4176	0.106557	0.326191
HEM2	Delta-aminolevulinic acid dehydratase OS=Escherichia coli (strain K12) OX=83333 GN=hemB PE=1 SV=2	2.48716	1.38169	0.0168714	0.0350149	1.02983	3.41474	0.0506018	0.0622086
RNC	Ribonuclease 3 OS=Escherichia coli (strain K12 / MC4100 / BW2952) OX=595496 GN=rnc PE=3 SV=1	#N/A	2.77038	0.0794587	0.00431554	#N/A	3.40993	0.209623	0.0422606
FLAV	Flavodoxin 1 OS=Escherichia coli (strain K12) OX=83333 GN=fldA PE=1 SV=2	0.83792	2.74978	0.287951	0.0186687	0.550687	3.40889	1.93326	0.0262756
QUEF	NADPH-dependent 7-cyano-7-deazaguanine reductase OS=Escherichia coli (strain K12 / MC4100 / BW2952) OX=595496 GN=queF PE=3 SV=1	#N/A	1.49733	0.109612	0.0396494	#N/A	3.40498	0.589396	0.222292
MSRC	Free methionine-R-sulfoxide reductase OS=Escherichia coli (strain K12) OX=83333 GN=msrC PE=1 SV=2	1.74486	2.90259	0.100621	-0.0132358	0.697665	3.39148	0.317622	0.0558585
GSHR	Glutathione reductase OS=Escherichia coli (strain K12) OX=83333 GN=gor PE=1 SV=1	3.54193	1.421	0.0981193	-0.0775319	0.940715	3.3876	0.59281	0.377623
DNAG	DNA primase OS=Escherichia coli (strain K12) OX=83333 GN=dnaG PE=1 SV=1	#N/A	1.25199	-0.0509558	0.0505171	#N/A	3.38744	0.208724	0.0437517
CRA	Catabolite repressor/activator OS=Escherichia coli (strain K12) OX=83333 GN=cra PE=1 SV=1	4.56875	1.93773	0.0959075	-0.0900029	1.02824	3.37727	0.302019	0.169991
TRXB	Thioredoxin reductase OS=Escherichia coli (strain K12) OX=83333 GN=trxB PE=1 SV=2	#N/A	1.51915	0.0793686	-0.0440544	#N/A	3.37354	0.405165	0.208777
ISPE	4-diphosphocytidyl-2-C-methyl-D-erythritol kinase OS=Escherichia coli O9:H4 (strain HS) OX=331112 GN=ispE PE=3 SV=1	#N/A	2.62731	0.00784857	-0.0212795	#N/A	3.37353	0.0271737	0.099486
QUEE	7-carboxy-7-deazaguanine synthase OS=Escherichia coli (strain K12) OX=83333 GN=queE PE=3 SV=1	#N/A	4.0734	0.224994	0.140784	#N/A	3.37203	1.43794	0.544729
GABT	4-aminobutyrate aminotransferase GabT OS=Escherichia coli (strain K12) OX=83333 GN=gabT PE=1 SV=1	2.75084	1.24155	-0.109055	-0.0504577	1.06334	3.37098	1.66475	0.292099
RS11	30S ribosomal protein S11 OS=Escherichia coli O139:H28 (strain E24377A / ETEC) OX=331111 GN=rpsK PE=3 SV=1	2.34792	2.84521	0.932661	0.132044	1.25552	3.37067	1.67163	0.75408
SPEB	Agmatinase OS=Escherichia coli (strain K12 / MC4100 / BW2952) OX=595496 GN=speB PE=3 SV=1	2.13686	1.86863	0.127619	0.13866	1.23526	3.35647	1.12446	0.371558
RSGA	Small ribosomal subunit biogenesis GTPase RsgA OS=Escherichia coli O127:H6 (strain E2348/69 / EPEC) OX=574521 GN=rsgA PE=3 SV=1	#N/A	2.39385	-0.215067	0.214465	#N/A	3.35559	0.798103	0.463806
ISCU	Iron-sulfur cluster assembly scaffold protein IscU OS=Escherichia coli (strain K12) OX=83333 GN=iscU PE=1 SV=1	1.08265	2.74209	0.534091	0.0118443	0.725641	3.3548	1.02314	0.0553416
ASTB	N-succinylarginine dihydrolase OS=Escherichia coli (strain K12 / MC4100 / BW2952) OX=595496 GN=astB PE=3 SV=1	2.11069	1.43804	0.181138	-0.180455	1.10761	3.35176	1.38874	0.410959
ARGT	Lysine/arginine/ornithine-binding periplasmic protein OS=Escherichia coli (strain K12) OX=83333 GN=argT PE=1 SV=3	1.76964	1.97648	0.692832	0.517247	0.891678	3.34713	2.07585	0.924634
PSTS	Phosphate-binding protein PstS OS=Escherichia coli (strain K12) OX=83333 GN=pstS PE=1 SV=1	5.20051	4.27748	0.335949	0.216762	0.858283	3.34636	0.599392	0.224857
GSTA	Glutathione S-transferase GstA OS=Escherichia coli (strain K12) OX=83333 GN=gstA PE=1 SV=1	4.30125	2.21955	0.415487	-0.041583	0.699433	3.34171	1.87995	0.108007
MTFA	Protein MtfA OS=Escherichia coli (strain K12 / MC4100 / BW2952) OX=595496 GN=mtfA PE=3 SV=1	#N/A	2.74457	0.127274	-0.0782636	#N/A	3.32575	0.185709	0.082322
RSEB	Sigma-E factor regulatory protein RseB OS=Escherichia coli (strain K12) OX=83333 GN=rseB PE=1 SV=1	1.5044	1.03575	-0.366543	-0.352344	0.773813	3.31553	1.20059	1.97539
HSCB	Co-chaperone protein HscB OS=Escherichia coli (strain K12 / MC4100 / BW2952) OX=595496 GN=hscB PE=3 SV=1	#N/A	3.10748	0.267589	-0.16011	#N/A	3.31496	0.202805	0.111506
XYLB	Xylulose kinase OS=Escherichia coli (strain K12) OX=83333 GN=xylB PE=1 SV=1	#N/A	3.9472	0.261044	-0.0493668	#N/A	3.31191	0.790863	0.0544825
PANZ	PanD regulatory factor OS=Escherichia coli (strain K12) OX=83333 GN=panZ PE=1 SV=1	#N/A	3.86879	0.277475	-0.00874567	#N/A	3.30103	0.821964	0.045696
MURQ	N-acetylmuramic acid 6-phosphate etherase OS=Escherichia coli O17:K52:H18 (strain UMN026 / ExPEC) OX=585056 GN=murQ PE=3 SV=1	#N/A	2.11929	#N/A	#N/A	#N/A	3.28996	#N/A	#N/A
TPX	Thiol peroxidase OS=Escherichia coli (strain K12) OX=83333 GN=tpx PE=1 SV=2	1.32319	1.87732	0.0157943	-0.0785049	0.770676	3.28937	0.0506437	0.180081
3MG1	DNA-3-methyladenine glycosylase 1 OS=Escherichia coli (strain K12) OX=83333 GN=tag PE=1 SV=1	#N/A	4.71316	0.309382	0.0566471	#N/A	3.28777	1.16988	0.19503
YHBS	Uncharacterized N-acetyltransferase YhbS OS=Escherichia coli (strain K12) OX=83333 GN=yhbS PE=3 SV=1	2.06709	2.71734	-0.0587432	0.128036	0.977586	3.27814	0.137522	0.386572
PTGA	PTS system glucose-specific EIIA component OS=Escherichia coli (strain K12) OX=83333 GN=crr PE=1 SV=2	1.73582	3.22944	-0.199933	-0.129687	0.944663	3.27331	0.81024	0.244925
CHAB	Putative cation transport regulator ChaB OS=Escherichia coli (strain K12) OX=83333 GN=chaB PE=3 SV=1	1.72529	3.8546	3.27451	-0.263748	0.586732	3.25166	1.84415	0.380205
ORN	Oligoribonuclease OS=Escherichia coli O9:H4 (strain HS) OX=331112 GN=orn PE=3 SV=1	#N/A	2.32402	0.450763	0.14206	#N/A	3.2463	1.33751	0.486594
RSMJ	Ribosomal RNA small subunit methyltransferase J OS=Escherichia coli (strain K12 / MC4100 / BW2952) OX=595496 GN=rsmJ PE=3 SV=1	#N/A	1.61523	-0.0479475	0.036006	#N/A	3.24164	0.222764	0.109685
RSME	Ribosomal RNA small subunit methyltransferase E OS=Escherichia coli (strain K12) OX=83333 GN=rsmE PE=1 SV=1	5.81696	3.3202	-0.0733388	-0.117212	0.828498	3.2309	0.479998	0.479724
MUKE	Chromosome partition protein MukE OS=Escherichia coli (strain K12) OX=83333 GN=mukE PE=1 SV=5	#N/A	2.53435	0.111641	-0.108217	#N/A	3.22482	0.445039	0.546092
NADK	NAD kinase OS=Escherichia coli O7:K1 (strain IAI39 / ExPEC) OX=585057 GN=nadK PE=3 SV=1	#N/A	2.1115	0.0346436	-0.198297	#N/A	3.21992	0.192116	0.471696
DDLB	D-alanine--D-alanine ligase B OS=Escherichia coli (strain K12) OX=83333 GN=ddlB PE=1 SV=3	2.97562	1.97648	-0.0937074	-0.00362847	1.28939	3.21817	0.566189	0.00514186
RS19	30S ribosomal protein S19 OS=Escherichia coli O139:H28 (strain E24377A / ETEC) OX=331111 GN=rpsS PE=3 SV=1	1.88167	4.80163	2.33998	0.0860506	1.01649	3.21645	3.77602	0.340901
RECR	Recombination protein RecR OS=Escherichia coli (strain K12 / MC4100 / BW2952) OX=595496 GN=recR PE=3 SV=1	#N/A	2.74867	0.313743	-0.108399	#N/A	3.21554	1.0872	0.0341082
RPOZ	DNA-directed RNA polymerase subunit omega OS=Escherichia coli (strain K12 / MC4100 / BW2952) OX=595496 GN=rpoZ PE=3 SV=1	2.32216	3.54437	0.413249	-0.207895	0.647114	3.21285	0.926494	0.642376
HXPA	Hexitol phosphatase A OS=Escherichia coli (strain K12) OX=83333 GN=hxpA PE=1 SV=2	2.90821	3.17168	0.111103	-0.151215	1.11377	3.20721	0.563304	1.0711
EBGR	HTH-type transcriptional regulator EbgR OS=Escherichia coli (strain K12) OX=83333 GN=ebgR PE=4 SV=2	#N/A	2.2824	0.117525	-0.138929	#N/A	3.20638	0.832729	0.722275
TESA	Thioesterase 1/protease 1/lysophospholipase L1 OS=Escherichia coli (strain K12) OX=83333 GN=tesA PE=1 SV=1	2.77496	1.6375	0.557908	0.504795	1.23607	3.20444	1.64033	2.59261
RARA	Replication-associated recombination protein A OS=Escherichia coli (strain K12) OX=83333 GN=rarA PE=1 SV=1	#N/A	1.62748	-0.121644	0.127492	#N/A	3.20274	0.612095	0.536722
GPMA	2,3-bisphosphoglycerate-dependent phosphoglycerate mutase OS=Escherichia coli (strain K12 / MC4100 / BW2952) OX=595496 GN=gpmA PE=3 SV=1	1.84885	1.16111	0.125257	-0.0148973	1.06225	3.19526	0.636462	0.0633301
GSIB	Glutathione-binding protein GsiB OS=Escherichia coli O1:K1 / APEC OX=405955 GN=gsiB PE=3 SV=2	0.674795	2.42546	-0.0976544	-0.18837	0.49118	3.18798	0.523139	0.856852
PTSN	Nitrogen regulatory protein OS=Escherichia coli (strain K12) OX=83333 GN=ptsN PE=1 SV=1	#N/A	4.45724	0.293261	-0.130537	#N/A	3.16544	0.804967	0.275685
END8	Endonuclease 8 OS=Escherichia coli O139:H28 (strain E24377A / ETEC) OX=331111 GN=nei PE=3 SV=1	#N/A	4.93753	-0.635639	-0.321052	#N/A	3.16301	0.408156	0.352819
GLO2	Hydroxyacylglutathione hydrolase OS=Escherichia coli O139:H28 (strain E24377A / ETEC) OX=331111 GN=gloB PE=3 SV=1	#N/A	2.59797	0.121703	-0.0898059	#N/A	3.1619	0.75184	0.233185
PLPHP	Pyridoxal phosphate homeostasis protein OS=Escherichia coli (strain K12) OX=83333 GN=yggS PE=1 SV=1	#N/A	3.42954	0.160019	-0.0554345	#N/A	3.16073	0.671459	0.275365
YCIT	Uncharacterized HTH-type transcriptional regulator YciT OS=Escherichia coli (strain K12) OX=83333 GN=yciT PE=4 SV=1	#N/A	1.45906	0.084739	-0.0230377	#N/A	3.14211	0.279029	0.0632776
RNG	Ribonuclease G OS=Escherichia coli (strain K12) OX=83333 GN=rng PE=1 SV=2	4.71782	1.2555	-0.163635	-0.0122664	0.841572	3.12897	0.630828	0.0283973
ROXA	50S ribosomal protein L16 3-hydroxylase OS=Escherichia coli (strain K12) OX=83333 GN=roxA PE=1 SV=2	4.53414	1.22366	-0.136997	-0.266328	1.04277	3.12521	1.26029	1.0411
MNGR	Mannosyl-D-glycerate transport/metabolism system repressor MngR OS=Escherichia coli (strain K12) OX=83333 GN=mngR PE=1 SV=1	#N/A	3.14659	-0.143748	0.0382658	#N/A	3.12333	1.21783	0.153778
ARGB	Acetylglutamate kinase OS=Escherichia coli (strain K12 / MC4100 / BW2952) OX=595496 GN=argB PE=3 SV=1	2.94679	1.87488	0.159605	0.0514648	0.943455	3.12166	0.344799	0.0685078
YQAB	Fructose-1-phosphate phosphatase YqaB OS=Escherichia coli (strain K12) OX=83333 GN=yqaB PE=1 SV=1	#N/A	2.70367	0.0617507	-0.253518	#N/A	3.12158	0.31529	0.290789
YGGL	Uncharacterized protein YggL OS=Escherichia coli (strain K12) OX=83333 GN=yggL PE=4 SV=2	#N/A	3.27263	-0.17951	0.065287	#N/A	3.11694	0.686298	0.132807
YEAD	Putative glucose-6-phosphate 1-epimerase OS=Escherichia coli (strain K12) OX=83333 GN=yeaD PE=1 SV=2	1.63013	1.50527	-0.00780896	-0.0896357	0.474147	3.1066	0.0263487	0.183193
XGPT	Xanthine-guanine phosphoribosyltransferase OS=Escherichia coli (strain K12 / MC4100 / BW2952) OX=595496 GN=gpt PE=3 SV=1	#N/A	2.48568	0.0666614	-0.0528149	#N/A	3.106	0.527824	0.262525
RFAF	ADP-heptose--LPS heptosyltransferase 2 OS=Escherichia coli (strain K12) OX=83333 GN=rfaF PE=1 SV=1	#N/A	2.31881	-0.212268	-0.267603	#N/A	3.10124	0.262666	0.769586
GLO22	Hydroxyacylglutathione hydrolase GloC OS=Escherichia coli (strain K12) OX=83333 GN=gloC PE=1 SV=1	1.96839	1.92754	0.0068201	-0.0851382	1.07094	3.09709	0.0126621	0.205205
IPYR	Inorganic pyrophosphatase OS=Escherichia coli (strain K12) OX=83333 GN=ppa PE=1 SV=2	1.16688	1.45963	-0.614013	-0.0570821	0.710073	3.08988	3.10919	0.149348
YEGU	Uncharacterized protein YegU OS=Escherichia coli (strain K12) OX=83333 GN=yegU PE=3 SV=1	#N/A	1.40025	-0.21765	-0.139794	#N/A	3.08956	2.15837	0.222612
KAD	Adenylate kinase OS=Escherichia coli (strain K12 / MC4100 / BW2952) OX=595496 GN=adk PE=3 SV=1	0.854359	2.01342	-0.0243904	-0.0807789	0.439217	3.08648	0.140517	0.272471
PPIB	Peptidyl-prolyl cis-trans isomerase B OS=Escherichia coli (strain K12) OX=83333 GN=ppiB PE=1 SV=2	#N/A	3.46805	0.0445479	0.0694924	#N/A	3.08537	0.0868821	0.0877444
YCGB	Uncharacterized protein YcgB OS=Escherichia coli (strain K12) OX=83333 GN=ycgB PE=4 SV=2	0.995728	1.18438	0.0449936	-0.00113921	1.12909	3.08312	0.190928	0.0398603
AGAR	Putative aga operon transcriptional repressor OS=Escherichia coli (strain K12) OX=83333 GN=agaR PE=4 SV=1	#N/A	2.45637	0.0845625	0.0910175	#N/A	3.08281	0.236528	0.60884
YAJL	Protein/nucleic acid deglycase 3 OS=Escherichia coli (strain K12) OX=83333 GN=yajL PE=1 SV=2	3.76721	2.49405	-0.176021	0.0301429	1.05527	3.08242	0.597394	0.0960701
YCEM	Putative oxidoreductase YceM OS=Escherichia coli (strain K12) OX=83333 GN=yceM PE=1 SV=1	8.27863	2.89672	0.170423	-0.074169	1.12073	3.08225	0.457747	0.212512
SODM	Superoxide dismutase [Mn] OS=Escherichia coli (strain K12) OX=83333 GN=sodA PE=1 SV=2	1.50591	2.79976	0.158978	-0.0443952	0.92343	3.08204	0.295913	0.124827
DGOR	Galactonate operon transcriptional repressor OS=Escherichia coli (strain K12) OX=83333 GN=dgoR PE=4 SV=4	#N/A	3.64315	0.161914	-0.111186	#N/A	3.06668	0.806254	0.181318
GNSA	Protein GnsA OS=Escherichia coli (strain K12) OX=83333 GN=gnsA PE=1 SV=1	#N/A	3.8667	0.699211	-0.0554452	#N/A	3.06663	2.35656	0.0120709
IXTPA	dITP/XTP pyrophosphatase OS=Escherichia coli (strain K12) OX=83333 GN=rdgB PE=1 SV=1	2.13352	3.37752	-0.464481	-0.035195	0.813194	3.06203	1.10825	0.104928
ACRR	HTH-type transcriptional regulator AcrR OS=Escherichia coli (strain K12) OX=83333 GN=acrR PE=1 SV=1	#N/A	1.5359	-0.362975	-0.0190891	#N/A	3.06038	1.01393	0.0903991
NANE	Putative N-acetylmannosamine-6-phosphate 2-epimerase OS=Escherichia coli O7:K1 (strain IAI39 / ExPEC) OX=585057 GN=nanE PE=3 SV=1	#N/A	2.50437	-0.192273	-0.126115	#N/A	3.04643	0.828779	0.609702
YHHX	Uncharacterized oxidoreductase YhhX OS=Escherichia coli (strain K12) OX=83333 GN=yhhX PE=1 SV=1	#N/A	2.24193	-0.000783343	-0.0470651	#N/A	3.0457	0.00215084	0.106766
SFGH2	S-formylglutathione hydrolase YeiG OS=Escherichia coli O139:H28 (strain E24377A / ETEC) OX=331111 GN=yeiG PE=3 SV=1	#N/A	2.1873	-0.0730281	-0.263428	#N/A	3.02319	0.160555	0.350196
GALS	HTH-type transcriptional regulator GalS OS=Escherichia coli (strain K12) OX=83333 GN=galS PE=1 SV=2	4.53555	2.22833	0.160035	-0.0266697	1.05905	3.02125	0.224326	0.0251659
GLGX	Glycogen debranching enzyme OS=Escherichia coli O9:H4 (strain HS) OX=331112 GN=glgX PE=3 SV=1	3.00223	1.16449	0.0938978	0.0104017	0.993742	3.01261	0.380832	0.0378698
TSAE	tRNA threonylcarbamoyladenosine biosynthesis protein TsaE OS=Escherichia coli (strain K12) OX=83333 GN=tsaE PE=1 SV=1	#N/A	3.9133	-0.0896997	0.0392595	#N/A	3.00637	0.66905	0.184188
HPF	Ribosome hibernation promoting factor OS=Escherichia coli (strain K12) OX=83333 GN=hpf PE=1 SV=1	#N/A	4.40906	0.224366	-0.0355491	#N/A	3.00532	0.483056	0.113176
RISB	6,7-dimethyl-8-ribityllumazine synthase OS=Escherichia coli (strain K12 / MC4100 / BW2952) OX=595496 GN=ribH PE=3 SV=1	0.674766	3.21137	-0.00934546	-0.0665125	0.422871	2.98959	0.033423	0.115337
OTC	Ornithine carbamoyltransferase OS=Escherichia coli O139:H28 (strain E24377A / ETEC) OX=331111 GN=argI PE=3 SV=1	#N/A	1.69628	0.014594	-0.175963	#N/A	2.98906	0.0267284	0.289563
PPIA	Peptidyl-prolyl cis-trans isomerase A OS=Escherichia coli (strain K12) OX=83333 GN=ppiA PE=1 SV=1	1.9866	3.85164	0.440817	0.274546	0.900463	2.98835	0.980581	0.821676
RRAA	Regulator of ribonuclease activity A OS=Escherichia coli (strain K12 / MC4100 / BW2952) OX=595496 GN=rraA PE=3 SV=1	#N/A	1.86396	0.0743034	-0.117973	#N/A	2.98824	0.316821	0.527388
MALZ	Maltodextrin glucosidase OS=Escherichia coli (strain K12) OX=83333 GN=malZ PE=1 SV=5	#N/A	1.80284	0.107122	-0.156101	#N/A	2.98473	1.68265	0.535956
RUVB	Holliday junction ATP-dependent DNA helicase RuvB OS=Escherichia coli (strain K12 / MC4100 / BW2952) OX=595496 GN=ruvB PE=3 SV=1	#N/A	1.42968	0.29086	-0.0149559	#N/A	2.98276	0.574306	0.0177804
RNK	Regulator of nucleoside diphosphate kinase OS=Escherichia coli (strain K12) OX=83333 GN=rnk PE=1 SV=1	#N/A	2.4383	-0.0333942	-0.0783289	#N/A	2.97934	0.081383	0.479484
OPPF	Oligopeptide transport ATP-binding protein OppF OS=Escherichia coli (strain K12) OX=83333 GN=oppF PE=3 SV=1	0.837749	1.01411	-0.392554	-0.0982456	0.83853	2.97154	0.870017	0.0659096
NDK	Nucleoside diphosphate kinase OS=Escherichia coli (strain K12 / MC4100 / BW2952) OX=595496 GN=ndk PE=3 SV=1	1.31539	2.35141	-0.169596	-0.120853	1.12478	2.96995	0.485948	0.290156
RMLD	dTDP-4-dehydrorhamnose reductase OS=Escherichia coli OX=562 GN=rfbD PE=1 SV=1	#N/A	2.27016	0.12188	-0.125383	#N/A	2.96646	0.945087	0.392745
SRLD	Sorbitol-6-phosphate 2-dehydrogenase OS=Escherichia coli (strain K12) OX=83333 GN=srlD PE=1 SV=2	#N/A	3.0726	-0.109321	-0.0239038	#N/A	2.96552	0.29076	0.0838451
NAGB	Glucosamine-6-phosphate deaminase OS=Escherichia coli (strain K12 / MC4100 / BW2952) OX=595496 GN=nagB PE=3 SV=1	#N/A	1.42763	0.165224	-0.0865621	#N/A	2.96239	0.48676	0.283492
PDXH	Pyridoxine/pyridoxamine 5'-phosphate oxidase OS=Escherichia coli O157:H7 OX=83334 GN=pdxH PE=3 SV=1	#N/A	1.8896	-0.136426	-0.1628	#N/A	2.95677	0.353828	0.867952
YBFF	Esterase YbfF OS=Escherichia coli (strain K12) OX=83333 GN=ybfF PE=1 SV=1	4.16494	2.46321	0.0950065	-0.0855844	0.883924	2.95221	0.343818	0.132247
ZNTR	HTH-type transcriptional regulator ZntR OS=Escherichia coli (strain K12) OX=83333 GN=zntR PE=1 SV=1	#N/A	5.01817	#N/A	-0.0488255	#N/A	2.94743	#N/A	0.13308
MURE	UDP-N-acetylmuramoyl-L-alanyl-D-glutamate--2,6-diaminopimelate ligase OS=Escherichia coli O157:H7 OX=83334 GN=murE PE=3 SV=3	#N/A	1.61277	0.0105599	-0.0431376	#N/A	2.9428	0.0415372	0.0531459
PPNP	Pyrimidine/purine nucleoside phosphorylase OS=Escherichia coli (strain K12 / MC4100 / BW2952) OX=595496 GN=ppnP PE=3 SV=1	#N/A	3.32878	0.00480074	-0.0614145	#N/A	2.94225	0.0070869	0.131148
COAA	Pantothenate kinase OS=Escherichia coli (strain K12 / MC4100 / BW2952) OX=595496 GN=coaA PE=3 SV=1	#N/A	1.69522	0.0377946	0.0410837	#N/A	2.94196	0.120641	0.0871264
FABD	Malonyl CoA-acyl carrier protein transacylase OS=Escherichia coli (strain K12) OX=83333 GN=fabD PE=1 SV=2	2.53113	1.11092	0.0749652	-0.0278905	0.958326	2.93297	0.490419	0.0739259
SDHM	L-serine dehydratase 2 OS=Escherichia coli (strain K12) OX=83333 GN=sdaB PE=2 SV=2	0.802119	1.21695	0.449708	0.214583	0.423928	2.93237	1.86469	1.08344
RBSB	Ribose import binding protein RbsB OS=Escherichia coli (strain K12) OX=83333 GN=rbsB PE=1 SV=1	2.05716	2.10945	0.768195	0.654791	0.759555	2.92792	2.63553	1.57801
LRP	Leucine-responsive regulatory protein OS=Escherichia coli (strain K12) OX=83333 GN=lrp PE=1 SV=2	2.8724	2.6748	-0.114379	0.0693979	0.986199	2.91689	0.547103	0.776137
PEPT	Peptidase T OS=Escherichia coli (strain K12 / MC4100 / BW2952) OX=595496 GN=pepT PE=3 SV=1	3.07632	1.2771	-0.124905	-0.0336217	1.22972	2.90955	0.278458	0.112352
PDHR	Pyruvate dehydrogenase complex repressor OS=Escherichia coli (strain K12) OX=83333 GN=pdhR PE=1 SV=1	#N/A	3.64118	0.30517	-0.571308	#N/A	2.9049	0.476029	0.301535
PPIC	Peptidyl-prolyl cis-trans isomerase C OS=Escherichia coli (strain K12) OX=83333 GN=ppiC PE=1 SV=2	4.82647	4.27443	0.320194	-0.00891391	0.995701	2.9034	0.611383	0.0202145
PSPF	Psp operon transcriptional activator OS=Escherichia coli (strain K12) OX=83333 GN=pspF PE=1 SV=2	#N/A	2.0385	-0.227555	-0.157863	#N/A	2.90266	0.644808	0.42628
ZUR	Zinc uptake regulation protein OS=Escherichia coli (strain K12) OX=83333 GN=zur PE=1 SV=1	#N/A	2.75597	0.142721	0.00564065	#N/A	2.90136	0.785376	0.0518021
YQIK	Flotillin family inner membrane protein YqiK OS=Escherichia coli (strain K12) OX=83333 GN=yqiK PE=1 SV=1	2.51876	1.90842	#N/A	#N/A	1.29122	2.89937	#N/A	#N/A
FECE	Fe(3+) dicitrate transport ATP-binding protein FecE OS=Escherichia coli (strain K12) OX=83333 GN=fecE PE=2 SV=1	#N/A	1.97042	0.0599123	-0.16658	#N/A	2.89736	0.0492023	0.0862457
CYSP	Thiosulfate-binding protein OS=Escherichia coli (strain K12) OX=83333 GN=cysP PE=1 SV=1	1.91436	1.94994	0.222202	0.117879	1.1798	2.89611	0.943828	1.68573
HNS	DNA-binding protein H-NS OS=Escherichia coli (strain K12) OX=83333 GN=hns PE=1 SV=2	1.65955	3.57009	0.382487	0.156585	0.810298	2.89313	0.98866	0.461785
RIBD	Riboflavin biosynthesis protein RibD OS=Escherichia coli (strain K12) OX=83333 GN=ribD PE=1 SV=1	#N/A	1.83053	0.0678827	-0.161468	#N/A	2.89041	0.164779	0.468077
CYSG	Siroheme synthase OS=Escherichia coli O127:H6 (strain E2348/69 / EPEC) OX=574521 GN=cysG PE=3 SV=1	#N/A	1.16218	0.17397	0.073594	#N/A	2.89008	1.82169	0.372349
YQGE	UPF0301 protein YqgE OS=Escherichia coli (strain K12 / MC4100 / BW2952) OX=595496 GN=yqgE PE=3 SV=1	#N/A	2.12009	-0.0495622	0.052665	#N/A	2.8861	0.0659141	0.0904675
APAG	Protein ApaG OS=Escherichia coli (strain K12 / MC4100 / BW2952) OX=595496 GN=apaG PE=3 SV=1	1.88476	2.27747	-0.00306078	-0.0508693	0.691859	2.8807	0.00911632	0.128901
BIOH	Pimeloyl-[acyl-carrier protein] methyl ester esterase OS=Escherichia coli (strain K12 / MC4100 / BW2952) OX=595496 GN=bioH PE=3 SV=1	6.77598	2.71011	0.309871	-0.0837746	0.781826	2.87911	0.557147	0.199954
KDSB	3-deoxy-manno-octulosonate cytidylyltransferase OS=Escherichia coli (strain K12 / MC4100 / BW2952) OX=595496 GN=kdsB PE=3 SV=1	#N/A	1.40975	0.163952	-0.0636943	#N/A	2.87654	0.941126	0.384786
AROF	Phospho-2-dehydro-3-deoxyheptonate aldolase, Tyr-sensitive OS=Escherichia coli (strain K12) OX=83333 GN=aroF PE=1 SV=1	3.73421	1.13618	0.137126	0.0233677	0.786729	2.87393	1.32526	0.0409256
YQJI	Transcriptional regulator YqjI OS=Escherichia coli (strain K12) OX=83333 GN=yqjI PE=1 SV=1	#N/A	2.56415	-0.034794	-0.0465841	#N/A	2.87062	0.11499	0.136057
YCCU	Uncharacterized protein YccU OS=Escherichia coli (strain K12) OX=83333 GN=yccU PE=1 SV=2	#N/A	3.12895	-0.121803	0.00362226	#N/A	2.86983	0.418466	0.0119205
SFGH1	S-formylglutathione hydrolase FrmB OS=Escherichia coli O139:H28 (strain E24377A / ETEC) OX=331111 GN=frmB PE=3 SV=1	#N/A	3.27523	-0.134434	-0.122462	#N/A	2.86889	0.264159	0.297109
RP54	RNA polymerase sigma-54 factor OS=Escherichia coli (strain K12) OX=83333 GN=rpoN PE=1 SV=2	2.73425	0.997733	-0.0414336	0.0415776	0.906843	2.86773	0.195821	0.126375
TOP1	DNA topoisomerase 1 OS=Escherichia coli (strain K12) OX=83333 GN=topA PE=1 SV=2	2.82006	1.44078	0.048114	0.0237063	1.27264	2.86462	0.175847	0.211181
YMDB	O-acetyl-ADP-ribose deacetylase OS=Escherichia coli (strain K12) OX=83333 GN=ymdB PE=1 SV=1	#N/A	3.0704	-0.0458509	-0.0727627	#N/A	2.85647	0.166316	0.236747
HEMN	Oxygen-independent coproporphyrinogen III oxidase OS=Escherichia coli (strain K12) OX=83333 GN=hemN PE=1 SV=4	3.35279	1.6632	-0.082785	-0.14821	0.910651	2.8557	0.235238	0.323517
TSAC	Threonylcarbamoyl-AMP synthase OS=Escherichia coli (strain K12 / DH10B) OX=316385 GN=tsaC PE=3 SV=1	2.24325	2.73604	-0.0981352	-0.10682	0.937406	2.8538	0.375758	0.147179
MAZG	Nucleoside triphosphate pyrophosphohydrolase OS=Escherichia coli (strain K12) OX=83333 GN=mazG PE=1 SV=1	#N/A	1.18039	0.152215	-0.0328738	#N/A	2.85296	0.195458	0.0186537
LEUD	3-isopropylmalate dehydratase small subunit OS=Escherichia coli (strain K12 / MC4100 / BW2952) OX=595496 GN=leuD PE=3 SV=1	#N/A	2.57466	0.00375134	-0.109653	#N/A	2.85116	0.0142319	0.282459
YQHD	Alcohol dehydrogenase YqhD OS=Escherichia coli (strain K12) OX=83333 GN=yqhD PE=1 SV=1	#N/A	1.15989	-0.0942085	0.0441053	#N/A	2.84914	0.150038	0.0599515
RS8	30S ribosomal protein S8 OS=Escherichia coli O139:H28 (strain E24377A / ETEC) OX=331111 GN=rpsH PE=3 SV=1	1.76553	2.92815	-0.0964759	0.10254	1.15042	2.84899	0.172443	0.170277
CSPA	Cold shock protein CspA OS=Escherichia coli (strain K12) OX=83333 GN=cspA PE=1 SV=2	1.57299	4.90333	0.965745	-0.0207802	1.03109	2.84861	1.07604	0.0412484
XERD	Tyrosine recombinase XerD OS=Escherichia coli (strain K12) OX=83333 GN=xerD PE=1 SV=1	#N/A	2.40185	0.54103	0.00768275	#N/A	2.8485	2.10357	0.0207834
RPIR	HTH-type transcriptional regulator RpiR OS=Escherichia coli O6:H1 (strain CFT073 / ATCC 700928 / UPEC) OX=199310 GN=rpiR PE=3 SV=1	#N/A	1.20454	0.236621	0.156969	#N/A	2.84353	2.33528	0.878835
RLMF	Ribosomal RNA large subunit methyltransferase F OS=Escherichia coli (strain K12 / MC4100 / BW2952) OX=595496 GN=rlmF PE=3 SV=1	#N/A	2.76701	-0.202418	-0.0825654	#N/A	2.83882	0.22125	0.376117
TRPC	Tryptophan biosynthesis protein TrpCF OS=Escherichia coli (strain K12) OX=83333 GN=trpC PE=1 SV=4	#N/A	1.07301	0.00326426	-0.128045	#N/A	2.83131	0.0104365	0.470578
TRMJ	tRNA (cytidine/uridine-2'-O-)-methyltransferase TrmJ OS=Escherichia coli (strain K12) OX=83333 GN=trmJ PE=1 SV=1	#N/A	1.95494	0.112436	-0.0589275	#N/A	2.82225	0.19491	0.183106
ARGR	Arginine repressor OS=Escherichia coli (strain K12 / MC4100 / BW2952) OX=595496 GN=argR PE=3 SV=1	#N/A	2.22464	0.330431	0.0592265	#N/A	2.81412	0.948459	0.083389
LIPA	Lipoyl synthase OS=Escherichia coli (strain K12 / MC4100 / BW2952) OX=595496 GN=lipA PE=3 SV=1	3.73999	1.24283	0.143227	0.000403296	1.0451	2.80158	0.220784	0.0391613
GLRX3	Glutaredoxin 3 OS=Escherichia coli O157:H7 OX=83334 GN=grxC PE=3 SV=2	2.27833	4.79267	2.5992	-0.141664	0.926885	2.80038	4.11551	0.465638
BAER	Transcriptional regulatory protein BaeR OS=Escherichia coli (strain K12) OX=83333 GN=baeR PE=1 SV=1	6.50563	2.49732	0.201113	0.034416	0.92395	2.7994	1.8122	0.393234
HEM3	Porphobilinogen deaminase OS=Escherichia coli O45:K1 (strain S88 / ExPEC) OX=585035 GN=hemC PE=3 SV=1	#N/A	1.46849	0.186643	-0.0453382	#N/A	2.79738	0.734023	0.233044
RL11	50S ribosomal protein L11 OS=Escherichia coli O139:H28 (strain E24377A / ETEC) OX=331111 GN=rplK PE=3 SV=1	1.34512	2.69849	-0.200383	-0.01924	0.905357	2.79015	0.217398	0.0628705
IHFA	Integration host factor subunit alpha OS=Escherichia coli (strain K12 / MC4100 / BW2952) OX=595496 GN=ihfA PE=3 SV=1	2.9492	3.8767	2.5303	-0.116548	1.21192	2.78891	2.01834	0.253404
PDXA	4-hydroxythreonine-4-phosphate dehydrogenase OS=Escherichia coli O139:H28 (strain E24377A / ETEC) OX=331111 GN=pdxA PE=3 SV=1	#N/A	1.36422	0.208826	-0.134582	#N/A	2.78494	1.1056	0.217878
QOR2	Quinone oxidoreductase 2 OS=Escherichia coli (strain K12) OX=83333 GN=qorB PE=1 SV=1	#N/A	2.09407	0.0107092	-0.0386762	#N/A	2.78414	0.0812493	0.0856796
HEXR	HTH-type transcriptional regulator HexR OS=Escherichia coli (strain K12) OX=83333 GN=hexR PE=3 SV=2	#N/A	2.00476	-0.0326907	0.0389264	#N/A	2.77594	0.150822	0.103128
YAEP	UPF0253 protein YaeP OS=Escherichia coli (strain K12 / MC4100 / BW2952) OX=595496 GN=yaeP PE=3 SV=1	4.64088	4.03552	0.691042	0.0537826	0.550377	2.77424	0.426939	0.187427
NADC	Nicotinate-nucleotide pyrophosphorylase [carboxylating] OS=Escherichia coli (strain K12) OX=83333 GN=nadC PE=3 SV=7	#N/A	1.19817	0.181708	-0.0669599	#N/A	2.7719	1.3946	0.199642
YIBF	Uncharacterized GST-like protein YibF OS=Escherichia coli (strain K12) OX=83333 GN=yibF PE=1 SV=1	#N/A	2.58595	0.259071	0.0190268	#N/A	2.77151	1.1583	0.0221537
XYLA	Xylose isomerase OS=Escherichia coli (strain K12 / MC4100 / BW2952) OX=595496 GN=xylA PE=3 SV=1	#N/A	1.68114	-0.0325569	0.0091476	#N/A	2.77103	0.0369444	0.000569484
YEAC	Uncharacterized protein YeaC OS=Escherichia coli (strain K12) OX=83333 GN=yeaC PE=4 SV=2	2.61574	2.87741	#N/A	-0.0652192	0.810964	2.7708	#N/A	0.000738451
MATP	Macrodomain Ter protein OS=Escherichia coli (strain K12 / MC4100 / BW2952) OX=595496 GN=matP PE=3 SV=1	#N/A	2.00568	1.15313	0.0347775	#N/A	2.7652	2.70311	0.00317821
HPCB	3,4-dihydroxyphenylacetate 2,3-dioxygenase OS=Escherichia coli OX=562 GN=hpcB PE=1 SV=2	#N/A	1.31354	-0.0922416	-0.0109422	#N/A	2.76369	0.878094	0.0363029
UBIC	Chorismate pyruvate-lyase OS=Escherichia coli (strain K12 / MC4100 / BW2952) OX=595496 GN=ubiC PE=3 SV=1	#N/A	3.57478	0.511346	0.181603	#N/A	2.76207	1.76421	0.813027
FIC	Probable protein adenylyltransferase Fic OS=Escherichia coli (strain K12) OX=83333 GN=fic PE=1 SV=1	3.89581	3.4198	0.263877	0.104466	1.00994	2.76185	1.22998	0.248972
INGK	Guanosine-inosine kinase OS=Escherichia coli (strain K12) OX=83333 GN=gsk PE=1 SV=1	#N/A	1.65195	-0.0760115	-0.0599488	#N/A	2.76172	0.501072	0.174988
RL31	50S ribosomal protein L31 OS=Escherichia coli O139:H28 (strain E24377A / ETEC) OX=331111 GN=rpmE PE=3 SV=1	1.97002	5.8749	3.28996	0.014667	0.610646	2.7602	5.56307	0.0433244
GREA	Transcription elongation factor GreA OS=Escherichia coli (strain K12) OX=83333 GN=greA PE=1 SV=1	2.16749	3.59269	-0.12752	0.0317935	1.17483	2.74404	0.347929	0.0737308
YFBU	UPF0304 protein YfbU OS=Escherichia coli (strain K12 / MC4100 / BW2952) OX=595496 GN=yfbU PE=3 SV=1	2.95318	1.70833	0.326147	0.0842102	0.924453	2.74025	2.05803	0.33231
BTUE	Thioredoxin/glutathione peroxidase BtuE OS=Escherichia coli (strain K12) OX=83333 GN=btuE PE=1 SV=1	1.45997	2.27309	-0.0386697	-0.0610079	0.980751	2.73528	0.241518	0.272144
SYC	Cysteine--tRNA ligase OS=Escherichia coli O157:H7 OX=83334 GN=cysS PE=3 SV=1	#N/A	2.03319	0.370917	-0.0515972	#N/A	2.72411	0.849395	0.177964
PFKB	ATP-dependent 6-phosphofructokinase isozyme 2 OS=Escherichia coli (strain K12) OX=83333 GN=pfkB PE=1 SV=2	2.34536	1.32095	0.0694396	-0.0300844	1.22419	2.71443	0.27577	0.14822
SODF	Superoxide dismutase [Fe] OS=Escherichia coli (strain K12) OX=83333 GN=sodB PE=1 SV=2	2.37943	2.86326	0.00153876	0.0160618	1.21208	2.70884	0.00172787	0.0156946
FEAR	Transcriptional activator FeaR OS=Escherichia coli (strain K12) OX=83333 GN=feaR PE=1 SV=1	0.691355	1.12771	0.41424	0.182241	0.272556	2.70004	0.963877	0.256004
HCAR	Hca operon transcriptional activator HcaR OS=Escherichia coli (strain K12) OX=83333 GN=hcaR PE=1 SV=2	#N/A	1.79669	#N/A	#N/A	#N/A	2.69021	#N/A	#N/A
YGHW	Uncharacterized protein YghW OS=Escherichia coli (strain K12) OX=83333 GN=yghW PE=4 SV=1	#N/A	1.3974	0.684769	0.0935124	#N/A	2.68682	1.19583	0.244669
CMOA	Carboxy-S-adenosyl-L-methionine synthase OS=Escherichia coli (strain K12 / MC4100 / BW2952) OX=595496 GN=cmoA PE=3 SV=1	#N/A	1.37003	0.148401	0.266997	#N/A	2.68661	0.32479	0.281867
SYGA	Glycine--tRNA ligase alpha subunit OS=Escherichia coli (strain K12 / MC4100 / BW2952) OX=595496 GN=glyQ PE=3 SV=1	1.57662	1.25135	0.116843	-0.155009	1.06081	2.68147	0.396938	0.541504
YNJB	Protein YnjB OS=Escherichia coli (strain K12) OX=83333 GN=ynjB PE=1 SV=2	#N/A	1.68009	-0.344844	-0.828467	#N/A	2.68099	0.673168	0.493168
PUUD	Gamma-glutamyl-gamma-aminobutyrate hydrolase PuuD OS=Escherichia coli (strain K12) OX=83333 GN=puuD PE=1 SV=2	#N/A	3.12983	-0.15261	-0.104545	#N/A	2.68097	0.386167	0.167787
NSRR	HTH-type transcriptional repressor NsrR OS=Escherichia coli (strain K12 / MC4100 / BW2952) OX=595496 GN=nsrR PE=3 SV=1	#N/A	2.11618	0.366619	0.0994372	#N/A	2.67875	1.82508	0.32501
UIDR	HTH-type transcriptional regulator UidR OS=Escherichia coli (strain K12) OX=83333 GN=uidR PE=4 SV=1	#N/A	2.2323	0.203238	-0.0365736	#N/A	2.67723	0.519395	0.167027
CSPC	Cold shock-like protein CspC OS=Escherichia coli (strain K12) OX=83333 GN=cspC PE=1 SV=2	1.71222	4.86597	1.15965	0.0331589	1.03612	2.67504	2.06021	0.0449505
YEHS	Uncharacterized protein YehS OS=Escherichia coli (strain K12) OX=83333 GN=yehS PE=4 SV=1	#N/A	2.91575	1.20816	0.0131011	#N/A	2.67501	2.35919	0.0808921
DEOC	Deoxyribose-phosphate aldolase OS=Escherichia coli O45:K1 (strain S88 / ExPEC) OX=585035 GN=deoC PE=3 SV=1	4.58995	2.77818	0.238488	0.0540653	0.554861	2.66728	0.565851	0.0349009
PYRE	Orotate phosphoribosyltransferase OS=Escherichia coli O139:H28 (strain E24377A / ETEC) OX=331111 GN=pyrE PE=3 SV=1	7.17556	2.19322	0.187586	0.0201917	0.42844	2.66475	0.877856	0.0534513
YGIN	Probable quinol monooxygenase YgiN OS=Escherichia coli (strain K12) OX=83333 GN=ygiN PE=1 SV=1	#N/A	2.7045	-0.266076	0.0155502	#N/A	2.65818	0.301639	0.034379
DEDD	Cell division protein DedD OS=Escherichia coli (strain K12) OX=83333 GN=dedD PE=3 SV=2	#N/A	2.3137	0.765999	-0.0830952	#N/A	2.64671	2.53888	0.330813
HCXB	Hydroxycarboxylate dehydrogenase B OS=Escherichia coli (strain K12) OX=83333 GN=hcxB PE=1 SV=2	3.09335	1.87331	-0.234981	-0.225073	0.733998	2.64532	1.37303	0.299898
GLAR	HTH-type transcriptional repressor GlaR OS=Escherichia coli (strain K12) OX=83333 GN=glaR PE=1 SV=2	#N/A	1.81949	0.611354	0.0279264	#N/A	2.64351	1.61174	0.0905401
PNCC	Nicotinamide-nucleotide amidohydrolase PncC OS=Escherichia coli (strain K12) OX=83333 GN=pncC PE=1 SV=1	#N/A	3.66448	-0.11307	-0.0320059	#N/A	2.64129	0.25235	0.113559
GPDA	Glycerol-3-phosphate dehydrogenase [NAD(P)+] OS=Escherichia coli (strain K12 / MC4100 / BW2952) OX=595496 GN=gpsA PE=3 SV=1	2.48585	1.19977	-0.0175784	-0.0966971	1.14644	2.64104	0.0358917	2.57928
AROC	Chorismate synthase OS=Escherichia coli (strain K12 / MC4100 / BW2952) OX=595496 GN=aroC PE=3 SV=1	2.88415	1.42672	-0.086798	0.0206545	1.04616	2.63962	0.514199	0.112194
TSAB	tRNA threonylcarbamoyladenosine biosynthesis protein TsaB OS=Escherichia coli (strain K12) OX=83333 GN=tsaB PE=1 SV=1	#N/A	1.96385	0.122759	0.0148299	#N/A	2.63776	0.335144	0.184868
RPE	Ribulose-phosphate 3-epimerase OS=Escherichia coli (strain K12) OX=83333 GN=rpe PE=1 SV=1	1.44796	1.21383	0.2738	0.0028565	0.4436	2.63689	0.904917	0.00726488
YEJG	Uncharacterized protein YejG OS=Escherichia coli (strain K12) OX=83333 GN=yejG PE=1 SV=1	#N/A	2.59084	1.05765	0.0398383	#N/A	2.63597	2.78269	0.0911275
SERB	Phosphoserine phosphatase OS=Escherichia coli (strain K12) OX=83333 GN=serB PE=1 SV=1	0.878589	1.14479	0.0814912	0.223537	0.555737	2.62878	0.373751	1.14559
AROK	Shikimate kinase 1 OS=Escherichia coli (strain K12 / DH10B) OX=316385 GN=aroK PE=3 SV=1	2.41668	2.81002	-0.24153	-0.0242025	0.93511	2.62785	1.22587	0.0923342
YEBE	Inner membrane protein YebE OS=Escherichia coli (strain K12) OX=83333 GN=yebE PE=1 SV=2	1.53683	1.62478	1.07085	0.326187	0.982608	2.62749	3.44835	1.19658
YNCE	Uncharacterized protein YncE OS=Escherichia coli O157:H7 OX=83334 GN=yncE PE=3 SV=1	2.51386	1.28033	-0.126166	-0.225671	1.07299	2.62444	0.594719	1.1396
RIMO	Ribosomal protein S12 methylthiotransferase RimO OS=Escherichia coli (strain K12 / DH10B) OX=316385 GN=rimO PE=3 SV=1	2.73377	1.34521	-0.0804271	0.163448	0.966682	2.61415	0.348219	0.634425
ENVC	Murein hydrolase activator EnvC OS=Escherichia coli (strain K12) OX=83333 GN=envC PE=1 SV=2	#N/A	1.63655	-0.716475	-0.314212	#N/A	2.61118	0.7463	1.12046
GHRB	Glyoxylate/hydroxypyruvate reductase B OS=Escherichia coli (strain K12 / MC4100 / BW2952) OX=595496 GN=ghrB PE=3 SV=1	#N/A	1.06207	0.144675	0.0539699	#N/A	2.60606	0.660851	0.319291
DBPA	ATP-dependent RNA helicase DbpA OS=Escherichia coli (strain K12) OX=83333 GN=dbpA PE=1 SV=2	#N/A	1.51599	-0.228337	-0.00954923	#N/A	2.59987	0.858059	0.0297836
TESB	Acyl-CoA thioesterase 2 OS=Escherichia coli (strain K12) OX=83333 GN=tesB PE=1 SV=2	#N/A	1.45151	-0.0083641	0.0481643	#N/A	2.58901	0.0129529	0.0615924
YCED	Large ribosomal RNA subunit accumulation protein YceD OS=Escherichia coli (strain K12) OX=83333 GN=yceD PE=2 SV=1	2.36982	3.74728	-0.0956441	0.0528394	0.88042	2.58849	0.418525	0.167301
YBED	UPF0250 protein YbeD OS=Escherichia coli (strain K12 / MC4100 / BW2952) OX=595496 GN=ybeD PE=3 SV=1	#N/A	3.88062	0.122326	-0.0934417	#N/A	2.58201	0.217457	0.133033
C562	Soluble cytochrome b562 OS=Escherichia coli O157:H7 OX=83334 GN=cybC PE=3 SV=1	4.92276	2.91647	2.43021	1.59035	1.1222	2.58085	1.91384	1.98193
YFCE	Phosphodiesterase YfcE OS=Escherichia coli (strain K12) OX=83333 GN=yfcE PE=1 SV=1	#N/A	1.19151	0.0512681	0.140918	#N/A	2.57754	0.130179	0.182585
PIMT	Protein-L-isoaspartate O-methyltransferase OS=Escherichia coli (strain K12 / MC4100 / BW2952) OX=595496 GN=pcm PE=3 SV=1	#N/A	2.9168	-0.22201	-0.193122	#N/A	2.57723	1.16048	0.269621
YFIA	Ribosome-associated inhibitor A OS=Escherichia coli (strain K12) OX=83333 GN=raiA PE=1 SV=2	2.00225	4.39439	2.31815	0.0360887	0.56421	2.57659	2.59104	0.0669163
YTFQ	Galactofuranose-binding protein YtfQ OS=Escherichia coli (strain K12) OX=83333 GN=ytfQ PE=1 SV=1	1.9109	1.29407	0.54526	0.366688	0.951789	2.57401	1.46386	0.581017
ENTA	2,3-dihydro-2,3-dihydroxybenzoate dehydrogenase OS=Escherichia coli (strain K12) OX=83333 GN=entA PE=1 SV=1	#N/A	1.47209	0.13256	-0.0397093	#N/A	2.57284	0.280786	0.0648415
YAJD	Putative HNH nuclease YajD OS=Escherichia coli (strain K12) OX=83333 GN=yajD PE=3 SV=1	#N/A	6.05364	#N/A	0.596417	#N/A	2.56195	#N/A	0.218297
RPIA	Ribose-5-phosphate isomerase A OS=Escherichia coli (strain K12 / MC4100 / BW2952) OX=595496 GN=rpiA PE=3 SV=1	#N/A	1.7079	0.00560686	-0.047656	#N/A	2.56178	0.00896391	0.119541
TRPA	Tryptophan synthase alpha chain OS=Escherichia coli O139:H28 (strain E24377A / ETEC) OX=331111 GN=trpA PE=3 SV=1	2.28731	1.1855	0.30079	0.145955	0.319201	2.55713	1.52189	0.320178
MINC	Probable septum site-determining protein MinC OS=Escherichia coli (strain K12 / MC4100 / BW2952) OX=595496 GN=minC PE=3 SV=1	#N/A	1.89954	-0.129355	-0.262931	#N/A	2.55687	2.1211	1.04006
CSRA	Translational regulator CsrA OS=Escherichia coli (strain K12 / MC4100 / BW2952) OX=595496 GN=csrA PE=3 SV=1	1.99266	3.85317	0.566143	-0.036607	1.09271	2.55559	0.918121	0.142666
KDPB	Potassium-transporting ATPase ATP-binding subunit OS=Escherichia coli (strain K12 / MC4100 / BW2952) OX=595496 GN=kdpB PE=3 SV=1	#N/A	1.49621	#N/A	#N/A	#N/A	2.5546	#N/A	#N/A
UPP	Uracil phosphoribosyltransferase OS=Escherichia coli (strain K12 / MC4100 / BW2952) OX=595496 GN=upp PE=3 SV=1	#N/A	1.93139	-0.0215917	-0.0739527	#N/A	2.55413	0.0283457	0.0899949
DLHH	Putative carboxymethylenebutenolidase OS=Escherichia coli (strain K12) OX=83333 GN=ysgA PE=3 SV=3	#N/A	2.00959	0.148303	-0.0714821	#N/A	2.55066	0.854203	0.180582
GUDD	Glucarate dehydratase OS=Escherichia coli (strain K12) OX=83333 GN=gudD PE=1 SV=2	#N/A	1.41864	#N/A	-0.00465703	#N/A	2.54616	#N/A	0.0228362
POTD	Spermidine/putrescine-binding periplasmic protein OS=Escherichia coli (strain K12) OX=83333 GN=potD PE=1 SV=1	2.52459	1.08012	0.081199	0.030912	0.85777	2.54487	0.440845	0.0689295
UBIH	2-octaprenyl-6-methoxyphenol hydroxylase OS=Escherichia coli (strain K12) OX=83333 GN=ubiH PE=1 SV=2	#N/A	1.98905	-0.16992	-0.122687	#N/A	2.54279	0.230718	0.171146
PUR1	Amidophosphoribosyltransferase OS=Escherichia coli (strain K12) OX=83333 GN=purF PE=1 SV=2	#N/A	1.43606	0.0237779	0.0698484	#N/A	2.54191	0.176225	0.266583
FPG	Formamidopyrimidine-DNA glycosylase OS=Escherichia coli (strain K12 / MC4100 / BW2952) OX=595496 GN=mutM PE=3 SV=1	#N/A	4.82037	#N/A	0.0339844	#N/A	2.51465	#N/A	0.0129596
USHA	Protein UshA OS=Escherichia coli (strain K12) OX=83333 GN=ushA PE=1 SV=2	#N/A	1.44132	-0.0854486	-0.167674	#N/A	2.50273	0.203923	0.531081
YDHF	Oxidoreductase YdhF OS=Escherichia coli (strain K12) OX=83333 GN=ydhF PE=1 SV=2	#N/A	1.82618	-0.14723	-0.0538543	#N/A	2.50212	0.57582	0.162933
FEPB	Ferric enterobactin-binding periplasmic protein FepB OS=Escherichia coli (strain K12) OX=83333 GN=fepB PE=1 SV=1	#N/A	1.10015	0.432774	0.4304	#N/A	2.49789	1.00366	1.89222
SECE	Protein translocase subunit SecE OS=Escherichia coli (strain K12) OX=83333 GN=secE PE=1 SV=1	0.454541	1.28035	#N/A	0.68981	0.532769	2.48575	#N/A	1.24138
YIGB	5-amino-6-(5-phospho-D-ribitylamino)uracil phosphatase YigB OS=Escherichia coli (strain K12) OX=83333 GN=yigB PE=1 SV=1	#N/A	1.78757	0.0963071	0.00193661	#N/A	2.48228	0.184833	0.0275792
MALM	Maltose operon periplasmic protein OS=Escherichia coli (strain K12) OX=83333 GN=malM PE=3 SV=1	1.45787	1.32043	-0.326718	-0.347447	0.722211	2.47795	0.576984	0.712795
OSMC	Peroxiredoxin OsmC OS=Escherichia coli (strain K12) OX=83333 GN=osmC PE=1 SV=2	1.68493	4.10603	0.872832	-0.0902817	0.940023	2.47096	1.20576	0.0866498
LACI	Lactose operon repressor OS=Escherichia coli (strain K12) OX=83333 GN=lacI PE=1 SV=3	1.68563	1.08403	-0.00628245	0.0300546	1.29045	2.46339	0.0237727	0.295786
GUTQ	Arabinose 5-phosphate isomerase GutQ OS=Escherichia coli (strain K12) OX=83333 GN=gutQ PE=1 SV=3	#N/A	1.02849	0.0792223	0.0182926	#N/A	2.46256	0.224386	0.0712857
PSPA	Phage shock protein A OS=Escherichia coli (strain K12) OX=83333 GN=pspA PE=1 SV=2	4.31864	2.14004	0.576718	-0.01327	1.15147	2.46248	0.66037	0.0472049
AROD	3-dehydroquinate dehydratase OS=Escherichia coli O9:H4 (strain HS) OX=331112 GN=aroD PE=3 SV=1	#N/A	1.11981	0.10143	-0.0310358	#N/A	2.45952	0.420627	0.297787
DNAC	DNA replication protein DnaC OS=Escherichia coli (strain K12) OX=83333 GN=dnaC PE=1 SV=1	#N/A	2.72453	#N/A	-0.0153664	#N/A	2.45737	#N/A	0.0577188
FENR	Flavodoxin/ferredoxin--NADP reductase OS=Escherichia coli (strain K12) OX=83333 GN=fpr PE=1 SV=4	#N/A	3.2909	0.0101621	-0.0774489	#N/A	2.45447	0.0212008	0.287239
GNGF	Putative gluconeogenesis factor OS=Escherichia coli (strain K12) OX=83333 GN=ybhK PE=1 SV=1	#N/A	1.57693	0.191243	-0.00497176	#N/A	2.45423	0.62441	0.00853051
HEMH	Ferrochelatase OS=Escherichia coli (strain K12 / MC4100 / BW2952) OX=595496 GN=hemH PE=3 SV=1	0.908474	1.86468	0.466952	-0.211921	0.315575	2.45089	0.591511	0.948025
YIHL	Uncharacterized HTH-type transcriptional regulator YihL OS=Escherichia coli (strain K12) OX=83333 GN=yihL PE=4 SV=1	#N/A	2.575	-0.356805	-0.139272	#N/A	2.45075	1.07609	1.00374
HIS6	Imidazole glycerol phosphate synthase subunit HisF OS=Escherichia coli O139:H28 (strain E24377A / ETEC) OX=331111 GN=hisF PE=3 SV=1	#N/A	2.21702	0.115627	0.044685	#N/A	2.44488	0.666255	0.0771694
CNOX	Chaperedoxin OS=Escherichia coli (strain K12) OX=83333 GN=cnoX PE=1 SV=2	1.7619	2.38113	0.362574	-0.0645349	1.25764	2.43687	0.996335	0.143238
FKBX	FKBP-type 16 kDa peptidyl-prolyl cis-trans isomerase OS=Escherichia coli (strain K12) OX=83333 GN=fkpB PE=1 SV=2	0.521427	3.10645	0.0353804	-0.0499741	0.243808	2.42953	0.0924597	0.0144445
RCLA	Probable pyridine nucleotide-disulfide oxidoreductase RclA OS=Escherichia coli (strain K12) OX=83333 GN=rclA PE=1 SV=2	#N/A	2.52013	-0.0265499	0.0070131	#N/A	2.42018	0.0328129	0.0336903
RSUA	Ribosomal small subunit pseudouridine synthase A OS=Escherichia coli (strain K12) OX=83333 GN=rsuA PE=1 SV=1	#N/A	2.83859	-0.0410077	0.0373037	#N/A	2.41903	0.136029	0.442469
GLRR	Transcriptional regulatory protein GlrR OS=Escherichia coli (strain K12) OX=83333 GN=glrR PE=1 SV=1	#N/A	1.46034	-0.0501648	-0.00799229	#N/A	2.41431	0.297887	0.0204446
ISPH	4-hydroxy-3-methylbut-2-enyl diphosphate reductase OS=Escherichia coli (strain K12 / MC4100 / BW2952) OX=595496 GN=ispH PE=3 SV=1	#N/A	2.84675	-0.0257162	-0.00434162	#N/A	2.41411	0.147978	0.0193487
HEM1	Glutamyl-tRNA reductase OS=Escherichia coli O139:H28 (strain E24377A / ETEC) OX=331111 GN=hemA PE=3 SV=1	#N/A	1.42894	#N/A	-0.142987	#N/A	2.4115	#N/A	0.0706314
CREA	Protein CreA OS=Escherichia coli (strain K12) OX=83333 GN=creA PE=3 SV=1	#N/A	1.11892	-0.338469	-0.286367	#N/A	2.41088	0.949391	0.89785
GLNH	Glutamine-binding periplasmic protein OS=Escherichia coli (strain K12) OX=83333 GN=glnH PE=1 SV=1	1.92361	2.71011	0.67503	0.616705	0.985725	2.40747	2.22726	1.37553
YAIL	Uncharacterized protein YaiL OS=Escherichia coli (strain K12) OX=83333 GN=yaiL PE=4 SV=2	#N/A	4.32992	#N/A	0.430638	#N/A	2.40259	#N/A	0.327742
YEIE	Uncharacterized HTH-type transcriptional regulator YeiE OS=Escherichia coli (strain K12) OX=83333 GN=yeiE PE=3 SV=1	1.44853	1.42117	0.475887	-0.0568591	0.520639	2.3996	0.71755	0.133352
ASTC	Succinylornithine transaminase OS=Escherichia coli (strain K12 / MC4100 / BW2952) OX=595496 GN=astC PE=3 SV=1	2.004	1.19289	-0.113905	-0.0779305	1.26164	2.39702	0.280525	0.356054
YQHI	Protein YqhI OS=Escherichia coli (strain K12) OX=83333 GN=yqhI PE=1 SV=1	#N/A	2.33437	-0.0112042	0.0673564	#N/A	2.39594	0.0151752	0.149212
YIHI	Der GTPase-activating protein YihI OS=Escherichia coli (strain K12 / MC4100 / BW2952) OX=595496 GN=yihI PE=3 SV=1	3.03185	4.38145	2.78853	-0.0352435	0.909673	2.39055	2.93831	0.0999917
SELD	Selenide, water dikinase OS=Escherichia coli O139:H28 (strain E24377A / ETEC) OX=331111 GN=selD PE=3 SV=1	2.06788	1.35091	-0.090169	0.011517	0.924985	2.38783	0.602569	0.0330396
FER	2Fe-2S ferredoxin OS=Escherichia coli (strain K12) OX=83333 GN=fdx PE=1 SV=2	#N/A	4.73706	1.10561	-0.10664	#N/A	2.37763	2.28972	0.413394
RL32	50S ribosomal protein L32 OS=Escherichia coli O127:H6 (strain E2348/69 / EPEC) OX=574521 GN=rpmF PE=3 SV=1	2.48444	5.51996	3.70235	0.156097	0.964965	2.37511	2.12938	0.267211
DHSC	Succinate dehydrogenase cytochrome b556 subunit OS=Escherichia coli (strain K12) OX=83333 GN=sdhC PE=1 SV=1	0.738466	1.02459	0.698406	0.561026	0.700796	2.37186	1.06671	1.42445
QUEA	S-adenosylmethionine:tRNA ribosyltransferase-isomerase OS=Escherichia coli (strain K12 / MC4100 / BW2952) OX=595496 GN=queA PE=3 SV=1	#N/A	1.0619	0.226701	0.0202895	#N/A	2.37002	0.861717	0.0735057
STPA	DNA-binding protein StpA OS=Escherichia coli (strain K12) OX=83333 GN=stpA PE=1 SV=1	#N/A	6.56015	0.663328	-0.0514054	#N/A	2.3667	0.856868	0.111454
RLUC	Ribosomal large subunit pseudouridine synthase C OS=Escherichia coli (strain K12) OX=83333 GN=rluC PE=1 SV=1	6.74174	4.61943	-0.00262577	0.0987585	0.82261	2.36575	0.0036531	1.86554
GARR	2-hydroxy-3-oxopropionate reductase OS=Escherichia coli (strain K12) OX=83333 GN=garR PE=1 SV=1	#N/A	1.42338	-0.0303258	-0.076906	#N/A	2.35414	0.106346	0.174594
GLAH	Glutarate 2-hydroxylase OS=Escherichia coli O127:H6 (strain E2348/69 / EPEC) OX=574521 GN=glaH PE=3 SV=1	1.29509	1.09459	0.257747	0.0548482	0.816545	2.35372	1.60225	0.184069
UBII	2-octaprenylphenol hydroxylase OS=Escherichia coli (strain K12) OX=83333 GN=ubiI PE=1 SV=2	#N/A	1.4276	-0.120349	-0.273135	#N/A	2.35113	0.434578	1.14879
ISPA	Farnesyl diphosphate synthase OS=Escherichia coli (strain K12) OX=83333 GN=ispA PE=1 SV=1	#N/A	1.37771	-0.144322	-0.148211	#N/A	2.351	0.779128	0.208428
IBPA	Small heat shock protein IbpA OS=Escherichia coli (strain K12 / MC4100 / BW2952) OX=595496 GN=ibpA PE=3 SV=1	3.00386	4.6931	0.550336	0.187684	0.893235	2.34896	1.85695	0.371729
NTRC	DNA-binding transcriptional regulator NtrC OS=Escherichia coli (strain K12) OX=83333 GN=glnG PE=1 SV=1	#N/A	1.42919	0.078282	0.195971	#N/A	2.34774	0.142997	0.917338
YCEI	Protein YceI OS=Escherichia coli (strain K12) OX=83333 GN=yceI PE=1 SV=1	1.06279	3.71146	0.358603	-0.0390371	0.571702	2.34139	0.972379	0.176136
TGT	Queuine tRNA-ribosyltransferase OS=Escherichia coli (strain K12 / MC4100 / BW2952) OX=595496 GN=tgt PE=3 SV=1	#N/A	1.94077	-0.0510915	0.0465644	#N/A	2.33662	0.195944	0.165463
OTSA	Trehalose-6-phosphate synthase OS=Escherichia coli (strain K12 / DH10B) OX=316385 GN=otsA PE=3 SV=1	2.64899	1.69827	0.0448032	0.00283442	1.05165	2.3348	0.0757391	0.00168389
BCCP	Biotin carboxyl carrier protein of acetyl-CoA carboxylase OS=Escherichia coli (strain K12) OX=83333 GN=accB PE=1 SV=1	#N/A	2.38548	0.0673214	-0.0967955	#N/A	2.3307	0.266227	0.435901
GRCA	Autonomous glycyl radical cofactor OS=Escherichia coli O139:H28 (strain E24377A / ETEC) OX=331111 GN=grcA PE=3 SV=1	#N/A	4.49414	-0.0731287	-0.185345	#N/A	2.32416	0.0862181	0.258018
YFCH	Epimerase family protein YfcH OS=Escherichia coli (strain K12) OX=83333 GN=yfcH PE=3 SV=1	3.72463	2.72702	-0.3042	-0.221072	1.1867	2.32345	0.607809	0.877104
CURA	NADPH-dependent curcumin reductase OS=Escherichia coli (strain K12) OX=83333 GN=curA PE=1 SV=3	3.57956	1.51139	0.0404765	-0.0119211	1.1736	2.31492	0.0752414	0.0280453
DYR	Dihydrofolate reductase OS=Escherichia coli (strain K12) OX=83333 GN=folA PE=1 SV=1	#N/A	2.45623	0.159665	0.057586	#N/A	2.30216	0.81365	0.105924
NARP	Nitrate/nitrite response regulator protein NarP OS=Escherichia coli (strain K12) OX=83333 GN=narP PE=3 SV=1	#N/A	3.83054	0.0585522	0.104826	#N/A	2.29659	0.196306	0.381022
CLPP	ATP-dependent Clp protease proteolytic subunit OS=Escherichia coli O9:H4 (strain HS) OX=331112 GN=clpP PE=3 SV=1	2.23267	1.50895	0.0988741	-0.0384298	1.10126	2.29244	0.493778	0.055843
YEBC	Probable transcriptional regulatory protein YebC OS=Escherichia coli (strain K12) OX=83333 GN=yebC PE=1 SV=1	1.35889	2.29164	-0.0757197	-0.0669455	0.805814	2.29062	0.191976	0.126444
TRUB	tRNA pseudouridine synthase B OS=Escherichia coli O9:H4 (strain HS) OX=331112 GN=truB PE=3 SV=1	#N/A	1.55538	0.194968	0.0506305	#N/A	2.2853	0.974469	0.100742
YEHZ	Glycine betaine-binding protein YehZ OS=Escherichia coli (strain K12) OX=83333 GN=yehZ PE=1 SV=1	1.60696	1.28067	0.529686	0.339409	0.965249	2.27623	1.46458	0.623716
RS15	30S ribosomal protein S15 OS=Escherichia coli O139:H28 (strain E24377A / ETEC) OX=331111 GN=rpsO PE=3 SV=1	1.47031	2.9235	0.130515	-0.0569365	0.964011	2.26555	0.157713	0.176152
RL7	50S ribosomal protein L7/L12 OS=Escherichia coli O139:H28 (strain E24377A / ETEC) OX=331111 GN=rplL PE=3 SV=1	1.84295	1.92293	0.15274	0.421976	0.710051	2.25269	0.132911	0.661584
YDGJ	Uncharacterized oxidoreductase YdgJ OS=Escherichia coli (strain K12) OX=83333 GN=ydgJ PE=1 SV=2	#N/A	1.23209	0.0824298	-0.110763	#N/A	2.24201	0.232446	0.111369
YDHR	Putative monooxygenase YdhR OS=Escherichia coli (strain K12) OX=83333 GN=ydhR PE=1 SV=1	1.08299	3.26344	0.0990325	-0.0394865	0.536725	2.24007	0.156993	0.101288
ERPA	Iron-sulfur cluster insertion protein ErpA OS=Escherichia coli (strain K12 / MC4100 / BW2952) OX=595496 GN=erpA PE=3 SV=1	1.17276	2.58037	0.543053	-0.0465244	0.623083	2.23641	0.897108	0.110108
YJBQ	UPF0047 protein YjbQ OS=Escherichia coli (strain K12) OX=83333 GN=yjbQ PE=3 SV=1	#N/A	2.0766	0.189894	0.02684	#N/A	2.22804	0.428561	0.160386
CORC	Magnesium and cobalt efflux protein CorC OS=Escherichia coli (strain K12) OX=83333 GN=corC PE=1 SV=1	#N/A	1.06945	0.114014	0.106906	#N/A	2.22693	0.440605	0.702619
USPF	Universal stress protein F OS=Escherichia coli (strain K12) OX=83333 GN=uspF PE=1 SV=2	1.55443	1.95111	-0.0639813	-0.171663	0.954693	2.2252	0.172369	0.439361
YJBJ	UPF0337 protein YjbJ OS=Escherichia coli (strain K12) OX=83333 GN=yjbJ PE=1 SV=1	3.89463	3.17682	1.14566	0.204356	0.760405	2.22096	0.810995	0.109256
SODC	Superoxide dismutase [Cu-Zn] OS=Escherichia coli (strain K12) OX=83333 GN=sodC PE=1 SV=1	0.809841	3.95007	2.69123	0.940159	0.558993	2.21756	1.9888	1.06826
YCGM	Uncharacterized protein YcgM OS=Escherichia coli (strain K12) OX=83333 GN=ycgM PE=1 SV=1	4.00207	2.12449	-0.0603908	0.0438981	0.414476	2.2174	0.161212	0.0655313
GALU	UTP--glucose-1-phosphate uridylyltransferase OS=Escherichia coli (strain K12) OX=83333 GN=galU PE=1 SV=2	1.87318	1.0034	0.162908	0.00361254	0.977655	2.21441	2.28409	0.00925313
SDHB	Succinate dehydrogenase iron-sulfur subunit OS=Escherichia coli (strain K12) OX=83333 GN=sdhB PE=1 SV=1	1.18433	1.16179	0.244826	0.00171291	1.24561	2.20976	0.674701	0.0355903
RNPA	Ribonuclease P protein component OS=Escherichia coli (strain K12 / MC4100 / BW2952) OX=595496 GN=rnpA PE=3 SV=1	#N/A	4.02369	#N/A	-0.291108	#N/A	2.20787	#N/A	0.339923
YCAR	UPF0434 protein YcaR OS=Escherichia coli (strain K12 / MC4100 / BW2952) OX=595496 GN=ycaR PE=3 SV=1	2.72284	1.33558	1.38061	-0.011298	1.02283	2.20399	0.943531	0.0299819
GLCG	Protein GlcG OS=Escherichia coli (strain K12) OX=83333 GN=glcG PE=2 SV=1	#N/A	2.02959	-0.142905	-0.0319718	#N/A	2.20006	0.120648	0.0561373
YAFV	Omega-amidase YafV OS=Escherichia coli (strain B / BL21-DE3) OX=469008 GN=yafV PE=1 SV=1	#N/A	1.18349	0.0650958	-0.123485	#N/A	2.19328	0.182569	0.352183
SAD	Succinate semialdehyde dehydrogenase [NAD(P)+] Sad OS=Escherichia coli (strain K12) OX=83333 GN=sad PE=1 SV=2	#N/A	1.57029	0.228848	0.063038	#N/A	2.18145	0.363401	0.108276
SUBI	Sulfate-binding protein OS=Escherichia coli (strain K12) OX=83333 GN=sbp PE=1 SV=1	3.09229	1.89176	0.29375	0.0889721	1.16221	2.18142	0.965918	0.823516
YBEM	Deaminated glutathione amidase OS=Escherichia coli (strain B / BL21-DE3) OX=469008 GN=ybeM PE=1 SV=1	4.28821	1.88597	0.22762	0.0967682	0.599016	2.17251	0.584141	0.186278
PROB	Glutamate 5-kinase OS=Escherichia coli (strain K12 / MC4100 / BW2952) OX=595496 GN=proB PE=3 SV=1	2.53607	1.14071	0.138526	-0.0299879	0.799853	2.17003	0.589636	0.0933048
EXOX	Exodeoxyribonuclease 10 OS=Escherichia coli (strain K12) OX=83333 GN=exoX PE=1 SV=1	#N/A	3.5557	-0.10372	0.0704929	#N/A	2.16557	0.17275	0.0792904
APT	Adenine phosphoribosyltransferase OS=Escherichia coli (strain K12 / MC4100 / BW2952) OX=595496 GN=apt PE=3 SV=1	#N/A	2.0612	0.0228962	-0.0667876	#N/A	2.16455	0.0694114	0.189956
HIS5	Imidazole glycerol phosphate synthase subunit HisH OS=Escherichia coli O157:H7 OX=83334 GN=hisH PE=3 SV=1	#N/A	2.98653	0.00829919	0.0975174	#N/A	2.16054	0.0498225	0.260102
GCVA	Glycine cleavage system transcriptional activator OS=Escherichia coli (strain K12) OX=83333 GN=gcvA PE=1 SV=1	#N/A	1.16103	#N/A	-0.0681289	#N/A	2.1604	#N/A	0.0362249
CYTR	HTH-type transcriptional repressor CytR OS=Escherichia coli (strain K12) OX=83333 GN=cytR PE=1 SV=1	#N/A	1.70933	-0.193868	-0.129547	#N/A	2.15462	0.896388	0.26477
KCY	Cytidylate kinase OS=Escherichia coli (strain K12 / MC4100 / BW2952) OX=595496 GN=cmk PE=3 SV=1	#N/A	1.4598	0.128766	-0.0463038	#N/A	2.15416	0.904169	0.192276
PHOH	Protein PhoH OS=Escherichia coli (strain K12) OX=83333 GN=phoH PE=1 SV=1	3.68508	2.28013	0.0895154	0.224533	1.11474	2.14547	0.0955142	0.208049
RPPH	RNA pyrophosphohydrolase OS=Escherichia coli (strain K12 / MC4100 / BW2952) OX=595496 GN=rppH PE=3 SV=1	0.891824	1.58973	1.9981	0.0403071	0.319816	2.13834	4.10782	0.0262324
MAK	Fructokinase OS=Escherichia coli (strain K12) OX=83333 GN=mak PE=1 SV=2	4.19183	2.79693	-0.19812	-0.128341	0.690091	2.13777	0.634402	0.888067
HEMW	Heme chaperone HemW OS=Escherichia coli (strain K12) OX=83333 GN=hemW PE=1 SV=1	#N/A	2.11585	-0.279634	0.116885	#N/A	2.13349	0.38792	0.434503
YAFJ	Putative glutamine amidotransferase YafJ OS=Escherichia coli (strain K12) OX=83333 GN=yafJ PE=1 SV=1	#N/A	1.27962	#N/A	-0.0233749	#N/A	2.13071	#N/A	0.119373
BOLA	DNA-binding transcriptional regulator BolA OS=Escherichia coli (strain K12) OX=83333 GN=bolA PE=1 SV=1	2.11388	2.66551	0.318235	-0.145845	1.22588	2.128	0.467328	0.215461
LDHD	D-lactate dehydrogenase OS=Escherichia coli (strain K12) OX=83333 GN=ldhA PE=1 SV=1	2.47512	1.25104	0.152726	0.0658245	1.05219	2.11074	0.416165	0.101316
DHAK	PEP-dependent dihydroxyacetone kinase, dihydroxyacetone-binding subunit DhaK OS=Escherichia coli (strain K12) OX=83333 GN=dhaK PE=1 SV=2	#N/A	1.7352	0.146262	-0.127427	#N/A	2.11054	0.654195	0.788558
EFEB	Deferrochelatase/peroxidase EfeB OS=Escherichia coli (strain K12) OX=83333 GN=efeB PE=1 SV=2	#N/A	1.01667	0.135028	-0.158314	#N/A	2.10339	0.404799	0.586634
MEND	2-succinyl-5-enolpyruvyl-6-hydroxy-3-cyclohexene-1-carboxylate synthase OS=Escherichia coli (strain K12 / MC4100 / BW2952) OX=595496 GN=menD PE=3 SV=1	#N/A	2.66711	0.0431979	-0.14746	#N/A	2.09457	0.0923467	0.419791
MURB	UDP-N-acetylenolpyruvoylglucosamine reductase OS=Escherichia coli (strain K12) OX=83333 GN=murB PE=1 SV=1	#N/A	1.03125	0.125642	-0.116071	#N/A	2.09156	0.432749	0.183857
ROF	Protein rof OS=Escherichia coli (strain K12) OX=83333 GN=rof PE=1 SV=1	5.11207	3.92075	0.926993	0.0427272	0.42255	2.08896	2.41299	0.0450699
YEEZ	Protein YeeZ OS=Escherichia coli (strain K12) OX=83333 GN=yeeZ PE=1 SV=1	3.35577	2.5111	-0.0985479	-0.0101452	1.08065	2.08865	0.171889	0.0265848
NQOR	NAD(P)H dehydrogenase (quinone) OS=Escherichia coli (strain K12 / MC4100 / BW2952) OX=595496 GN=BWG_0858 PE=3 SV=1	1.57468	1.39251	-0.0914874	-0.0309059	0.736362	2.08592	0.11631	0.0797218
LAPB	Lipopolysaccharide assembly protein B OS=Escherichia coli (strain K12) OX=83333 GN=lapB PE=1 SV=1	#N/A	1.1395	0.409616	0.0507151	#N/A	2.08244	0.788258	0.128426
GUAC	GMP reductase OS=Escherichia coli O139:H28 (strain E24377A / ETEC) OX=331111 GN=guaC PE=3 SV=1	#N/A	1.82517	0.187131	0.0357144	#N/A	2.07764	0.39747	0.0154025
LEUC	3-isopropylmalate dehydratase large subunit OS=Escherichia coli (strain K12 / MC4100 / BW2952) OX=595496 GN=leuC PE=3 SV=1	3.04622	1.09652	-0.107316	-0.0405185	1.02845	2.07221	0.460536	0.175986
YDCH	Uncharacterized protein YdcH OS=Escherichia coli (strain K12) OX=83333 GN=ydcH PE=4 SV=2	#N/A	2.75475	#N/A	#N/A	#N/A	2.05013	#N/A	#N/A
ELBB	Glyoxalase ElbB OS=Escherichia coli (strain K12) OX=83333 GN=elbB PE=1 SV=1	#N/A	2.97642	0.264491	-0.0162222	#N/A	2.04684	1.22367	0.0690025
DACB	D-alanyl-D-alanine carboxypeptidase DacB OS=Escherichia coli (strain K12) OX=83333 GN=dacB PE=1 SV=2	#N/A	1.46586	-0.146507	-0.287022	#N/A	2.03828	0.334843	0.741276
MHPR	DNA-binding transcriptional activator MhpR OS=Escherichia coli (strain K12) OX=83333 GN=mhpR PE=4 SV=2	3.07935	1.74669	0.313951	-0.0425162	1.15754	2.03802	1.05251	0.146897
GLPR	Glycerol-3-phosphate regulon repressor OS=Escherichia coli (strain K12) OX=83333 GN=glpR PE=1 SV=1	5.49516	1.22913	0.161266	-0.042877	0.563787	2.03643	0.490205	0.149161
UXUA	Mannonate dehydratase OS=Escherichia coli (strain K12 / MC4100 / BW2952) OX=595496 GN=uxuA PE=3 SV=1	3.66072	1.52261	0.0655324	-0.0542167	0.896549	2.03458	0.224638	0.365988
YAJO	1-deoxyxylulose-5-phosphate synthase YajO OS=Escherichia coli (strain K12) OX=83333 GN=yajO PE=1 SV=2	1.71503	1.15442	0.202095	0.0195213	1.17146	2.03005	1.45493	0.0883245
YBJQ	UPF0145 protein YbjQ OS=Escherichia coli (strain K12 / MC4100 / BW2952) OX=595496 GN=ybjQ PE=3 SV=1	2.46133	2.18444	-0.127566	-0.0830166	1.24724	2.01205	0.257898	0.280941
YIFE	UPF0438 protein YifE OS=Escherichia coli (strain K12) OX=83333 GN=yifE PE=1 SV=2	#N/A	4.73242	2.47715	-0.180748	#N/A	2.00722	2.83288	0.220277
ATPD	ATP synthase subunit delta OS=Escherichia coli (strain K12 / MC4100 / BW2952) OX=595496 GN=atpH PE=3 SV=1	0.28769	2.07409	0.312403	0.611692	0.441967	1.99343	0.428367	0.966458
ALAA	Glutamate-pyruvate aminotransferase AlaA OS=Escherichia coli (strain K12) OX=83333 GN=alaA PE=1 SV=1	2.54947	1.28308	0.0609764	-0.00575154	0.728406	1.98354	0.181974	0.0220268
EX1	Exodeoxyribonuclease I OS=Escherichia coli (strain K12) OX=83333 GN=sbcB PE=1 SV=2	#N/A	1.1149	-0.11157	-0.0659696	#N/A	1.98309	0.32198	0.212193
YJGR	Uncharacterized protein YjgR OS=Escherichia coli (strain K12) OX=83333 GN=yjgR PE=4 SV=1	2.31641	1.30081	0.799732	0.00719685	1.25449	1.97595	1.4667	0.00117875
HFQ	RNA-binding protein Hfq OS=Escherichia coli (strain K12 / MC4100 / BW2952) OX=595496 GN=hfq PE=3 SV=1	2.45809	1.77086	1.79054	0.151383	1.1519	1.97568	3.12737	0.243078
SUHB	Nus factor SuhB OS=Escherichia coli (strain K12) OX=83333 GN=suhB PE=1 SV=1	2.32832	1.92245	-0.0713292	-0.0797773	1.27185	1.95537	0.0822371	0.165335
THTM	3-mercaptopyruvate sulfurtransferase OS=Escherichia coli (strain K12) OX=83333 GN=sseA PE=1 SV=3	#N/A	1.01842	0.16337	-0.062578	#N/A	1.95454	0.600485	0.193236
MSYB	Acidic protein MsyB OS=Escherichia coli (strain K12) OX=83333 GN=msyB PE=4 SV=1	1.46612	1.9365	0.046128	0.163775	0.812698	1.95277	0.036145	0.242211
THIL	Thiamine-monophosphate kinase OS=Escherichia coli (strain K12) OX=83333 GN=thiL PE=1 SV=1	#N/A	1.17537	-0.158636	-0.134476	#N/A	1.95074	0.429768	0.166435
DPS	DNA protection during starvation protein OS=Escherichia coli (strain K12 / MC4100 / BW2952) OX=595496 GN=dps PE=3 SV=1	2.30697	1.57955	-0.15264	-0.0596161	1.05827	1.94808	0.474479	0.0801124
SEQA	Negative modulator of initiation of replication OS=Escherichia coli (strain K12) OX=83333 GN=seqA PE=1 SV=1	1.72098	2.20613	0.142579	0.0736701	0.679233	1.94344	1.75132	0.21701
LGUL	Lactoylglutathione lyase OS=Escherichia coli (strain K12) OX=83333 GN=gloA PE=1 SV=1	#N/A	1.76123	0.38484	0.00790796	#N/A	1.93863	1.63843	0.0465389
YQJH	NADPH-dependent ferric-chelate reductase OS=Escherichia coli (strain K12) OX=83333 GN=yqjH PE=1 SV=1	#N/A	2.18161	0.323891	-0.0189895	#N/A	1.92253	0.442434	0.0681994
GATD	Galactitol 1-phosphate 5-dehydrogenase OS=Escherichia coli (strain K12) OX=83333 GN=gatD PE=1 SV=1	1.99241	1.13304	-0.0731384	-0.056615	1.24383	1.92252	0.108008	0.025072
MANC7	Mannose-1-phosphate guanylyltransferase OS=Escherichia coli OX=562 GN=manC PE=3 SV=1	#N/A	1.41681	-0.0624373	-0.00621216	#N/A	1.91889	0.0962914	0.00574357
USPG	Universal stress protein UP12 OS=Escherichia coli (strain K12) OX=83333 GN=uspG PE=1 SV=2	2.72567	3.51781	-0.341351	-0.294548	1.03131	1.91632	0.539087	0.275035
DGCM	Diguanylate cyclase DgcM OS=Escherichia coli (strain K12) OX=83333 GN=dgcM PE=1 SV=2	#N/A	1.35079	0.00219284	-0.330969	#N/A	1.91516	0.00228134	0.124384
GLXK2	Glycerate 3-kinase OS=Escherichia coli (strain K12) OX=83333 GN=glxK PE=1 SV=1	3.22502	1.10375	-0.0146142	-0.028598	0.66061	1.90928	0.0359181	0.0659093
RS20	30S ribosomal protein S20 OS=Escherichia coli O139:H28 (strain E24377A / ETEC) OX=331111 GN=rpsT PE=3 SV=1	1.42908	1.74367	1.94713	-0.0840431	0.797264	1.90711	1.75254	0.197297
TREF	Cytoplasmic trehalase OS=Escherichia coli (strain K12 / MC4100 / BW2952) OX=595496 GN=treF PE=3 SV=1	#N/A	1.31226	#N/A	-0.209615	#N/A	1.90619	#N/A	0.578188
DMSD	Tat proofreading chaperone DmsD OS=Escherichia coli (strain K12) OX=83333 GN=dmsD PE=1 SV=2	2.63243	2.13961	0.274117	0.0350665	0.831783	1.89836	0.93464	0.0962486
YIIM	Protein YiiM OS=Escherichia coli (strain K12) OX=83333 GN=yiiM PE=1 SV=2	#N/A	2.09089	0.126772	-0.0370549	#N/A	1.89406	0.356709	0.15008
DCD	dCTP deaminase OS=Escherichia coli (strain K12 / MC4100 / BW2952) OX=595496 GN=dcd PE=3 SV=1	#N/A	1.0579	0.154666	0.129034	#N/A	1.894	0.820393	0.471351
MOEA	Molybdopterin molybdenumtransferase OS=Escherichia coli (strain K12) OX=83333 GN=moeA PE=1 SV=1	4.10063	1.33518	0.163329	-0.129272	0.555174	1.88394	0.823051	0.85101
YAHK	Aldehyde reductase YahK OS=Escherichia coli (strain K12) OX=83333 GN=yahK PE=1 SV=1	2.75532	2.22626	0.0254034	-0.0511305	0.792708	1.88269	0.0403356	0.135445
TAM	Trans-aconitate 2-methyltransferase OS=Escherichia coli (strain K12 / MC4100 / BW2952) OX=595496 GN=tam PE=3 SV=1	1.24215	2.19084	0.164516	#N/A	0.625115	1.86491	0.764641	#N/A
SLYD	FKBP-type peptidyl-prolyl cis-trans isomerase SlyD OS=Escherichia coli (strain K12) OX=83333 GN=slyD PE=1 SV=1	0.923922	1.38471	0.192411	0.0545106	1.14176	1.86409	0.894488	0.125147
GLTD	Glutamate synthase [NADPH] small chain OS=Escherichia coli (strain K12) OX=83333 GN=gltD PE=1 SV=3	3.06281	1.40067	0.0809553	0.10654	0.854238	1.85588	0.124244	0.229531
YTFE	Iron-sulfur cluster repair protein YtfE OS=Escherichia coli (strain K12 / MC4100 / BW2952) OX=595496 GN=ytfE PE=3 SV=1	#N/A	4.76604	0.674145	-0.0178242	#N/A	1.84941	1.70155	0.0776288
MENF	Isochorismate synthase MenF OS=Escherichia coli (strain K12) OX=83333 GN=menF PE=1 SV=4	#N/A	1.07328	-0.0790875	0.0101213	#N/A	1.84938	0.299338	0.035446
FTSE	Cell division ATP-binding protein FtsE OS=Escherichia coli (strain K12) OX=83333 GN=ftsE PE=1 SV=1	1.37066	1.24466	0.110021	-0.117821	0.445642	1.8434	0.236305	0.288676
AHR	Aldehyde reductase Ahr OS=Escherichia coli (strain K12) OX=83333 GN=ahr PE=1 SV=2	4.50798	1.85594	0.135556	0.0827788	0.972563	1.84145	0.17038	0.113881
GALR	HTH-type transcriptional regulator GalR OS=Escherichia coli (strain K12) OX=83333 GN=galR PE=1 SV=1	#N/A	1.20852	0.0258874	-0.00889495	#N/A	1.83926	0.0722697	0.0258757
YFCG	Disulfide-bond oxidoreductase YfcG OS=Escherichia coli (strain K12) OX=83333 GN=yfcG PE=1 SV=1	#N/A	3.86892	0.350971	0.0329206	#N/A	1.83679	1.24607	0.0742153
MSRA	Peptide methionine sulfoxide reductase MsrA OS=Escherichia coli (strain K12 / MC4100 / BW2952) OX=595496 GN=msrA PE=3 SV=1	1.38875	1.77806	0.156845	-0.105701	1.18025	1.82929	0.555342	0.155571
YIHD	Protein YihD OS=Escherichia coli (strain K12) OX=83333 GN=yihD PE=1 SV=1	#N/A	1.46193	0.562491	-0.129892	#N/A	1.81921	0.633598	0.146996
ARGC	N-acetyl-gamma-glutamyl-phosphate reductase OS=Escherichia coli (strain K12) OX=83333 GN=argC PE=1 SV=1	7.56524	1.78756	-0.128995	0.0622133	0.700993	1.81439	0.222258	0.116241
XERC	Tyrosine recombinase XerC OS=Escherichia coli (strain K12 / MC4100 / BW2952) OX=595496 GN=xerC PE=3 SV=1	#N/A	1.80192	#N/A	0.134978	#N/A	1.80859	#N/A	0.125739
UBIG	Ubiquinone biosynthesis O-methyltransferase OS=Escherichia coli (strain K12 / MC4100 / BW2952) OX=595496 GN=ubiG PE=3 SV=1	2.79775	1.69184	-0.337466	-0.00124162	1.26545	1.80525	1.12064	0.00421737
HOLA	DNA polymerase III subunit delta OS=Escherichia coli (strain K12) OX=83333 GN=holA PE=1 SV=1	#N/A	1.1239	0.689893	-0.0781787	#N/A	1.80474	1.55638	0.109299
HOLB	DNA polymerase III subunit delta' OS=Escherichia coli (strain K12) OX=83333 GN=holB PE=1 SV=2	#N/A	1.07688	0.407184	-0.125041	#N/A	1.80274	1.2039	0.152563
KTHY	Thymidylate kinase OS=Escherichia coli O157:H7 OX=83334 GN=tmk PE=3 SV=1	#N/A	2.28875	0.440989	-0.081757	#N/A	1.79004	1.47461	0.182669
YDCF	Protein YdcF OS=Escherichia coli (strain K12) OX=83333 GN=ydcF PE=1 SV=3	#N/A	1.16837	-0.0335259	0.0114873	#N/A	1.78037	0.165602	0.0110052
DHAL	PEP-dependent dihydroxyacetone kinase, ADP-binding subunit DhaL OS=Escherichia coli (strain K12) OX=83333 GN=dhaL PE=1 SV=3	0.346468	1.24012	0.0507203	-0.00608285	0.177933	1.77446	0.10317	0.0156896
BASR	Transcriptional regulatory protein BasR OS=Escherichia coli (strain K12) OX=83333 GN=basR PE=1 SV=3	#N/A	2.01394	0.223635	-0.399213	#N/A	1.77274	0.496974	0.320263
PRMA	Ribosomal protein L11 methyltransferase OS=Escherichia coli (strain K12 / MC4100 / BW2952) OX=595496 GN=prmA PE=3 SV=1	1.34285	1.34078	0.00272789	-0.0418499	0.368331	1.76949	0.00913223	0.238849
XYLF	D-xylose-binding periplasmic protein OS=Escherichia coli (strain K12) OX=83333 GN=xylF PE=1 SV=1	#N/A	1.86928	0.165028	-0.0158768	#N/A	1.76425	0.288346	0.045284
PTRB	Protease 2 OS=Escherichia coli (strain K12) OX=83333 GN=ptrB PE=1 SV=2	#N/A	1.45206	0.108635	0.0086253	#N/A	1.74553	0.330399	0.0452865
MDH	Malate dehydrogenase OS=Escherichia coli O139:H28 (strain E24377A / ETEC) OX=331111 GN=mdh PE=3 SV=1	1.75001	1.2098	0.103278	-0.18285	1.24195	1.74461	0.266882	0.187858
YFCZ	UPF0381 protein YfcZ OS=Escherichia coli (strain K12) OX=83333 GN=yfcZ PE=3 SV=1	1.31431	2.50611	1.68396	0.100235	1.02111	1.74401	2.56963	0.311993
RRAB	Regulator of ribonuclease activity B OS=Escherichia coli (strain K12) OX=83333 GN=rraB PE=1 SV=1	2.85169	2.38414	0.449532	-0.884403	0.763446	1.73883	0.73431	0.139661
DINI	DNA damage-inducible protein I OS=Escherichia coli (strain K12) OX=83333 GN=dinI PE=1 SV=1	#N/A	5.49663	0.702668	-0.120509	#N/A	1.73218	0.536918	0.428329
RECD	RecBCD enzyme subunit RecD OS=Escherichia coli (strain K12) OX=83333 GN=recD PE=1 SV=2	#N/A	1.09839	0.107412	-0.005852	#N/A	1.72573	0.26592	0.0251774
RSTA	Transcriptional regulatory protein RstA OS=Escherichia coli (strain K12) OX=83333 GN=rstA PE=1 SV=2	#N/A	2.30589	0.20823	0.0293087	#N/A	1.71988	0.276972	0.0432317
THIM	Hydroxyethylthiazole kinase OS=Escherichia coli O127:H6 (strain E2348/69 / EPEC) OX=574521 GN=thiM PE=3 SV=1	#N/A	1.62631	-0.246187	-0.143932	#N/A	1.71572	0.525593	0.557462
CBPA	Curved DNA-binding protein OS=Escherichia coli (strain K12 / MC4100 / BW2952) OX=595496 GN=cbpA PE=3 SV=1	2.59483	2.74813	-0.0208145	0.0595691	0.797203	1.7155	0.0325437	0.0957145
SMG	Protein Smg OS=Escherichia coli (strain K12 / MC4100 / BW2952) OX=595496 GN=smg PE=3 SV=1	#N/A	1.56671	0.970161	0.714304	#N/A	1.71419	2.28885	0.900911
YFCN	UPF0115 protein YfcN OS=Escherichia coli (strain K12 / MC4100 / BW2952) OX=595496 GN=yfcN PE=3 SV=1	#N/A	1.44249	0.193832	0.0965897	#N/A	1.71233	0.304975	0.242347
RNPH	Ribonuclease PH OS=Escherichia coli O9:H4 (strain HS) OX=331112 GN=rph PE=3 SV=1	#N/A	1.11476	-0.0106233	-0.156744	#N/A	1.70954	0.0301638	0.176001
YIBT	Uncharacterized protein YibT OS=Escherichia coli (strain K12) OX=83333 GN=yibT PE=4 SV=1	3.41883	3.14793	0.894823	0.0971646	1.02566	1.70529	0.538706	0.134711
PROX	Glycine betaine/proline betaine-binding periplasmic protein OS=Escherichia coli (strain K12) OX=83333 GN=proX PE=1 SV=1	1.79318	2.46136	0.394437	0.318709	0.99215	1.70157	1.2545	0.91372
GCS2	Putative glutamate--cysteine ligase 2 OS=Escherichia coli O139:H28 (strain E24377A / ETEC) OX=331111 GN=ybdK PE=3 SV=1	#N/A	1.30092	0.148801	-0.00730082	#N/A	1.69248	0.43196	0.0285094
NTPPB	7-methyl-GTP pyrophosphatase OS=Escherichia coli (strain K12) OX=83333 GN=yceF PE=1 SV=1	#N/A	2.04275	0.0785076	-0.0433407	#N/A	1.69098	0.3828	0.138553
YDCJ	Uncharacterized protein YdcJ OS=Escherichia coli (strain K12) OX=83333 GN=ydcJ PE=4 SV=1	3.09428	1.23224	-0.282731	-0.0616968	1.226	1.67535	0.651215	0.240051
ISCR	HTH-type transcriptional regulator IscR OS=Escherichia coli (strain K12 / MC4100 / BW2952) OX=595496 GN=iscR PE=3 SV=1	4.43678	3.73374	1.54947	0.114715	0.890977	1.67508	1.0561	0.213704
ZAPB	Cell division protein ZapB OS=Escherichia coli O139:H28 (strain E24377A / ETEC) OX=331111 GN=zapB PE=3 SV=2	3.39979	3.80372	-0.645964	-0.210229	0.959758	1.65304	0.26239	0.176399
SUFB	FeS cluster assembly protein SufB OS=Escherichia coli (strain K12) OX=83333 GN=sufB PE=1 SV=2	#N/A	1.14855	0.86154	0.460404	#N/A	1.65126	0.969639	1.08998
YJDN	Protein YjdN OS=Escherichia coli (strain K12) OX=83333 GN=yjdN PE=4 SV=1	#N/A	2.84365	-0.0507992	-0.0516505	#N/A	1.64753	0.0519647	0.073462
PTKB	PTS system galactitol-specific EIIB component OS=Escherichia coli (strain K12) OX=83333 GN=gatB PE=1 SV=2	1.07027	4.60711	0.100065	-0.178258	0.444683	1.64728	0.170225	0.275167
GCVR	Glycine cleavage system transcriptional repressor OS=Escherichia coli (strain K12) OX=83333 GN=gcvR PE=1 SV=2	#N/A	2.43451	0.051651	-0.0604696	#N/A	1.64275	0.177516	0.0654219
HSPQ	Heat shock protein HspQ OS=Escherichia coli (strain K12 / MC4100 / BW2952) OX=595496 GN=hspQ PE=3 SV=1	#N/A	1.9257	0.948014	-0.136567	#N/A	1.63145	1.30807	0.104378
RL29	50S ribosomal protein L29 OS=Escherichia coli O139:H28 (strain E24377A / ETEC) OX=331111 GN=rpmC PE=3 SV=1	3.9482	3.37764	-0.376085	-0.359717	0.645385	1.63114	0.119651	0.158013
SSEB	Protein SseB OS=Escherichia coli (strain K12) OX=83333 GN=sseB PE=4 SV=1	#N/A	1.52012	0.0421362	-0.128488	#N/A	1.62999	0.0617318	0.28202
YFCD	Uncharacterized Nudix hydrolase YfcD OS=Escherichia coli (strain K12) OX=83333 GN=yfcD PE=1 SV=1	#N/A	2.28469	0.139144	-0.107351	#N/A	1.62752	0.256751	0.389872
TRMB	tRNA (guanine-N(7)-)-methyltransferase OS=Escherichia coli O9:H4 (strain HS) OX=331112 GN=trmB PE=3 SV=1	#N/A	4.40357	-0.192902	-0.0941654	#N/A	1.61409	0.19824	0.214922
UBIX	Flavin prenyltransferase UbiX OS=Escherichia coli (strain K12) OX=83333 GN=ubiX PE=2 SV=1	#N/A	2.99936	0.210517	-0.0327313	#N/A	1.59957	0.513338	0.0169429
ENTE	Enterobactin synthase component E OS=Escherichia coli (strain K12) OX=83333 GN=entE PE=1 SV=3	#N/A	1.47446	-0.316048	-0.0292237	#N/A	1.59779	0.391679	0.0487625
PAOB	Aldehyde oxidoreductase FAD-binding subunit PaoB OS=Escherichia coli (strain K12) OX=83333 GN=paoB PE=1 SV=1	#N/A	1.57901	0.0417821	-0.0422254	#N/A	1.59558	0.0451713	0.051966
YEEX	UPF0265 protein YeeX OS=Escherichia coli (strain K12 / MC4100 / BW2952) OX=595496 GN=yeeX PE=3 SV=1	6.40984	1.37796	1.13914	-0.131276	1.11559	1.5953	1.17998	0.0687438
G3P2	Glyceraldehyde-3-phosphate dehydrogenase C OS=Escherichia coli O157:H7 OX=83334 GN=gapC PE=3 SV=1	#N/A	2.00068	0.164182	-0.027254	#N/A	1.58769	0.237581	0.0746228
YDEI	Uncharacterized protein YdeI OS=Escherichia coli (strain K12) OX=83333 GN=ydeI PE=3 SV=1	2.37817	3.29132	2.85568	1.54311	0.806341	1.58523	1.57616	1.22862
KPSD1	Polysialic acid transport protein KpsD OS=Escherichia coli OX=562 GN=kpsD PE=1 SV=2	3.33525	1.05432	-0.662039	-0.259207	0.871952	1.57815	0.830181	0.359102
YECM	Protein YecM OS=Escherichia coli (strain K12) OX=83333 GN=yecM PE=1 SV=3	#N/A	2.8723	0.16536	-0.13343	#N/A	1.56185	0.579142	0.394216
CYSA	Sulfate/thiosulfate import ATP-binding protein CysA OS=Escherichia coli (strain K12) OX=83333 GN=cysA PE=1 SV=2	1.01378	1.23171	0.331528	-0.428475	0.570843	1.55983	0.737636	0.178318
EX7S	Exodeoxyribonuclease 7 small subunit OS=Escherichia coli O139:H28 (strain E24377A / ETEC) OX=331111 GN=xseB PE=3 SV=1	#DIV/0!	3.47128	-1.28626	-0.362413	0.427243	1.5505	0.295132	0.0481644
PSIF	Phosphate starvation-inducible protein PsiF OS=Escherichia coli (strain K12) OX=83333 GN=psiF PE=1 SV=1	#N/A	3.51919	#N/A	1.17693	#N/A	1.54793	#N/A	1.48737
ACP	Acyl carrier protein OS=Escherichia coli (strain K12 / MC4100 / BW2952) OX=595496 GN=acpP PE=3 SV=1	2.36082	2.281	-0.339765	-0.00617692	0.845699	1.54031	0.167936	0.0173599
YDIZ	Uncharacterized protein YdiZ OS=Escherichia coli (strain K12) OX=83333 GN=ydiZ PE=4 SV=1	#N/A	2.08444	-0.236191	-0.0885056	#N/A	1.51063	0.251895	0.172602
NARY	Respiratory nitrate reductase 2 beta chain OS=Escherichia coli (strain K12) OX=83333 GN=narY PE=1 SV=2	#N/A	1.32089	0.126899	-0.179803	#N/A	1.49562	0.106859	0.234656
ULAR	HTH-type transcriptional regulator UlaR OS=Escherichia coli (strain K12 / MC4100 / BW2952) OX=595496 GN=ulaR PE=3 SV=1	#N/A	2.18479	-0.0153077	-0.0400238	#N/A	1.4912	0.111563	0.11765
PNCB	Nicotinate phosphoribosyltransferase OS=Escherichia coli (strain K12 / MC4100 / BW2952) OX=595496 GN=pncB PE=3 SV=1	#N/A	2.24074	0.0787078	-0.0370434	#N/A	1.48261	0.0461052	0.0338754
PRMC	Release factor glutamine methyltransferase OS=Escherichia coli (strain K12) OX=83333 GN=prmC PE=1 SV=1	#N/A	4.21941	0.0220656	-0.395575	#N/A	1.47864	0.0289969	0.860291
HIS1	ATP phosphoribosyltransferase OS=Escherichia coli O139:H28 (strain E24377A / ETEC) OX=331111 GN=hisG PE=3 SV=1	#N/A	1.08592	0.297155	0.0767188	#N/A	1.4629	0.733142	0.0547738
CSPD	Cold shock-like protein CspD OS=Escherichia coli (strain K12) OX=83333 GN=cspD PE=1 SV=1	#N/A	4.0994	1.4787	0.468777	#N/A	1.44941	1.33268	0.540241
RS12	30S ribosomal protein S12 OS=Escherichia coli O139:H28 (strain E24377A / ETEC) OX=331111 GN=rpsL PE=3 SV=1	1.31178	1.41996	1.28288	0.0796626	1.0637	1.44776	1.92812	0.259393
YJJU	Uncharacterized protein YjjU OS=Escherichia coli (strain K12) OX=83333 GN=yjjU PE=3 SV=1	#N/A	1.48733	0.261785	-0.0396111	#N/A	1.43696	0.670733	0.0450613
PAOA	Aldehyde oxidoreductase iron-sulfur-binding subunit PaoA OS=Escherichia coli (strain K12) OX=83333 GN=paoA PE=1 SV=1	#N/A	3.45543	0.703467	0.333155	#N/A	1.43276	1.35994	0.216995
ARGP	HTH-type transcriptional regulator ArgP OS=Escherichia coli O7:K1 (strain IAI39 / ExPEC) OX=585057 GN=argP PE=3 SV=1	#N/A	1.15091	0.345814	0.0357936	#N/A	1.40343	1.22943	0.0960589
YCIG	Uncharacterized protein YciG OS=Escherichia coli (strain K12) OX=83333 GN=yciG PE=3 SV=1	#N/A	3.02399	2.56224	1.81853	#N/A	1.39975	0.703332	1.27981
YGGN	Uncharacterized protein YggN OS=Escherichia coli (strain K12) OX=83333 GN=yggN PE=4 SV=1	#N/A	3.63017	1.12728	0.226161	#N/A	1.38917	2.28907	0.29959
HDHA	7alpha-hydroxysteroid dehydrogenase OS=Escherichia coli (strain K12) OX=83333 GN=hdhA PE=1 SV=1	-0.041266	1.19941	0.0939978	0.00482833	0.00704252	1.38188	0.256867	0.0420224
METC	Cystathionine beta-lyase MetC OS=Escherichia coli (strain K12) OX=83333 GN=metC PE=1 SV=1	#N/A	1.72132	0.105395	0.0585074	#N/A	1.33969	0.214076	0.329144
LLDR	Putative L-lactate dehydrogenase operon regulatory protein OS=Escherichia coli (strain K12) OX=83333 GN=lldR PE=2 SV=1	#N/A	1.33859	#N/A	#N/A	#N/A	1.33957	#N/A	#N/A
[truncated: 4 more columns]

## Sheet: GO L+M enriched
												Biological Process										Cell Component										Mol Function										PANTHER protein class
												Analysis Type:		PANTHER Overrepresentation Test (Released 20220202)								Analysis Type:		PANTHER Overrepresentation Test (Released 20220202)								Analysis Type:		PANTHER Overrepresentation Test (Released 20220202)								Analysis Type:		PANTHER Overrepresentation Test (Released 20220202)
												Annotation Version and Release Date:		GO Ontology database DOI: 10.5281/zenodo.6399963 Released 2022-03-22								Annotation Version and Release Date:		GO Ontology database DOI: 10.5281/zenodo.6399963 Released 2022-03-22								Annotation Version and Release Date:		GO Ontology database DOI: 10.5281/zenodo.6399963 Released 2022-03-22								Annotation Version and Release Date:		PANTHER version 17.0 Released 2022-02-22
												Analyzed List:		Client Text Box Input (Escherichia coli)								Analyzed List:		Client Text Box Input (Escherichia coli)								Analyzed List:		Client Text Box Input (Escherichia coli)								Analyzed List:		Client Text Box Input (Escherichia coli)
												Reference List:		Escherichia coli (all genes in database)								Reference List:		Escherichia coli (all genes in database)								Reference List:		Escherichia coli (all genes in database)								Reference List:		Escherichia coli (all genes in database)
												Test Type:		FISHER								Test Type:		FISHER								Test Type:		FISHER								Test Type:		FISHER
												Correction:		FDR								Correction:		FDR								Correction:		FDR								Correction:		FDR
Proteins significantly enriched in Large and Medium particles												GO biological process complete		Escherichia coli - REFLIST (4392)	Client Text Box Input (939)	Client Text Box Input (expected)	Client Text Box Input (over/under)	Client Text Box Input (fold Enrichment)	Client Text Box Input (raw P-value)	Client Text Box Input (FDR)		GO cellular component complete		Escherichia coli - REFLIST (4392)	Client Text Box Input (939)	Client Text Box Input (expected)	Client Text Box Input (over/under)	Client Text Box Input (fold Enrichment)	Client Text Box Input (raw P-value)	Client Text Box Input (FDR)		GO molecular function complete		Escherichia coli - REFLIST (4392)	Client Text Box Input (939)	Client Text Box Input (expected)	Client Text Box Input (over/under)	Client Text Box Input (fold Enrichment)	Client Text Box Input (raw P-value)	Client Text Box Input (FDR)		PANTHER Protein Class		Escherichia coli - REFLIST (4392)	Client Text Box Input (939)	Client Text Box Input (expected)	Client Text Box Input (over/under)	Client Text Box Input (fold Enrichment)	Client Text Box Input (raw P-value)
												organic substance metabolic process	GO:0071704)	1987	610	424.82	+	1.44	3.29e-28	5.18e-25		cellular_component	GO:0005575)	2969	765	634.77	+	1.21	2.8e-18	6.4e-17		binding	GO:0005488)	2479	739	530	+	1.39	4.36e-39	1.09e-35		protein class	PC00000)	2368	659	506.27	+	1.3	2e-20
												cellular metabolic process	GO:0044237)	2036	621	435.29	+	1.43	2.23e-28	7.01e-25		cellular anatomical entity	GO:0110165)	2908	752	621.72	+	1.21	1.02e-17	2.16e-16		molecular_function	GO:0003674)	3290	869	703.39	+	1.24	2.24e-38	1.87e-35		translational protein	PC00263)	113	82	24.16	+	3.39	3.51e-16
	Description	log2(P1)	log2(P2)	log2(P3)	log2(In)	-log10(p1)	-log10(p2)	-log10(p3)	-log10(In)			nitrogen compound metabolic process	GO:0006807)	1530	508	327.11	+	1.55	1.41e-27	1.11e-24		intracellular anatomical structure	GO:0005622)	1467	673	313.64	+	2.15	1.84e-103	5.05e-101		protein binding	GO:0005515)	1365	456	291.83	+	1.56	1e-23	6.27e-21		metabolite interconversion enzyme	PC00262)	1124	349	240.31	+	1.45	2.17e-12
YHHA	Uncharacterized protein YhhA OS=Escherichia coli (strain K12) OX=83333 GN=yhhA PE=1 SV=1	5.21417	0.914113	3.61613	-0.701298	3.69518	0.769174	3.96133	0.688048			metabolic process	GO:0008152)	2202	652	470.78	+	1.38	1.28e-27	1.34e-24		cytoplasm	GO:0005737)	1434	663	306.59	+	2.16	6.19e-102	8.48e-100		catalytic activity	GO:0003824)	2035	595	435.08	+	1.37	1.99e-21	7.13e-19		ribosomal protein	PC00202)	62	51	13.26	+	3.85	6.8e-12
RSMD	Ribosomal RNA small subunit methyltransferase D OS=Escherichia coli (strain K12) OX=83333 GN=rsmD PE=1 SV=1	3.67414	2.51602	-0.27913	-0.0202316	2.93576	2.01291	0.720513	0.0941727			biosynthetic process	GO:0009058)	925	355	197.76	+	1.8	1.25e-25	6.57e-23		cytosol	GO:0005829)	1063	559	227.27	+	2.46	8.6e-94	7.86e-92		heterocyclic compound binding	GO:1901363)	1436	461	307.01	+	1.5	7.51e-21	2.09e-18		RNA metabolism protein	PC00031)	89	47	19.03	+	2.47	1.7e-06
YBEY	Endoribonuclease YbeY OS=Escherichia coli (strain K12 / MC4100 / BW2952) OX=595496 GN=ybeY PE=3 SV=1	4.19904	3.97295	2.07709	2.46265	2.72105	3.16885	2.41437	2.01651			organic substance biosynthetic process	GO:1901576)	910	351	194.56	+	1.8	1.14e-25	7.19e-23		protein-containing complex	GO:0032991)	635	188	135.76	+	1.38	3.47e-05	0.000288		organic cyclic compound binding	GO:0097159)	1436	461	307.01	+	1.5	7.51e-21	2.35e-18		transferase	PC00220)	308	106	65.85	+	1.61	2.12e-05
YBHP	Uncharacterized protein YbhP OS=Escherichia coli (strain K12) OX=83333 GN=ybhP PE=4 SV=1	3.00386	#N/A	-0.179879	-0.135389	2.62306	#N/A	0.29631	0.248453			organonitrogen compound metabolic process	GO:1901564)	986	369	210.8	+	1.75	3.08e-25	1.21e-22		organelle	GO:0043226)	136	68	29.08	+	2.34	3.05e-08	3.48e-07		RNA binding	GO:0003723)	183	113	39.12	+	2.89	6.77e-18	1.7e-15		translation factor	PC00223)	24	16	5.13	+	3.12	0.00111
RL19	50S ribosomal protein L19 OS=Escherichia coli O139:H28 (strain E24377A / ETEC) OX=331111 GN=rplS PE=3 SV=1	3.57644	2.45051	0.0402955	0.0851723	2.5331	3.08606	0.0681759	0.285261			cellular biosynthetic process	GO:0044249)	888	344	189.85	+	1.81	2.79e-25	1.25e-22		intracellular organelle	GO:0043229)	109	67	23.3	+	2.88	5.65e-11	8.14e-10		nucleic acid binding	GO:0003676)	706	251	150.94	+	1.66	1.31e-13	2.99e-11		methyltransferase	PC00155)	27	16	5.77	+	2.77	0.00196
YAIA	Uncharacterized protein YaiA OS=Escherichia coli (strain K12) OX=83333 GN=yaiA PE=1 SV=1	2.76939	4.38137	2.56862	-0.254734	2.51966	2.29775	1.68177	0.306635			organonitrogen compound biosynthetic process	GO:1901566)	520	241	111.17	+	2.17	6.98e-25	2.44e-22		non-membrane-bounded organelle	GO:0043228)	129	67	27.58	+	2.43	1.46e-08	1.74e-07		ion binding	GO:0043167)	1338	401	286.06	+	1.4	1.08e-12	2.25e-10		RNA processing factor	PC00147)	36	19	7.7	+	2.47	0.00213
RL15	50S ribosomal protein L15 OS=Escherichia coli O139:H28 (strain E24377A / ETEC) OX=331111 GN=rplO PE=3 SV=1	2.74895	1.49153	0.736431	0.0829421	2.49002	2.44997	1.55654	0.197925			primary metabolic process	GO:0044238)	1724	541	368.59	+	1.47	1.18e-24	3.71e-22		intracellular non-membrane-bounded organelle	GO:0043232)	102	66	21.81	+	3.03	1.59e-11	2.43e-10		rRNA binding	GO:0019843)	60	51	12.83	+	3.98	2.92e-12	5.63e-10		aminoacyl-tRNA synthetase	PC00047)	24	14	5.13	+	2.73	0.00429
YHFA	Protein YhfA OS=Escherichia coli (strain K12) OX=83333 GN=yhfA PE=1 SV=1	2.64515	1.99613	-0.0197317	0.0559411	2.42854	3.03138	0.0600479	0.0825116			cellular nitrogen compound metabolic process	GO:0034641)	1038	379	221.92	+	1.71	2.37e-24	6.79e-22		ribosome	GO:0005840)	64	54	13.68	+	3.95	8e-13	1.46e-11		structural constituent of ribosome	GO:0003735)	58	49	12.4	+	3.95	9.2e-12	1.54e-09		Unclassified	UNCLASSIFIED)	2024	280	432.73	-	0.65	2e-20
FABA	3-hydroxydecanoyl-[acyl-carrier-protein] dehydratase OS=Escherichia coli (strain K12 / MC4100 / BW2952) OX=595496 GN=fabA PE=3 SV=1	3.79831	3.75257	-0.211789	-0.065442	2.36785	4.44004	1.05128	0.858193			cellular nitrogen compound biosynthetic process	GO:0044271)	509	233	108.82	+	2.14	2.02e-23	5.29e-21		ribonucleoprotein complex	GO:1990904)	61	53	13.04	+	4.06	5.98e-13	1.17e-11		identical protein binding	GO:0042802)	432	164	92.36	+	1.78	1.71e-10	2.68e-08		transporter	PC00227)	412	23	88.08	-	0.26	3.12e-15
RL23	50S ribosomal protein L23 OS=Escherichia coli O157:H7 OX=83334 GN=rplW PE=3 SV=1	2.8869	3.68963	-0.188583	0.0428053	2.35079	4.85691	0.409364	0.0503768			gene expression	GO:0010467)	393	193	84.02	+	2.3	1.18e-21	2.66e-19		ribosomal subunit	GO:0044391)	59	51	12.61	+	4.04	1.89e-12	3.24e-11		structural molecule activity	GO:0005198)	72	51	15.39	+	3.31	3.43e-10	5.05e-08		secondary carrier transporter	PC00258)	74	1	15.82	-	0.06	1.12e-05
USPA	Universal stress protein A OS=Escherichia coli (strain K12) OX=83333 GN=uspA PE=1 SV=2	3.0143	2.89157	0.178067	-0.22216	2.32245	3.58669	0.624552	0.404258			peptide metabolic process	GO:0006518)	154	103	32.92	+	3.13	2.58e-18	4.51e-16		cytosolic ribosome	GO:0022626)	60	51	12.83	+	3.98	2.92e-12	4.71e-11		small molecule binding	GO:0036094)	827	265	176.81	+	1.5	3.78e-10	5.26e-08		ATP-binding cassette, ABC, transporter	PC00003)	122	10	26.08	-	0.38	0.00112
RS9	30S ribosomal protein S9 OS=Escherichia coli O139:H28 (strain E24377A / ETEC) OX=331111 GN=rpsI PE=3 SV=1	2.69868	1.50427	0.618282	0.0816595	2.27711	1.89696	1.22961	0.822895			cellular amide metabolic process	GO:0043603)	217	125	46.39	+	2.69	4.06e-18	6.73e-16		cytosolic large ribosomal subunit	GO:0022625)	34	28	7.27	+	3.85	4.06e-07	4.45e-06		catalytic activity, acting on RNA	GO:0140098)	149	74	31.86	+	2.32	8.49e-09	1.01e-06		viral or transposable element protein	PC00237)	57	2	12.19	-	0.16	0.00164
RBFA	Ribosome-binding factor A OS=Escherichia coli (strain K12 / MC4100 / BW2952) OX=595496 GN=rbfA PE=3 SV=1	2.41005	3.53174	0.918283	0.237089	2.16595	3.2381	2.56252	1.76109			ribosome biogenesis	GO:0042254)	107	84	22.88	+	3.67	5e-18	7.87e-16		large ribosomal subunit	GO:0015934)	34	28	7.27	+	3.85	4.06e-07	4.28e-06		cation binding	GO:0043169)	815	254	174.25	+	1.46	1.05e-08	1.2e-06		amino acid transporter	PC00046)	31	0	6.63	-	< 0.01	0.00372
YGIW	Protein YgiW OS=Escherichia coli (strain K12) OX=83333 GN=ygiW PE=1 SV=1	2.1391	3.23415	0.153864	-0.0617344	2.11843	4.34927	0.174412	0.130091			ribonucleoprotein complex biogenesis	GO:0022613)	108	84	23.09	+	3.64	7.44e-18	1.11e-15		cytosolic small ribosomal subunit	GO:0022627)	25	23	5.34	+	4.3	1.23e-06	1.25e-05		anion binding	GO:0043168)	733	231	156.71	+	1.47	3.17e-08	3.17e-06		primary active transporter	PC00068)	162	18	34.64	-	0.52	0.00513
RL4	50S ribosomal protein L4 OS=Escherichia coli O139:H28 (strain E24377A / ETEC) OX=331111 GN=rplD PE=3 SV=1	3.27621	1.51604	0.584318	0.469413	2.09611	2.02311	1.18091	1.33568			translation	GO:0006412)	116	85	24.8	+	3.43	6.58e-17	9.41e-15		small ribosomal subunit	GO:0015935)	25	23	5.34	+	4.3	1.23e-06	1.21e-05		metal ion binding	GO:0046872)	803	247	171.68	+	1.44	5.27e-08	5.08e-06
GPPA	Guanosine-5'-triphosphate,3'-diphosphate pyrophosphatase OS=Escherichia coli (strain K12 / MC4100 / BW2952) OX=595496 GN=gppA PE=3 SV=1	2.85509	0.266659	0.147984	-0.041952	2.09484	1.48754	1.03958	0.209838			amide biosynthetic process	GO:0043604)	164	102	35.06	+	2.91	2.1e-16	2.88e-14		Unclassified	UNCLASSIFIED)	1423	174	304.23	-	0.57	2.8e-18	6.98e-17		magnesium ion binding	GO:0000287)	188	81	40.19	+	2.02	2.53e-07	2.19e-05
RL28	50S ribosomal protein L28 OS=Escherichia coli O139:H28 (strain E24377A / ETEC) OX=331111 GN=rpmB PE=3 SV=1	3.28462	3.37269	1.64743	0.160919	2.04939	3.3163	2.55407	0.253428			peptide biosynthetic process	GO:0043043)	128	88	27.37	+	3.22	2.85e-16	3.73e-14		membrane	GO:0016020)	1455	114	311.08	-	0.37	1.73e-42	5.92e-41		nucleoside phosphate binding	GO:1901265)	713	219	152.44	+	1.44	4.85e-07	3.79e-05
RLMJ	Ribosomal RNA large subunit methyltransferase J OS=Escherichia coli (strain K12) OX=83333 GN=rlmJ PE=1 SV=1	3.26606	2.40247	0.0855797	0.0462367	2.02172	5.91168	0.524935	0.280791			biological_process	GO:0008150)	3405	827	727.98	+	1.14	2.99e-14	3.62e-12		cell periphery	GO:0071944)	1352	64	289.05	-	0.22	9.88e-63	4.51e-61		nucleotide binding	GO:0000166)	713	219	152.44	+	1.44	4.85e-07	3.91e-05
ASNA	Aspartate--ammonia ligase OS=Escherichia coli O127:H6 (strain E2348/69 / EPEC) OX=574521 GN=asnA PE=3 SV=1	2.64081	1.43461	-0.000236539	-0.0577353	2.01762	2.30288	0.00035749	0.108344			organic cyclic compound metabolic process	GO:1901360)	932	310	199.26	+	1.56	5.38e-14	6.05e-12		plasma membrane	GO:0005886)	1241	63	265.32	-	0.24	7.21e-54	2.82e-52		ribonucleoprotein complex binding	GO:0043021)	45	30	9.62	+	3.12	4.07e-06	0.0003
YAHO	Uncharacterized protein YahO OS=Escherichia coli (strain K12) OX=83333 GN=yahO PE=3 SV=1	3.37582	3.91885	4.05848	1.77698	2.00404	1.80044	2.48588	2.05169			heterocycle metabolic process	GO:0046483)	885	298	189.21	+	1.57	7.19e-14	7.8e-12		intrinsic component of membrane	GO:0031224)	1140	25	243.73	-	0.1	5.58e-75	3.06e-73		transferase activity	GO:0016740)	645	196	137.9	+	1.42	4.32e-06	0.000309
RS18	30S ribosomal protein S18 OS=Escherichia coli O139:H28 (strain E24377A / ETEC) OX=331111 GN=rpsR PE=3 SV=1	2.94872	3.13628	2.04106	0.108406	2.00343	3.09937	3.19483	0.70606			small molecule metabolic process	GO:0044281)	876	295	187.29	+	1.58	8.55e-14	8.97e-12		integral component of membrane	GO:0016021)	1111	22	237.53	-	0.09	3.33e-75	2.28e-73		isomerase activity	GO:0016853)	125	56	26.72	+	2.1	9.35e-06	0.000633
YNHG	Probable L,D-transpeptidase YnhG OS=Escherichia coli (strain K12) OX=83333 GN=ynhG PE=1 SV=1	4.88749	0.240773	-1.33386	-0.948579	1.99607	0.181451	1.24539	1.18841			cellular aromatic compound metabolic process	GO:0006725)	896	295	191.56	+	1.54	1.12e-12	1.14e-10		membrane protein complex	GO:0098796)	219	16	46.82	-	0.34	1.67e-06	1.57e-05		carbohydrate derivative binding	GO:0097367)	581	178	124.22	+	1.43	9.3e-06	0.000647
RHLB	ATP-dependent RNA helicase RhlB OS=Escherichia coli O7:K1 (strain IAI39 / ExPEC) OX=585057 GN=rhlB PE=3 SV=1	2.38862	1.67142	-0.301872	-0.0432665	1.99513	2.99805	1.08151	0.211279			ribosome assembly	GO:0042255)	57	50	12.19	+	4.1	2.17e-12	2.13e-10		intrinsic component of plasma membrane	GO:0031226)	606	13	129.56	-	0.1	1.58e-37	4.33e-36		protein-containing complex binding	GO:0044877)	49	30	10.48	+	2.86	1.61e-05	0.00106
RF2	Peptide chain release factor 2 OS=Escherichia coli O127:H6 (strain E2348/69 / EPEC) OX=574521 GN=prfB PE=3 SV=1	1.79484	0.813402	0.0826234	-0.0649539	1.98964	3.78244	0.405547	0.380248			small molecule biosynthetic process	GO:0044283)	311	135	66.49	+	2.03	7.72e-12	7.36e-10		transmembrane transporter complex	GO:1902495)	164	10	35.06	-	0.29	4.07e-06	3.48e-05		ribonucleotide binding	GO:0032553)	553	169	118.23	+	1.43	2e-05	0.00125
UBIJ	Ubiquinone biosynthesis accessory factor UbiJ OS=Escherichia coli (strain K12) OX=83333 GN=ubiJ PE=1 SV=1	2.02629	0.987627	0.924298	-0.0609036	1.98677	1.37798	1.72056	0.102663			cellular component biogenesis	GO:0044085)	316	136	67.56	+	2.01	1.05e-11	9.69e-10		transporter complex	GO:1990351)	168	10	35.92	-	0.28	2.91e-06	2.57e-05		transferase activity, transferring one-carbon groups	GO:0016741)	78	39	16.68	+	2.34	3.59e-05	0.00214
BEPA	Beta-barrel assembly-enhancing protease OS=Escherichia coli (strain K12) OX=83333 GN=bepA PE=1 SV=1	5.9345	1.21096	-0.230245	-0.443885	1.98441	3.42442	2.26896	1.1709			cellular protein metabolic process	GO:0044267)	307	132	65.64	+	2.01	2.23e-11	2e-09		integral component of plasma membrane	GO:0005887)	590	10	126.14	-	0.08	2.37e-39	7.21e-38		purine nucleotide binding	GO:0017076)	516	158	110.32	+	1.43	3.77e-05	0.0022
RL14	50S ribosomal protein L14 OS=Escherichia coli O139:H28 (strain E24377A / ETEC) OX=331111 GN=rplN PE=3 SV=1	2.52123	2.7613	0.00526514	0.0978408	1.98415	3.19067	0.00814859	0.911883			ribonucleoprotein complex assembly	GO:0022618)	51	45	10.9	+	4.13	2.47e-11	2.1e-09		ATPase dependent transmembrane transport complex	GO:0098533)	133	9	28.44	-	0.32	0.000121	0.00092		S-adenosylmethionine-dependent methyltransferase activity	GO:0008757)	50	29	10.69	+	2.71	4.04e-05	0.0023
ASTE	Succinylglutamate desuccinylase OS=Escherichia coli (strain K12 / MC4100 / BW2952) OX=595496 GN=astE PE=3 SV=1	2.34293	1.16014	-0.0234847	-0.239303	1.97254	4.43732	0.0625928	0.345269			cellular process	GO:0009987)	3004	743	642.25	+	1.16	2.54e-11	2.11e-09		plasma membrane protein complex	GO:0098797)	163	9	34.85	-	0.26	1.91e-06	1.75e-05		purine ribonucleotide binding	GO:0032555)	515	157	110.11	+	1.43	4.71e-05	0.00262
SELO	Protein adenylyltransferase SelO OS=Escherichia coli (strain K12 / MC4100 / BW2952) OX=595496 GN=selO PE=3 SV=1	2.56876	1.21932	-0.255458	0.0316221	1.9679	2.30233	0.556868	0.05376			ribonucleoprotein complex subunit organization	GO:0071826)	51	45	10.9	+	4.13	2.47e-11	2.16e-09		ATP-binding cassette (ABC) transporter complex	GO:0043190)	129	8	27.58	-	0.29	5.92e-05	0.000477		guanosine tetraphosphate binding	GO:0097216)	34	23	7.27	+	3.16	5.71e-05	0.00311
YBEL	Uncharacterized protein YbeL OS=Escherichia coli (strain K12) OX=83333 GN=ybeL PE=4 SV=1	3.09831	3.03079	-0.0180977	-0.11891	1.95815	2.79593	0.0671207	0.543964			organic cyclic compound biosynthetic process	GO:1901362)	409	159	87.44	+	1.82	7.09e-11	5.72e-09		external encapsulating structure	GO:0030312)	138	2	29.5	-	0.07	1.27e-09	1.58e-08		zinc ion binding	GO:0008270)	160	63	34.21	+	1.84	6.65e-05	0.00354
NUSB	Transcription antitermination protein NusB OS=Escherichia coli (strain K12 / MC4100 / BW2952) OX=595496 GN=nusB PE=3 SV=1	2.66832	2.87069	0.0925898	-0.00786898	1.95227	4.34956	0.252459	0.0519745			nucleobase-containing compound metabolic process	GO:0006139)	766	253	163.77	+	1.54	9.26e-11	7.28e-09		cell projection	GO:0042995)	63	1	13.47	-	0.07	9.44e-05	0.000739		tRNA binding	GO:0000049)	46	27	9.83	+	2.75	6.93e-05	0.00361
GLN1B	Glutamine synthetase OS=Escherichia coli O157:H7 OX=83334 GN=glnA PE=3 SV=2	3.41698	1.10702	-0.23483	0.0487442	1.94235	4.7446	1.38952	0.0873999			RNA metabolic process	GO:0016070)	311	129	66.49	+	1.94	2.37e-10	1.82e-08		cell outer membrane	GO:0009279)	127	1	27.15	-	0.04	5.01e-10	6.54e-09		ribosome binding	GO:0043022)	28	20	5.99	+	3.34	7.75e-05	0.00396
NRDI	Protein NrdI OS=Escherichia coli (strain K12 / MC4100 / BW2952) OX=595496 GN=nrdI PE=3 SV=1	2.09143	#N/A	0.358996	#N/A	1.93601	#N/A	0.715848	#N/A			heterocycle biosynthetic process	GO:0018130)	395	153	84.45	+	1.81	2.46e-10	1.84e-08		outer membrane	GO:0019867)	134	1	28.65	-	0.03	1.33e-10	1.82e-09		methyltransferase activity	GO:0008168)	61	32	13.04	+	2.45	8.49e-05	0.00417
TDH	L-threonine 3-dehydrogenase OS=Escherichia coli (strain K12 / MC4100 / BW2952) OX=595496 GN=tdh PE=3 SV=1	3.62191	2.00803	-0.136216	-0.0645444	1.92466	6.80887	0.68075	0.502804			carboxylic acid metabolic process	GO:0019752)	507	183	108.4	+	1.69	3.94e-10	2.89e-08		intrinsic component of cell outer membrane	GO:0031230)	42	0	8.98	-	< 0.01	0.000396	0.00293		transition metal ion binding	GO:0046914)	324	107	69.27	+	1.54	9.28e-05	0.00447
IDH	Isocitrate dehydrogenase [NADP] OS=Escherichia coli (strain K12) OX=83333 GN=icd PE=1 SV=1	2.67304	0.914746	0.0118385	-0.0617473	1.90021	2.3947	0.0586547	0.383335			protein-containing complex organization	GO:0043933)	128	71	27.37	+	2.59	4.82e-10	3.37e-08		pilus	GO:0009289)	36	0	7.7	-	< 0.01	0.00152	0.011		mRNA binding	GO:0003729)	23	17	4.92	+	3.46	0.000199	0.00923
P5CR	Pyrroline-5-carboxylate reductase OS=Escherichia coli (strain K12) OX=83333 GN=proC PE=1 SV=1	3.12276	1.14355	-0.115418	0.0115751	1.89688	3.5441	0.201815	0.00286932			oxoacid metabolic process	GO:0043436)	531	188	113.53	+	1.66	5.99e-10	4.01e-08												purine ribonucleoside triphosphate binding	GO:0035639)	490	146	104.76	+	1.39	0.000246	0.0112
FOLD	Bifunctional protein FolD OS=Escherichia coli (strain K12 / MC4100 / BW2952) OX=595496 GN=folD PE=3 SV=1	4.29444	2.6891	-0.197359	-0.0397993	1.89176	3.04641	0.37013	0.171355			nucleoside phosphate metabolic process	GO:0006753)	149	78	31.86	+	2.45	5.86e-10	4.01e-08												RNA methyltransferase activity	GO:0008173)	35	21	7.48	+	2.81	0.000325	0.0145
RLUD	Ribosomal large subunit pseudouridine synthase D OS=Escherichia coli (strain K12) OX=83333 GN=rluD PE=1 SV=4	5.1904	2.71995	-0.00992098	-0.217987	1.86044	4.95139	0.0628606	0.352513			aromatic compound biosynthetic process	GO:0019438)	370	144	79.11	+	1.82	7.91e-10	5.18e-08												catalytic activity, acting on a rRNA	GO:0140102)	23	16	4.92	+	3.25	0.000495	0.02
RS4	30S ribosomal protein S4 OS=Escherichia coli O139:H28 (strain E24377A / ETEC) OX=331111 GN=rpsD PE=3 SV=1	3.26562	2.19887	0.567765	0.0440176	1.85826	2.9147	0.763087	0.291885			protein metabolic process	GO:0019538)	419	157	89.58	+	1.75	9.2e-10	5.91e-08												N-methyltransferase activity	GO:0008170)	18	14	3.85	+	3.64	0.000508	0.0202
FOLX	Dihydroneopterin triphosphate 2'-epimerase OS=Escherichia coli (strain K12) OX=83333 GN=folX PE=1 SV=2	3.52356	2.27645	1.04238	0.0393632	1.85397	3.94205	3.33351	0.238939			nucleotide metabolic process	GO:0009117)	145	76	31	+	2.45	1.14e-09	7.14e-08												rRNA methyltransferase activity	GO:0008649)	23	16	4.92	+	3.25	0.000495	0.0203
DLDH	Dihydrolipoyl dehydrogenase OS=Escherichia coli (strain K12) OX=83333 GN=lpdA PE=1 SV=2	3.90996	1.74153	-0.382864	-0.0665763	1.85309	3.57155	1.02845	0.182946			organelle assembly	GO:0070925)	76	51	16.25	+	3.14	1.64e-09	9.91e-08												translation regulator activity	GO:0045182)	23	16	4.92	+	3.25	0.000495	0.0207
PUUB	Gamma-glutamylputrescine oxidoreductase OS=Escherichia coli (strain K12) OX=83333 GN=puuB PE=1 SV=2	3.32941	1.8429	-0.404926	-0.183801	1.84464	2.78842	1.08539	0.801539			non-membrane-bounded organelle assembly	GO:0140694)	76	51	16.25	+	3.14	1.64e-09	1.01e-07												adenyl nucleotide binding	GO:0030554)	450	134	96.21	+	1.39	0.000536	0.021
SURA	Chaperone SurA OS=Escherichia coli (strain K12) OX=83333 GN=surA PE=1 SV=1	2.70598	0.218837	-1.48779	-1.10279	1.83661	0.172635	3.28871	4.50526			organelle organization	GO:0006996)	126	68	26.94	+	2.52	3.53e-09	2.02e-07												unfolded protein binding	GO:0051082)	21	15	4.49	+	3.34	0.000607	0.0234
RHLE	ATP-dependent RNA helicase RhlE OS=Escherichia coli (strain K12) OX=83333 GN=rhlE PE=1 SV=3	3.20295	1.54865	0.624061	-0.0259914	1.83238	1.9576	1.14114	0.139605			ncRNA metabolic process	GO:0034660)	145	74	31	+	2.39	3.42e-09	2.03e-07												adenyl ribonucleotide binding	GO:0032559)	449	133	96	+	1.39	0.000654	0.0241
YJGA	UPF0307 protein YjgA OS=Escherichia coli (strain K12 / MC4100 / BW2952) OX=595496 GN=yjgA PE=3 SV=1	2.33651	3.44385	0.369425	-0.147818	1.83013	2.43911	0.57342	0.414343			protein-containing complex assembly	GO:0065003)	121	66	25.87	+	2.55	3.5e-09	2.04e-07												catalytic activity, acting on a tRNA	GO:0140101)	67	31	14.32	+	2.16	0.000676	0.0245
WECB	UDP-N-acetylglucosamine 2-epimerase OS=Escherichia coli (strain K12) OX=83333 GN=wecB PE=1 SV=2	4.77281	1.27584	0.0847637	-1.00697	1.82808	2.41938	0.440435	0.443379			organic acid metabolic process	GO:0006082)	545	188	116.52	+	1.61	4.09e-09	2.3e-07												catalytic activity, acting on a nucleic acid	GO:0140640)	296	94	63.28	+	1.49	0.000703	0.0252
YBIS	Probable L,D-transpeptidase YbiS OS=Escherichia coli (strain K12) OX=83333 GN=ybiS PE=1 SV=1	2.67023	1.47616	-0.0215716	-0.225854	1.82321	4.16089	0.0460874	0.612836			purine nucleotide metabolic process	GO:0006163)	82	51	17.53	+	2.91	1e-08	5.53e-07												oxidoreductase activity	GO:0016491)	442	131	94.5	+	1.39	0.00074	0.0261
MIAB	tRNA-2-methylthio-N(6)-dimethylallyladenosine synthase OS=Escherichia coli (strain K12 / DH10B) OX=316385 GN=miaB PE=3 SV=1	2.84335	1.12518	0.0238851	-0.010198	1.8178	3.89623	0.184747	0.00116518			macromolecule biosynthetic process	GO:0009059)	443	159	94.71	+	1.68	1.07e-08	5.73e-07												cis-trans isomerase activity	GO:0016859)	12	11	2.57	+	4.29	0.000819	0.0285
RLUB	Ribosomal large subunit pseudouridine synthase B OS=Escherichia coli (strain K12) OX=83333 GN=rluB PE=1 SV=2	3.42858	1.77666	0.548878	-0.0229965	1.81565	2.05997	0.912346	0.106378			macromolecule metabolic process	GO:0043170)	1090	320	233.04	+	1.37	1.07e-08	5.79e-07												translation regulator activity, nucleic acid binding	GO:0090079)	20	14	4.28	+	3.27	0.00106	0.0363
RL16	50S ribosomal protein L16 OS=Escherichia coli O139:H28 (strain E24377A / ETEC) OX=331111 GN=rplP PE=3 SV=1	3.05603	1.53153	0.688898	-0.0542434	1.81518	2.6881	1.20314	0.208091			ribonucleotide metabolic process	GO:0009259)	93	54	19.88	+	2.72	1.85e-08	9.7e-07												ligase activity	GO:0016874)	110	43	23.52	+	1.83	0.00112	0.0376
RS3	30S ribosomal protein S3 OS=Escherichia coli O139:H28 (strain E24377A / ETEC) OX=331111 GN=rpsC PE=3 SV=1	2.41125	2.00324	0.469099	0.120255	1.8109	2.61073	0.778283	0.508232			ribose phosphate metabolic process	GO:0019693)	99	56	21.17	+	2.65	2.15e-08	1.07e-06												ATP binding	GO:0005524)	443	130	94.71	+	1.37	0.00112	0.038
YDCS	Bifunctional polyhydroxybutyrate synthase / ABC transporter periplasmic binding protein OS=Escherichia coli (strain K12) OX=83333 GN=ydcS PE=1 SV=1	2.93712	3.01745	0.161849	-0.0130589	1.80756	4.56432	0.241228	0.0129489			cellular amino acid metabolic process	GO:0006520)	259	106	55.37	+	1.91	2.14e-08	1.09e-06												antioxidant activity	GO:0016209)	21	14	4.49	+	3.12	0.00148	0.0489
ODO2	Dihydrolipoyllysine-residue succinyltransferase component of 2-oxoglutarate dehydrogenase complex OS=Escherichia coli O157:H7 OX=83334 GN=sucB PE=1 SV=2	3.81066	1.20206	-0.323072	0.00369085	1.80173	2.28744	2.33153	0.0274605			RNA processing	GO:0006396)	119	62	25.44	+	2.44	4.27e-08	2.1e-06												Unclassified	UNCLASSIFIED)	1102	70	235.61	-	0.3	2.24e-38	2.81e-35
AIS	Lipopolysaccharide core heptose(II)-phosphate phosphatase OS=Escherichia coli O127:H6 (strain E2348/69 / EPEC) OX=574521 GN=ais PE=3 SV=1	3.11851	2.39414	-0.940014	-0.709804	1.80002	1.55973	0.956091	3.03454			purine ribonucleotide metabolic process	GO:0009150)	76	47	16.25	+	2.89	4.83e-08	2.34e-06												transporter activity	GO:0005215)	567	29	121.22	-	0.24	1.48e-22	7.41e-20
PFKA	ATP-dependent 6-phosphofructokinase isozyme 1 OS=Escherichia coli (strain K12 / MC4100 / BW2952) OX=595496 GN=pfkA PE=3 SV=1	2.65255	1.41212	0.0790162	0.0146048	1.7999	2.93708	0.494274	0.0445346			cellular macromolecule biosynthetic process	GO:0034645)	285	112	60.93	+	1.84	4.98e-08	2.37e-06												transmembrane transporter activity	GO:0022857)	559	29	119.51	-	0.24	7.68e-22	3.2e-19
YBGS	Uncharacterized protein YbgS OS=Escherichia coli (strain K12) OX=83333 GN=ybgS PE=3 SV=1	2.65857	1.71882	3.48102	1.81994	1.79857	0.956619	1.72912	1.21108			cellular component organization or biogenesis	GO:0071840)	469	162	100.27	+	1.62	5.79e-08	2.72e-06												secondary active transmembrane transporter activity	GO:0015291)	137	0	29.29	-	< 0.01	3.75e-12	6.71e-10
FUMC	Fumarate hydratase class II OS=Escherichia coli (strain K12) OX=83333 GN=fumC PE=1 SV=1	2.79058	1.19229	-0.152697	-0.102035	1.79102	2.9281	0.758147	0.18957			cellular component assembly	GO:0022607)	219	92	46.82	+	1.96	8.73e-08	4.04e-06												active transmembrane transporter activity	GO:0022804)	277	16	59.22	-	0.27	4e-10	5.28e-08
RHO	Transcription termination factor Rho OS=Escherichia coli (strain K12) OX=83333 GN=rho PE=1 SV=1	3.16995	1.34943	-0.219268	-0.0379007	1.78195	2.75544	0.703233	0.129413			ncRNA processing	GO:0034470)	113	59	24.16	+	2.44	1.12e-07	5.09e-06												ion transmembrane transporter activity	GO:0015075)	235	13	50.24	-	0.26	5.86e-09	7.34e-07
ECOT	Ecotin OS=Escherichia coli O157:H7 OX=83334 GN=eco PE=3 SV=1	2.5329	3.85463	0.795144	-0.105946	1.7586	3.51073	0.755943	0.481916			nucleobase-containing compound biosynthetic process	GO:0034654)	285	110	60.93	+	1.81	1.47e-07	6.62e-06												organic acid transmembrane transporter activity	GO:0005342)	96	0	20.52	-	< 0.01	1.32e-08	1.44e-06
YAEH	UPF0325 protein YaeH OS=Escherichia coli (strain K12 / MC4100 / BW2952) OX=595496 GN=yaeH PE=3 SV=1	3.11195	3.28109	-0.311132	-0.175787	1.75268	2.18971	1.01309	0.585317			negative regulation of metabolic process	GO:0009892)	191	82	40.84	+	2.01	2.1e-07	9.19e-06												carboxylic acid transmembrane transporter activity	GO:0046943)	94	0	20.1	-	< 0.01	2.12e-08	2.21e-06
RL17	50S ribosomal protein L17 OS=Escherichia coli O139:H28 (strain E24377A / ETEC) OX=331111 GN=rplQ PE=3 SV=1	2.42768	1.43399	0.0178648	0.0426305	1.74603	2.08346	0.0469501	0.264196			negative regulation of cellular metabolic process	GO:0031324)	173	76	36.99	+	2.05	3.49e-07	1.47e-05												cation transmembrane transporter activity	GO:0008324)	164	7	35.06	-	0.2	1.06e-07	9.8e-06
DNAJ	Chaperone protein DnaJ OS=Escherichia coli O9:H4 (strain HS) OX=331112 GN=dnaJ PE=3 SV=1	2.99818	2.29952	-0.509337	0.0330111	1.73694	4.00679	2.17613	0.102787			nucleobase-containing small molecule metabolic process	GO:0055086)	229	92	48.96	+	1.88	4.73e-07	1.96e-05												organic anion transmembrane transporter activity	GO:0008514)	84	0	17.96	-	< 0.01	1.22e-07	1.09e-05
IOJAP	Ribosomal silencing factor RsfS OS=Escherichia coli (strain K12) OX=83333 GN=rsfS PE=1 SV=1	1.85688	3.61748	-0.118113	0.246983	1.7257	3.70505	0.307288	0.403957			purine-containing compound metabolic process	GO:0072521)	103	53	22.02	+	2.41	5.57e-07	2.28e-05												anion transmembrane transporter activity	GO:0008509)	115	3	24.59	-	0.12	5.05e-07	3.83e-05
ARGE	Acetylornithine deacetylase OS=Escherichia coli (strain K12 / MC4100 / BW2952) OX=595496 GN=argE PE=3 SV=1	2.77174	1.82047	-0.0282462	-0.0375804	1.72543	3.22971	0.267069	0.150544			carboxylic acid biosynthetic process	GO:0046394)	207	85	44.26	+	1.92	7.32e-07	2.95e-05												symporter activity	GO:0015293)	77	0	16.46	-	< 0.01	4.69e-07	3.91e-05
ODO1	2-oxoglutarate dehydrogenase E1 component OS=Escherichia coli O157:H7 OX=83334 GN=sucA PE=3 SV=1	3.47034	0.263128	-0.274782	0.0357798	1.72291	0.968547	2.08517	0.114136			organic acid biosynthetic process	GO:0016053)	208	85	44.47	+	1.91	7.75e-07	3.09e-05												amino acid transmembrane transporter activity	GO:0015171)	58	0	12.4	-	< 0.01	1.72e-05	0.0011
CRP	cAMP-activated global transcriptional regulator CRP OS=Escherichia coli (strain K12) OX=83333 GN=crp PE=1 SV=1	2.43157	2.49439	-0.090872	0.00887924	1.71885	3.58431	0.361411	0.0496637			rRNA processing	GO:0006364)	48	33	10.26	+	3.22	8.57e-07	3.33e-05												solute:cation symporter activity	GO:0015294)	57	0	12.19	-	< 0.01	2.72e-05	0.00166
AMIC	N-acetylmuramoyl-L-alanine amidase AmiC OS=Escherichia coli (strain K12) OX=83333 GN=amiC PE=1 SV=1	4.68776	1.54309	-0.455078	-0.480626	1.71282	2.95588	1.18772	1.52666			ribosomal large subunit assembly	GO:0000027)	29	25	6.2	+	4.03	9.59e-07	3.64e-05												active ion transmembrane transporter activity	GO:0022853)	127	8	27.15	-	0.29	8.32e-05	0.00417
TNAA	Tryptophanase OS=Escherichia coli (strain K12 / MC4100 / BW2952) OX=595496 GN=tnaA PE=3 SV=1	3.13247	1.36774	-0.209485	-0.0757526	1.7087	1.96431	0.413936	0.0490957			negative regulation of macromolecule metabolic process	GO:0010605)	187	78	39.98	+	1.95	1.23e-06	4.61e-05												inorganic cation transmembrane transporter activity	GO:0022890)	116	7	24.8	-	0.28	0.000163	0.00771
ACUI	Probable acrylyl-CoA reductase AcuI OS=Escherichia coli (strain K12) OX=83333 GN=acuI PE=1 SV=1	3.00402	1.32681	0.0391754	-0.0442362	1.70525	5.75083	0.218384	0.201745			organophosphate metabolic process	GO:0019637)	288	107	61.57	+	1.74	1.29e-06	4.78e-05												carbohydrate transmembrane transporter activity	GO:0015144)	85	4	18.17	-	0.22	0.000357	0.0157
KPYK2	Pyruvate kinase II OS=Escherichia coli (strain K12) OX=83333 GN=pykA PE=1 SV=3	2.49844	0.429893	0.00184624	-0.028411	1.69793	0.79016	0.0095941	0.12094			rRNA metabolic process	GO:0016072)	50	33	10.69	+	3.09	1.49e-06	5.32e-05												inorganic molecular entity transmembrane transporter activity	GO:0015318)	153	13	32.71	-	0.4	0.000385	0.0166
AMPA	Probable cytosol aminopeptidase OS=Escherichia coli (strain K12 / MC4100 / BW2952) OX=595496 GN=pepA PE=3 SV=1	3.23132	1.40329	-0.36645	-0.0593665	1.6938	3.83391	1.64994	0.273631			alpha-amino acid metabolic process	GO:1901605)	198	81	42.33	+	1.91	1.48e-06	5.35e-05												antiporter activity	GO:0015297)	42	0	8.98	-	< 0.01	0.000396	0.0168
PRPC	2-methylcitrate synthase OS=Escherichia coli (strain K12) OX=83333 GN=prpC PE=1 SV=2	2.61967	0.523348	-0.0653494	-0.00986355	1.68514	1.52477	0.273056	0.035723			ribosomal large subunit biogenesis	GO:0042273)	30	25	6.41	+	3.9	1.47e-06	5.37e-05												solute:proton symporter activity	GO:0015295)	40	0	8.55	-	< 0.01	0.000616	0.023
MLAC	Intermembrane phospholipid transport system binding protein MlaC OS=Escherichia coli (strain K12) OX=83333 GN=mlaC PE=1 SV=1	2.75335	3.50601	0.223958	0.381017	1.67884	3.80851	0.388024	0.617635			ribosomal small subunit biogenesis	GO:0042274)	28	24	5.99	+	4.01	1.7e-06	6e-05												transposase activity	GO:0004803)	40	0	8.55	-	< 0.01	0.000616	0.0234
IF2	Translation initiation factor IF-2 OS=Escherichia coli O139:H28 (strain E24377A / ETEC) OX=331111 GN=infB PE=3 SV=1	2.71298	0.851926	0.0685823	0.0375504	1.67792	2.09031	0.253533	0.116306			negative regulation of nitrogen compound metabolic process	GO:0051172)	172	73	36.77	+	1.99	1.76e-06	6.15e-05
PANC	Pantothenate synthetase OS=Escherichia coli O157:H7 OX=83334 GN=panC PE=3 SV=1	3.51742	2.2449	0.115382	-0.0798271	1.67701	4.03442	0.479353	0.496436			negative regulation of biosynthetic process	GO:0009890)	154	67	32.92	+	2.03	2.13e-06	7.06e-05
PURA	Adenylosuccinate synthetase OS=Escherichia coli (strain K12 / MC4100 / BW2952) OX=595496 GN=purA PE=3 SV=1	2.94233	0.682903	0.0039734	-0.0388387	1.67403	2.22	0.0162439	0.149282			negative regulation of cellular biosynthetic process	GO:0031327)	154	67	32.92	+	2.03	2.13e-06	7.13e-05
ATPG	ATP synthase gamma chain OS=Escherichia coli (strain K12 / MC4100 / BW2952) OX=595496 GN=atpG PE=3 SV=1	1.42128	2.13326	-0.49153	-0.10506	1.67373	3.72062	2.445	1.17969			nucleoside phosphate biosynthetic process	GO:1901293)	96	49	20.52	+	2.39	2.12e-06	7.16e-05
ASPA	Aspartate ammonia-lyase OS=Escherichia coli (strain K12) OX=83333 GN=aspA PE=1 SV=1	2.86778	0.680931	-0.139699	-0.0488257	1.66572	2.03327	0.571502	0.0876611			nucleotide biosynthetic process	GO:0009165)	96	49	20.52	+	2.39	2.12e-06	7.23e-05
CLPA	ATP-dependent Clp protease ATP-binding subunit ClpA OS=Escherichia coli (strain K12) OX=83333 GN=clpA PE=1 SV=1	2.53978	1.02654	-0.0635368	0.156757	1.6628	3.49979	0.39745	1.41864			negative regulation of macromolecule biosynthetic process	GO:0010558)	153	66	32.71	+	2.02	3.12e-06	0.000101
AGP	Glucose-1-phosphatase OS=Escherichia coli (strain K12) OX=83333 GN=agp PE=1 SV=1	2.53542	1.36141	0.0636904	-0.125093	1.66275	3.35046	0.287952	0.253552			cellular macromolecule metabolic process	GO:0044260)	795	233	169.97	+	1.37	3.99e-06	0.000128
PRC	Tail-specific protease OS=Escherichia coli (strain K12) OX=83333 GN=prc PE=1 SV=2	3.62033	-0.361775	-0.501645	-0.20088	1.65774	1.00513	1.28804	1.02429			phosphate-containing compound metabolic process	GO:0006796)	458	147	97.92	+	1.5	9.32e-06	0.000293
RLMG	Ribosomal RNA large subunit methyltransferase G OS=Escherichia coli (strain K12 / DH10B) OX=316385 GN=rlmG PE=3 SV=1	2.01246	3.18154	0.428875	-0.0408778	1.64845	3.63776	0.816937	0.14488			ribosomal small subunit assembly	GO:0000028)	21	19	4.49	+	4.23	1.23e-05	0.000384
RLME	Ribosomal RNA large subunit methyltransferase E OS=Escherichia coli (strain K12 / MC4100 / BW2952) OX=595496 GN=rlmE PE=3 SV=1	3.4775	2.79214	0.212178	0.0206924	1.64564	3.08439	0.64815	0.174637			regulation of metabolic process	GO:0019222)	491	155	104.97	+	1.48	1.26e-05	0.000387
PURR	HTH-type transcriptional repressor PurR OS=Escherichia coli (strain K12 / MC4100 / BW2952) OX=595496 GN=purR PE=3 SV=1	4.29636	1.6001	-0.0153262	-0.013665	1.6418	2.39387	0.0479208	0.0449551			RNA modification	GO:0009451)	93	45	19.88	+	2.26	1.33e-05	0.000406
SYI	Isoleucine--tRNA ligase OS=Escherichia coli (strain K12 / MC4100 / BW2952) OX=595496 GN=ileS PE=3 SV=1	2.35961	-0.81774	0.157424	0.222856	1.63802	0.623934	1.43448	0.415961			nucleoside diphosphate metabolic process	GO:0009132)	26	21	5.56	+	3.78	1.42e-05	0.00043
RS13	30S ribosomal protein S13 OS=Escherichia coli O157:H7 OX=83334 GN=rpsM PE=3 SV=2	2.80116	2.04363	1.55098	0.140887	1.63652	2.49951	2.6738	0.247342			negative regulation of biological process	GO:0048519)	235	87	50.24	+	1.73	1.48e-05	0.000444
AMPN	Aminopeptidase N OS=Escherichia coli (strain K12) OX=83333 GN=pepN PE=1 SV=2	2.5147	-0.351805	0.237113	-0.00317946	1.63611	1.09867	1.46555	0.0128029			organophosphate biosynthetic process	GO:0090407)	192	75	41.05	+	1.83	1.52e-05	0.000452
GLRX2	Glutaredoxin 2 OS=Escherichia coli O157:H7 OX=83334 GN=grxB PE=3 SV=1	2.85138	2.7527	0.682621	-0.0282096	1.63441	4.66598	1.96798	0.180558			sulfur compound metabolic process	GO:0006790)	132	57	28.22	+	2.02	1.55e-05	0.000456
RL5	50S ribosomal protein L5 OS=Escherichia coli O139:H28 (strain E24377A / ETEC) OX=331111 GN=rplE PE=3 SV=1	2.00681	2.62223	0.80514	0.145679	1.63326	3.04822	1.56468	0.882927			phosphorus metabolic process	GO:0006793)	479	151	102.41	+	1.47	1.69e-05	0.000493
LPXA	Acyl-[acyl-carrier-protein]--UDP-N-acetylglucosamine O-acyltransferase OS=Escherichia coli (strain K12 / MC4100 / BW2952) OX=595496 GN=lpxA PE=3 SV=1	3.34179	2.13281	-0.0544467	-0.0205954	1.63148	4.01026	0.200259	0.103906			negative regulation of cellular process	GO:0048523)	216	81	46.18	+	1.75	2.03e-05	0.000585
YEBV	Uncharacterized protein YebV OS=Escherichia coli (strain K12) OX=83333 GN=yebV PE=1 SV=1	1.9026	5.0344	2.34024	0.103138	1.62688	4.66609	3.72833	0.203057			tRNA metabolic process	GO:0006399)	101	47	21.59	+	2.18	2.37e-05	0.000679
SECA	Protein translocase subunit SecA OS=Escherichia coli (strain K12 / MC4100 / BW2952) OX=595496 GN=secA PE=3 SV=1	3.29018	1.30383	0.496488	-0.244309	1.62646	3.08128	1.8667	1.95354			ribonucleoside diphosphate metabolic process	GO:0009185)	23	19	4.92	+	3.86	2.94e-05	0.000811
ELAB	Protein ElaB OS=Escherichia coli (strain K12) OX=83333 GN=elaB PE=1 SV=1	2.29897	0.592074	0.285629	-0.168216	1.62577	0.403958	0.152094	0.537778			regulation of primary metabolic process	GO:0080090)	462	145	98.77	+	1.47	3.39e-05	0.000918
YBIT	Probable ATP-binding protein YbiT OS=Escherichia coli (strain K12) OX=83333 GN=ybiT PE=1 SV=1	3.2191	0.457834	0.0332638	0.0473931	1.62548	2.19048	0.69412	0.327573			biological regulation	GO:0065007)	769	220	164.41	+	1.34	3.72e-05	0.001
ACCA	Acetyl-coenzyme A carboxylase carboxyl transferase subunit alpha OS=Escherichia coli (strain K12 / MC4100 / BW2952) OX=595496 GN=accA PE=3 SV=1	3.45406	0.802115	-1.17553	-0.640183	1.62066	2.46188	4.60792	2.05906			regulation of macromolecule metabolic process	GO:0060255)	473	147	101.13	+	1.45	4.06e-05	0.00107
ODP1	Pyruvate dehydrogenase E1 component OS=Escherichia coli O157:H7 OX=83334 GN=aceE PE=1 SV=2	2.5483	0.217275	4.27333e-05	0.00277922	1.61976	1.06207	0.000101769	0.00370304			purine nucleotide biosynthetic process	GO:0006164)	50	29	10.69	+	2.71	4.04e-05	0.00108
YJHU	Uncharacterized transcriptional regulator YjhU OS=Escherichia coli (strain K12) OX=83333 GN=yjhU PE=3 SV=2	2.16491	#N/A	#N/A	#N/A	1.61918	#N/A	#N/A	#N/A			nucleoside diphosphate phosphorylation	GO:0006165)	22	18	4.7	+	3.83	5.2e-05	0.00133
RL6	50S ribosomal protein L6 OS=Escherichia coli O139:H28 (strain E24377A / ETEC) OX=331111 GN=rplF PE=3 SV=1	2.21382	3.3895	-0.234316	0.0511977	1.61471	2.80988	0.534717	0.135222			purine nucleoside diphosphate metabolic process	GO:0009135)	22	18	4.7	+	3.83	5.2e-05	0.00134
SERC	Phosphoserine aminotransferase OS=Escherichia coli O45:K1 (strain S88 / ExPEC) OX=585035 GN=serC PE=3 SV=1	2.85261	1.50004	0.122244	-0.0581477	1.6145	4.74987	1.38294	0.444198			purine ribonucleoside diphosphate metabolic process	GO:0009179)	22	18	4.7	+	3.83	5.2e-05	0.00135
PHSM	Maltodextrin phosphorylase OS=Escherichia coli (strain K12) OX=83333 GN=malP PE=1 SV=7	2.60413	0.843938	0.590565	-0.0594135	1.60525	2.00808	2.32725	0.173927			nucleotide phosphorylation	GO:0046939)	22	18	4.7	+	3.83	5.2e-05	0.00136
CUEO	Blue copper oxidase CueO OS=Escherichia coli (strain K12) OX=83333 GN=cueO PE=1 SV=2	2.44085	1.5111	0.0666871	-0.144394	1.60516	3.11023	0.186895	0.730186			response to oxidative stress	GO:0006979)	100	45	21.38	+	2.1	5.77e-05	0.00146
SUCC	Succinate--CoA ligase [ADP-forming] subunit beta OS=Escherichia coli (strain K12 / MC4100 / BW2952) OX=595496 GN=sucC PE=3 SV=1	2.95569	1.48515	-0.241727	-0.0251944	1.60441	4.56774	2.17879	0.166994			cellular amino acid biosynthetic process	GO:0008652)	142	58	30.36	+	1.91	5.9e-05	0.00149
MIOC	Protein MioC OS=Escherichia coli (strain K12) OX=83333 GN=mioC PE=1 SV=4	1.02021	3.88722	0.171066	-0.196123	1.60155	3.82234	0.371357	0.483953			pyruvate metabolic process	GO:0006090)	35	23	7.48	+	3.07	7.07e-05	0.00176
METE	5-methyltetrahydropteroyltriglutamate--homocysteine methyltransferase OS=Escherichia coli O157:H7 (strain EC4115 / EHEC) OX=444450 GN=metE PE=3 SV=1	3.38397	0.704072	-0.585111	-3.67361	1.60155	1.11835	0.368585	0.375924			ribonucleotide biosynthetic process	GO:0009260)	60	32	12.83	+	2.49	7.45e-05	0.00185
ALR2	Alanine racemase, catabolic OS=Escherichia coli O157:H7 OX=83334 GN=dadX PE=3 SV=1	3.37647	2.79636	-0.143046	-0.131519	1.60133	5.27782	1.3018	0.216539			response to temperature stimulus	GO:0009266)	88	41	18.81	+	2.18	8.64e-05	0.00212
DLD	Quinone-dependent D-lactate dehydrogenase OS=Escherichia coli (strain K12) OX=83333 GN=dld PE=1 SV=3	2.87287	2.04406	-0.984858	-0.240752	1.60083	3.09407	2.76888	1.0775			regulation of cellular metabolic process	GO:0031323)	462	142	98.77	+	1.44	8.81e-05	0.00215
ACCD	Acetyl-coenzyme A carboxylase carboxyl transferase subunit beta OS=Escherichia coli (strain K12 / DH10B) OX=316385 GN=accD PE=3 SV=1	3.49039	1.06644	-1.27509	-0.631712	1.59655	2.47444	3.15402	3.70923			ADP metabolic process	GO:0046031)	21	17	4.49	+	3.79	9.19e-05	0.00222
SYT	Threonine--tRNA ligase OS=Escherichia coli (strain K12 / MC4100 / BW2952) OX=595496 GN=thrS PE=3 SV=1	2.81628	0.897068	-0.099719	-0.063815	1.59253	2.76509	0.567912	0.452591			regulation of biological process	GO:0050789)	652	189	139.4	+	1.36	9.43e-05	0.00227
OSMY	Osmotically-inducible protein Y OS=Escherichia coli (strain K12) OX=83333 GN=osmY PE=1 SV=1	1.93876	3.85087	2.29569	1.38865	1.59217	2.20096	1.94983	1.17312			protein folding	GO:0006457)	53	29	11.33	+	2.56	0.000101	0.0024
YGFZ	tRNA-modifying protein YgfZ OS=Escherichia coli (strain K12 / MC4100 / BW2952) OX=595496 GN=ygfZ PE=3 SV=1	2.59362	1.49638	0.0230565	-0.0663345	1.59068	6.25905	0.201483	0.267125			regulation of biosynthetic process	GO:0009889)	422	131	90.22	+	1.45	0.000123	0.0029
DEAD	ATP-dependent RNA helicase DeaD OS=Escherichia coli (strain K12) OX=83333 GN=deaD PE=1 SV=2	3.68508	1.34394	-0.459547	0.00427568	1.5899	2.31395	1.21374	0.010377			regulation of nitrogen compound metabolic process	GO:0051171)	454	139	97.06	+	1.43	0.000124	0.00292
CYSQ	3'(2'),5'-bisphosphate nucleotidase CysQ OS=Escherichia coli (strain K12) OX=83333 GN=cysQ PE=1 SV=2	1.87893	1.60493	0.0935747	-0.0377261	1.58653	3.10243	0.51817	0.135706			negative regulation of cellular amide metabolic process	GO:0034249)	27	19	5.77	+	3.29	0.000134	0.00313
CYSD	Sulfate adenylyltransferase subunit 2 OS=Escherichia coli (strain K12 / MC4100 / BW2952) OX=595496 GN=cysD PE=3 SV=1	3.25758	2.51374	-0.103283	0.059715	1.58518	3.0876	0.180963	0.175984			purine ribonucleotide biosynthetic process	GO:0009152)	46	26	9.83	+	2.64	0.00014	0.00321
RS7	30S ribosomal protein S7 OS=Escherichia coli O139:H28 (strain E24377A / ETEC) OX=331111 GN=rpsG PE=3 SV=1	3.47855	4.36993	1.06828	0.149214	1.58499	3.20343	1.79388	0.400081			nucleic acid metabolic process	GO:0090304)	551	163	117.8	+	1.38	0.000139	0.00322
FABZ	3-hydroxyacyl-[acyl-carrier-protein] dehydratase FabZ OS=Escherichia coli (strain K12 / MC4100 / BW2952) OX=595496 GN=fabZ PE=3 SV=1	3.02272	2.82379	-0.259416	-0.260264	1.58493	4.43862	1.0119	0.536624			rRNA modification	GO:0000154)	32	21	6.84	+	3.07	0.000156	0.00356
ODP2	Dihydrolipoyllysine-residue acetyltransferase component of pyruvate dehydrogenase complex OS=Escherichia coli (strain K12) OX=83333 GN=aceF PE=1 SV=3	1.80858	0.221502	0.0345466	-0.000834382	1.58326	0.547262	0.0725645	0.00112682			ATP generation from ADP	GO:0006757)	20	16	4.28	+	3.74	0.000163	0.00368
VIOA	dTDP-4-amino-4,6-dideoxy-D-glucose transaminase OS=Escherichia coli OX=562 GN=vioA PE=1 SV=1	2.82776	2.22093	-0.0354365	-0.0995738	1.58292	3.76152	0.175473	0.356892			cellular component organization	GO:0016043)	412	128	88.08	+	1.45	0.000166	0.00373
RL2	50S ribosomal protein L2 OS=Escherichia coli O139:H28 (strain E24377A / ETEC) OX=331111 GN=rplB PE=3 SV=1	1.80953	0.993177	0.958244	0.182329	1.58232	1.84901	1.92035	2.21423			ribose phosphate biosynthetic process	GO:0046390)	63	32	13.47	+	2.38	0.000179	0.00396
DER	GTPase Der OS=Escherichia coli (strain K12 / MC4100 / BW2952) OX=595496 GN=der PE=3 SV=1	2.54946	2.03672	0.728947	0.00617938	1.58044	3.49851	1.91434	0.0540645			methylation	GO:0032259)	63	32	13.47	+	2.38	0.000179	0.00399
PPK1	Polyphosphate kinase OS=Escherichia coli O157:H7 OX=83334 GN=ppk PE=3 SV=2	1.89971	0.329853	-0.111859	-0.0592484	1.58015	1.40118	0.982275	0.0594687			regulation of gene expression	GO:0010468)	423	130	90.44	+	1.44	0.000197	0.00433
SYD	Aspartate--tRNA ligase OS=Escherichia coli (strain K12 / MC4100 / BW2952) OX=595496 GN=aspS PE=3 SV=1	3.45629	1.03611	-0.0945349	0.000572007	1.57826	3.01784	0.280472	0.00256676			negative regulation of nucleobase-containing compound metabolic process	GO:0045934)	144	56	30.79	+	1.82	0.000202	0.0044
ETTA	Energy-dependent translational throttle protein EttA OS=Escherichia coli (strain K12) OX=83333 GN=ettA PE=1 SV=2	2.99408	1.5462	0.0384347	0.000144685	1.57743	3.41203	0.247974	0.00784551			purine-containing compound biosynthetic process	GO:0072522)	55	29	11.76	+	2.47	0.000219	0.00476
FABF	3-oxoacyl-[acyl-carrier-protein] synthase 2 OS=Escherichia coli (strain K12) OX=83333 GN=fabF PE=1 SV=2	3.22933	2.61119	-0.195863	-0.121554	1.57248	4.52089	1.42869	0.288297			negative regulation of RNA metabolic process	GO:0051253)	138	54	29.5	+	1.83	0.000224	0.00479
YCIN	Protein YciN OS=Escherichia coli (strain K12) OX=83333 GN=yciN PE=1 SV=1	2.05071	3.5322	1.83205	-0.00876435	1.57187	3.07819	2.92922	0.0253503			regulation of cellular biosynthetic process	GO:0031326)	417	128	89.15	+	1.44	0.000228	0.00484
DXS	1-deoxy-D-xylulose-5-phosphate synthase OS=Escherichia coli O127:H6 (strain E2348/69 / EPEC) OX=574521 GN=dxs PE=3 SV=1	2.65704	0.506393	-0.487259	-0.216816	1.56974	3.00689	3.48498	1.4403			negative regulation of translation	GO:0017148)	26	18	5.56	+	3.24	0.000233	0.00488
YCFP	UPF0227 protein YcfP OS=Escherichia coli (strain K12 / MC4100 / BW2952) OX=595496 GN=ycfP PE=3 SV=1	2.27806	2.41355	0.124996	-0.0164389	1.56685	3.8257	0.6036	0.0656982			negative regulation of cellular macromolecule biosynthetic process	GO:2000113)	26	18	5.56	+	3.24	0.000233	0.00491
TKT2	Transketolase 2 OS=Escherichia coli (strain K12) OX=83333 GN=tktB PE=1 SV=1	3.48975	0.236379	0.104392	-0.0468007	1.56397	0.541476	0.143684	0.104755			regulation of macromolecule biosynthetic process	GO:0010556)	415	127	88.73	+	1.43	0.000276	0.00572
HPRT	Hypoxanthine phosphoribosyltransferase OS=Escherichia coli (strain K12) OX=83333 GN=hpt PE=1 SV=1	2.29511	2.49835	0.250707	-0.028459	1.56396	5.53647	1.5549	0.0661531			glycolytic process	GO:0006096)	19	15	4.06	+	3.69	0.000287	0.00591
DPPA	Dipeptide-binding protein OS=Escherichia coli (strain K12) OX=83333 GN=dppA PE=1 SV=1	3.19896	1.37175	-0.10911	-0.234409	1.56281	3.69745	0.162949	0.480953			negative regulation of gene expression	GO:0010629)	43	24	9.19	+	2.61	0.000296	0.00597
RS1	30S ribosomal protein S1 OS=Escherichia coli O157:H7 OX=83334 GN=rpsA PE=3 SV=1	3.10466	1.52968	-0.198286	0.105822	1.56232	3.28442	1.14855	0.415057			cellular detoxification	GO:1990748)	28	19	5.99	+	3.17	0.000295	0.00599
ARNB	UDP-4-amino-4-deoxy-L-arabinose--oxoglutarate aminotransferase OS=Escherichia coli (strain K12 / MC4100 / BW2952) OX=595496 GN=arnB PE=3 SV=1	2.99099	2.23259	0.148689	0.0274345	1.5621	3.97237	0.832109	0.0600727			cellular response to toxic substance	GO:0097237)	28	19	5.99	+	3.17	0.000295	0.00603
PROQ	RNA chaperone ProQ OS=Escherichia coli (strain K12 / MC4100 / BW2952) OX=595496 GN=proQ PE=3 SV=1	3.40654	3.78874	0.423988	0.0828951	1.55275	3.60393	1.05466	0.189553			macromolecule modification	GO:0043412)	273	90	58.37	+	1.54	0.000344	0.00689
HTPG	Chaperone protein HtpG OS=Escherichia coli O9:H4 (strain HS) OX=331112 GN=htpG PE=3 SV=1	2.55135	0.724774	0.104111	0.0618031	1.55139	2.04269	0.454393	0.174737			carbohydrate derivative metabolic process	GO:1901135)	396	121	84.66	+	1.43	0.000415	0.00817
PTH	Peptidyl-tRNA hydrolase OS=Escherichia coli (strain K12 / MC4100 / BW2952) OX=595496 GN=pth PE=3 SV=1	4.2212	3.28126	0.260964	-0.0654591	1.5492	3.52563	0.718341	0.192727			nucleoside monophosphate metabolic process	GO:0009123)	47	25	10.05	+	2.49	0.000452	0.00878
FTSY	Signal recognition particle receptor FtsY OS=Escherichia coli (strain K12) OX=83333 GN=ftsY PE=1 SV=1	3.7611	0.959266	-0.358483	-0.212723	1.54294	2.85116	3.04162	1.3001			rRNA methylation	GO:0031167)	23	16	4.92	+	3.25	0.000495	0.0095
SUCD	Succinate--CoA ligase [ADP-forming] subunit alpha OS=Escherichia coli (strain K12) OX=83333 GN=sucD PE=1 SV=2	3.04075	1.84167	-0.280809	-0.0400831	1.54049	4.19591	2.87772	0.379975			regulation of cellular process	GO:0050794)	577	165	123.36	+	1.34	0.000495	0.00955
SRMB	ATP-dependent RNA helicase SrmB OS=Escherichia coli (strain K12) OX=83333 GN=srmB PE=1 SV=1	2.41967	0.809338	0.926155	0.0577593	1.54	1.74512	3.48846	0.33018			post-transcriptional regulation of gene expression	GO:0010608)	63	30	13.47	+	2.23	0.000502	0.00957
NFUA	Fe/S biogenesis protein NfuA OS=Escherichia coli (strain K12 / MC4100 / BW2952) OX=595496 GN=nfuA PE=3 SV=1	1.69438	2.51909	-0.00183993	-0.0638449	1.53551	3.66943	0.00668014	0.369743			protein refolding	GO:0042026)	11	11	2.35	+	4.68	0.000507	0.00961
LEPA	Elongation factor 4 OS=Escherichia coli (strain K12 / MC4100 / BW2952) OX=595496 GN=lepA PE=3 SV=1	2.25193	0.905607	0.0465144	-0.0660005	1.53551	1.95383	0.124453	0.542992			alpha-amino acid biosynthetic process	GO:1901607)	118	47	25.23	+	1.86	0.00054	0.0102
NUSG	Transcription termination/antitermination protein NusG OS=Escherichia coli O6:H1 (strain CFT073 / ATCC 700928 / UPEC) OX=199310 GN=nusG PE=3 SV=2	3.19024	3.51471	-0.0382253	-0.139001	1.53103	3.96001	0.0871865	0.402448			negative regulation of cellular protein metabolic process	GO:0032269)	31	19	6.63	+	2.87	0.000543	0.0102
FABB	3-oxoacyl-[acyl-carrier-protein] synthase 1 OS=Escherichia coli (strain K12) OX=83333 GN=fabB PE=1 SV=1	2.03458	1.34738	0.0313785	-0.00769377	1.53005	2.21292	0.0718832	0.000500331			RNA methylation	GO:0001510)	40	22	8.55	+	2.57	0.000628	0.0117
3PASE	Inorganic triphosphatase OS=Escherichia coli (strain K12) OX=83333 GN=ygiF PE=1 SV=1	2.26094	0.470111	0.0418446	0.122701	1.5284	2.38019	2.46845	0.548361			macromolecule methylation	GO:0043414)	51	26	10.9	+	2.38	0.000702	0.013
GLYA	Serine hydroxymethyltransferase OS=Escherichia coli (strain K12 / MC4100 / BW2952) OX=595496 GN=glyA PE=3 SV=1	2.60402	0.943768	0.093908	0.0168072	1.52531	3.49612	0.549589	0.0293267			regulation of cellular amide metabolic process	GO:0034248)	58	28	12.4	+	2.26	0.000823	0.015
RL3	50S ribosomal protein L3 OS=Escherichia coli O139:H28 (strain E24377A / ETEC) OX=331111 GN=rplC PE=3 SV=1	2.58265	2.83239	-0.124902	-0.0980226	1.51697	3.79486	0.349609	0.292695			negative regulation of transcription, DNA-templated	GO:0045892)	130	49	27.79	+	1.76	0.000922	0.0168
ISCS	Cysteine desulfurase IscS OS=Escherichia coli (strain K12 / MC4100 / BW2952) OX=595496 GN=iscS PE=3 SV=1	2.77663	1.2859	0.0485703	0.035898	1.5167	3.44411	0.137269	0.09553			tRNA processing	GO:0008033)	73	32	15.61	+	2.05	0.00107	0.0193
ALDA	Lactaldehyde dehydrogenase OS=Escherichia coli (strain K12) OX=83333 GN=aldA PE=1 SV=2	2.42605	0.188729	0.109374	-0.0824052	1.51658	0.826863	1.26932	0.281917			regulation of translation	GO:0006417)	57	27	12.19	+	2.22	0.00122	0.0218
RNE	Ribonuclease E OS=Escherichia coli (strain K12) OX=83333 GN=rne PE=1 SV=6	2.11839	0.695405	0.00373995	-0.06283	1.51654	1.60142	0.00727128	0.468842			response to heat	GO:0009408)	63	29	13.47	+	2.15	0.00125	0.022
RL13	50S ribosomal protein L13 OS=Escherichia coli O139:H28 (strain E24377A / ETEC) OX=331111 GN=rplM PE=3 SV=1	1.7642	3.31687	-0.359432	-0.0755072	1.51599	4.21724	0.769514	0.316019			negative regulation of nucleic acid-templated transcription	GO:1903507)	131	49	28.01	+	1.75	0.00133	0.0232
OPDA	Oligopeptidase A OS=Escherichia coli (strain K12) OX=83333 GN=prlC PE=3 SV=3	2.96576	0.0326147	0.17834	-0.0170003	1.51516	0.0845433	0.97853	0.0914905			negative regulation of RNA biosynthetic process	GO:1902679)	131	49	28.01	+	1.75	0.00133	0.0233
RAPZ	RNase adapter protein RapZ OS=Escherichia coli (strain K12 / MC4100 / BW2952) OX=595496 GN=rapZ PE=3 SV=1	2.2083	2.23269	0.0733352	-0.187836	1.51432	4.79104	0.480592	0.311032			regulation of cellular macromolecule biosynthetic process	GO:2000112)	58	27	12.4	+	2.18	0.00135	0.0235
SSRP	SsrA-binding protein OS=Escherichia coli (strain K12 / MC4100 / BW2952) OX=595496 GN=smpB PE=3 SV=1	2.54511	2.11884	1.26206	0.025598	1.51256	3.38695	2.69103	0.128002			regulation of RNA metabolic process	GO:0051252)	379	113	81.03	+	1.39	0.0015	0.0258
SLYX	Protein SlyX OS=Escherichia coli (strain K12 / MC4100 / BW2952) OX=595496 GN=slyX PE=3 SV=1	1.87173	#N/A	0.468385	0.106066	1.51189	#N/A	0.497847	0.295894			negative regulation of protein metabolic process	GO:0051248)	34	19	7.27	+	2.61	0.00152	0.0261
BLAT	Beta-lactamase TEM OS=Escherichia coli OX=562 GN=bla PE=1 SV=1	2.37297	1.5307	0.319942	0.332033	1.51004	2.97235	0.80424	0.602173			monocarboxylic acid metabolic process	GO:0032787)	221	73	47.25	+	1.54	0.00155	0.0264
EFTS	Elongation factor Ts OS=Escherichia coli (strain K12 / MC4100 / BW2952) OX=595496 GN=tsf PE=3 SV=1	1.69176	1.5642	-0.0330169	-0.0135136	1.50765	3.67546	0.109653	0.0223695			regulation of nucleobase-containing compound metabolic process	GO:0019219)	393	116	84.02	+	1.38	0.00177	0.03
ARLY	Argininosuccinate lyase OS=Escherichia coli O157:H7 OX=83334 GN=argH PE=3 SV=1	2.92696	0.75603	0.463925	0.0477625	1.507	4.50675	1.39174	0.113697			cellular oxidant detoxification	GO:0098869)	23	15	4.92	+	3.05	0.00181	0.0304
RLMI	Ribosomal RNA large subunit methyltransferase I OS=Escherichia coli (strain K12 / MC4100 / BW2952) OX=595496 GN=rlmI PE=3 SV=1	5.8964	3.18901	-0.0285579	0.0197895	1.50699	3.07326	0.0570675	0.119659			chaperone-mediated protein folding	GO:0061077)	36	19	7.7	+	2.47	0.00213	0.0353
ACNA	Aconitate hydratase A OS=Escherichia coli (strain K12) OX=83333 GN=acnA PE=1 SV=3	2.61451	0.00243061	0.185742	-0.0383657	1.50544	0.00760114	0.581962	0.193449			response to stress	GO:0006950)	562	156	120.15	+	1.3	0.00225	0.037
YBJI	5-amino-6-(5-phospho-D-ribitylamino)uracil phosphatase YbjI OS=Escherichia coli (strain K12) OX=83333 GN=ybjI PE=1 SV=3	3.55146	1.79405	-0.0343335	-0.0405243	1.5043	4.06069	0.0672548	0.251763			regulation of cellular protein metabolic process	GO:0032268)	71	30	15.18	+	1.98	0.00229	0.0373
RL22	50S ribosomal protein L22 OS=Escherichia coli O139:H28 (strain E24377A / ETEC) OX=331111 GN=rplV PE=3 SV=1	3.02175	4.38674	0.0389781	0.0875642	1.50015	4.30702	0.0644721	0.167574			nucleotide salvage	GO:0043173)	17	12	3.63	+	3.3	0.00228	0.0374
MNMA	tRNA-specific 2-thiouridylase MnmA OS=Escherichia coli O139:H28 (strain E24377A / ETEC) OX=331111 GN=mnmA PE=3 SV=1	3.73783	0.962943	0.225282	-0.0949743	1.49642	2.28472	0.994239	0.294189			peptidyl-proline modification	GO:0018208)	10	9	2.14	+	4.21	0.00268	0.0432
DAPD	2,3,4,5-tetrahydropyridine-2,6-dicarboxylate N-succinyltransferase OS=Escherichia coli (strain K12 / MC4100 / BW2952) OX=595496 GN=dapD PE=3 SV=1	2.66294	2.03307	0.100544	0.00381687	1.49524	4.57123	0.656256	0.030608			protein peptidyl-prolyl isomerization	GO:0000413)	10	9	2.14	+	4.21	0.00268	0.0435
ASTA	Arginine N-succinyltransferase OS=Escherichia coli (strain K12 / MC4100 / BW2952) OX=595496 GN=astA PE=3 SV=1	2.90552	1.71304	-0.00563213	0.023851	1.49487	3.52696	0.0212814	0.0381477			regulation of cellular catabolic process	GO:0031329)	15	11	3.21	+	3.43	0.0028	0.0448
PAT	Putrescine aminotransferase OS=Escherichia coli (strain K12 / MC4100 / BW2952) OX=595496 GN=patA PE=3 SV=1	2.86172	1.20904	0.318017	0.372133	1.49459	2.90525	1.74919	2.25735			nucleoside monophosphate biosynthetic process	GO:0009124)	40	20	8.55	+	2.34	0.00312	0.0491
PNP	Polyribonucleotide nucleotidyltransferase OS=Escherichia coli (strain K12 / MC4100 / BW2952) OX=595496 GN=pnp PE=3 SV=1	2.18061	0.111695	-0.011954	0.0318468	1.49323	0.568918	0.0512056	0.0760255			transmembrane transport	GO:0055085)	596	34	127.42	-	0.27	9.97e-22	2.41e-19
UBIF	3-demethoxyubiquinol 3-hydroxylase OS=Escherichia coli (strain K12) OX=83333 GN=ubiF PE=1 SV=1	4.60058	1.84977	0.10257	-0.112353	1.49212	2.55973	0.213943	0.289318			localization	GO:0051179)	775	62	165.69	-	0.37	5.79e-20	1.21e-17
ARND	Probable 4-deoxy-4-formamido-L-arabinose-phosphoundecaprenol deformylase ArnD OS=Escherichia coli O127:H6 (strain E2348/69 / EPEC) OX=574521 GN=arnD PE=3 SV=1	1.0905	0.318276	0.29512	-0.35272	1.48935	0.844805	1.02534	0.670771			establishment of localization	GO:0051234)	721	55	154.15	-	0.36	1.58e-19	3.11e-17
FABI	Enoyl-[acyl-carrier-protein] reductase [NADH] FabI OS=Escherichia coli (strain K12) OX=83333 GN=fabI PE=1 SV=2	2.1658	1.98009	-0.0388737	-0.060454	1.48874	3.10689	0.0824553	0.198225			transport	GO:0006810)	712	54	152.22	-	0.35	1.7e-19	3.14e-17
SSPA	Stringent starvation protein A OS=Escherichia coli (strain K12) OX=83333 GN=sspA PE=1 SV=2	2.48748	2.628	0.039178	-0.0318688	1.4882	5.59534	0.670974	0.120731			organic substance transport	GO:0071702)	485	33	103.69	-	0.32	8.41e-15	1.06e-12
YDGH	Protein YdgH OS=Escherichia coli (strain K12) OX=83333 GN=ydgH PE=1 SV=1	3.67752	1.70022	-0.899281	-0.741636	1.48741	3.38328	3.44823	2.93003			Unclassified	UNCLASSIFIED)	987	112	211.02	-	0.53	2.99e-14	3.49e-12
TIG	Trigger factor OS=Escherichia coli O45:K1 (strain S88 / ExPEC) OX=585035 GN=tig PE=3 SV=1	2.53157	0.993313	-0.0624623	0.0248547	1.48601	2.81017	0.24324	0.092522			ion transport	GO:0006811)	383	30	81.88	-	0.37	4.02e-10	2.87e-08
GCSP	Glycine dehydrogenase (decarboxylating) OS=Escherichia coli O139:H28 (strain E24377A / ETEC) OX=331111 GN=gcvP PE=3 SV=1	2.95016	-0.0133011	0.154673	-0.119471	1.48501	0.0172818	0.643551	0.154837			nitrogen compound transport	GO:0071705)	281	20	60.08	-	0.33	2.1e-08	1.09e-06
G6PI	Glucose-6-phosphate isomerase OS=Escherichia coli O139:H28 (strain E24377A / ETEC) OX=331111 GN=pgi PE=3 SV=1	3.41297	1.54511	0.0101419	-0.000472027	1.48214	4.04895	0.0176125	0.0102272			cation transmembrane transport	GO:0098655)	151	6	32.28	-	0.19	1.81e-07	8.03e-06
GLK	Glucokinase OS=Escherichia coli (strain K12 / MC4100 / BW2952) OX=595496 GN=glk PE=3 SV=1	2.38196	0.520734	0.207255	-0.215567	1.48196	1.74444	1.09642	0.755471			cation transport	GO:0006812)	233	16	49.81	-	0.32	2.22e-07	9.42e-06
CLPB	Chaperone protein ClpB OS=Escherichia coli (strain K12) OX=83333 GN=clpB PE=1 SV=1	3.20349	0.672033	-0.115417	-0.0155626	1.48136	1.71938	0.215497	0.0612084			ion transmembrane transport	GO:0034220)	233	16	49.81	-	0.32	2.22e-07	9.55e-06
YGHU	Disulfide-bond oxidoreductase YghU OS=Escherichia coli (strain K12) OX=83333 GN=yghU PE=1 SV=2	3.06727	2.54402	-0.01927	-0.0123539	1.48124	6.10218	0.0563577	0.0511245			anion transport	GO:0006820)	193	12	41.26	-	0.29	7.98e-07	3.14e-05
GABD	Succinate-semialdehyde dehydrogenase [NADP(+)] GabD OS=Escherichia coli (strain K12) OX=83333 GN=gabD PE=1 SV=1	2.4299	0.594294	0.0833215	-0.0865333	1.47773	2.25172	0.517077	0.333914			organic anion transport	GO:0015711)	142	6	30.36	-	0.2	8.62e-07	3.31e-05
SYN	Asparagine--tRNA ligase OS=Escherichia coli O9:H4 (strain HS) OX=331112 GN=asnS PE=3 SV=1	2.1506	0.801364	0.0544291	-0.0383703	1.47574	3.95755	0.386731	0.08209			cell projection organization	GO:0030030)	84	1	17.96	-	0.06	2.01e-06	6.94e-05
EFTU1	Elongation factor Tu 1 OS=Escherichia coli O139:H28 (strain E24377A / ETEC) OX=331111 GN=tuf1 PE=3 SV=1	2.37061	0.962011	-0.162161	-0.0519605	1.47402	2.94467	1.18173	0.276105			carboxylic acid transport	GO:0046942)	117	4	25.01	-	0.16	2.54e-06	8.32e-05
CRL	Sigma factor-binding protein Crl OS=Escherichia coli (strain K12 / MC4100 / BW2952) OX=595496 GN=crl PE=3 SV=1	2.9641	3.12543	0.0356498	0.070546	1.46887	3.91896	0.0431352	0.150726			organic acid transport	GO:0015849)	148	8	31.64	-	0.25	5.12e-06	0.000163
RL21	50S ribosomal protein L21 OS=Escherichia coli O139:H28 (strain E24377A / ETEC) OX=331111 GN=rplU PE=3 SV=1	2.89506	1.44184	-0.125875	0.0855409	1.46718	2.24296	0.197348	0.129816			pilus organization	GO:0043711)	57	0	12.19	-	< 0.01	2.72e-05	0.00077
RL1	50S ribosomal protein L1 OS=Escherichia coli O139:H28 (strain E24377A / ETEC) OX=331111 GN=rplA PE=3 SV=1	2.30999	2.29955	-0.204495	-0.0181109	1.46591	3.23472	0.422664	0.0314931			carboxylic acid transmembrane transport	GO:1905039)	80	2	17.1	-	0.12	2.94e-05	0.000819
PHOL	PhoH-like protein OS=Escherichia coli (strain K12) OX=83333 GN=ybeZ PE=1 SV=2	3.63469	1.09952	-0.0365286	0.0820523	1.46464	2.31906	0.0696938	0.237635			organic acid transmembrane transport	GO:1903825)	80	2	17.1	-	0.12	2.94e-05	0.000826
YBBO	Uncharacterized oxidoreductase YbbO OS=Escherichia coli (strain K12) OX=83333 GN=ybbO PE=3 SV=1	2.55555	1.8171	0.39253	-0.183321	1.45784	3.78623	1.30887	0.944605			inorganic cation transmembrane transport	GO:0098662)	110	5	23.52	-	0.21	3.11e-05	0.000851
RS5	30S ribosomal protein S5 OS=Escherichia coli O139:H28 (strain E24377A / ETEC) OX=331111 GN=rpsE PE=3 SV=1	2.22441	2.58544	-0.0530279	0.222657	1.45779	2.85036	0.1205	1.16345			export from cell	GO:0140352)	58	1	12.4	-	0.08	0.000219	0.00473
ADD	Adenosine deaminase OS=Escherichia coli (strain K12 / MC4100 / BW2952) OX=595496 GN=add PE=3 SV=1	2.31406	1.23223	0.0108016	-0.0932184	1.44919	2.42938	0.0127855	0.0408286			inorganic ion transmembrane transport	GO:0098660)	129	9	27.58	-	0.33	0.000241	0.00503
RPOB	DNA-directed RNA polymerase subunit beta OS=Escherichia coli (strain K12 / MC4100 / BW2952) OX=595496 GN=rpoB PE=3 SV=1	2.26959	0.0184428	0.102993	0.0140121	1.44904	0.0479812	0.392121	0.0542289			monocarboxylic acid transport	GO:0015718)	43	0	9.19	-	< 0.01	0.000396	0.00789
RS2	30S ribosomal protein S2 OS=Escherichia coli O127:H6 (strain E2348/69 / EPEC) OX=574521 GN=rpsB PE=3 SV=1	2.0694	3.16138	0.835469	0.0774383	1.44795	3.05052	1.57342	0.278284			macromolecule localization	GO:0033036)	145	12	31	-	0.39	0.000405	0.00801
ADHE	Aldehyde-alcohol dehydrogenase OS=Escherichia coli (strain K12) OX=83333 GN=adhE PE=1 SV=2	2.95386	0.541192	-0.426012	-0.00652501	1.44718	1.26502	1.06552	0.0334767			metal ion transport	GO:0030001)	115	8	24.59	-	0.33	0.000451	0.00881
ADHP	Alcohol dehydrogenase, propanol-preferring OS=Escherichia coli (strain K12) OX=83333 GN=adhP PE=1 SV=1	2.64431	1.66379	0.048433	-0.100155	1.44625	4.58264	0.230845	0.358688			transposition	GO:0032196)	63	2	13.47	-	0.15	0.000783	0.0144
SYP	Proline--tRNA ligase OS=Escherichia coli (strain K12 / MC4100 / BW2952) OX=595496 GN=proS PE=3 SV=1	3.39561	1.0531	0.114155	-0.00465853	1.44598	3.90014	0.551474	0.0274091			cell projection assembly	GO:0030031)	38	0	8.12	-	< 0.01	0.000965	0.0174
MTNN	5'-methylthioadenosine/S-adenosylhomocysteine nucleosidase OS=Escherichia coli (strain K12 / MC4100 / BW2952) OX=595496 GN=mtnN PE=3 SV=1	3.94435	2.21209	-0.106594	-0.0334375	1.44591	3.70899	0.372867	0.0945285			amino acid transmembrane transport	GO:0003333)	60	2	12.83	-	0.16	0.00113	0.0201
FADR	Fatty acid metabolism regulator protein OS=Escherichia coli (strain K12 / MC4100 / BW2952) OX=595496 GN=fadR PE=3 SV=1	1.71435	1.09661	0.594015	-0.00113881	1.44528	2.64283	1.9659	0.0291679			carbohydrate transport	GO:0008643)	129	11	27.58	-	0.4	0.00148	0.0255
PARC	DNA topoisomerase 4 subunit A OS=Escherichia coli (strain K12) OX=83333 GN=parC PE=1 SV=1	3.59842	0.190726	0.0700485	-0.0886904	1.44343	0.647717	0.33321	0.146528			cell adhesion involved in biofilm formation	GO:0043708)	47	1	10.05	-	0.1	0.00181	0.0301
KBL	2-amino-3-ketobutyrate coenzyme A ligase OS=Escherichia coli (strain K12) OX=83333 GN=kbl PE=1 SV=1	2.97826	1.37997	-0.0217559	-0.036936	1.44311	3.22846	0.221479	0.164455			cell-substrate adhesion	GO:0031589)	47	1	10.05	-	0.1	0.00181	0.0303
MOG	Molybdopterin adenylyltransferase OS=Escherichia coli (strain K12) OX=83333 GN=mog PE=1 SV=1	2.4358	2.40586	0.0441604	-0.0387145	1.44221	2.38281	0.138029	0.174744			carbohydrate derivative transport	GO:1901264)	45	1	9.62	-	0.1	0.00278	0.0446
RIMJ	[Ribosomal protein S5]-alanine N-acetyltransferase OS=Escherichia coli (strain K12) OX=83333 GN=rimJ PE=1 SV=1	4.23439	4.09279	-0.691424	-0.321281	1.44167	3.33837	0.846327	0.645764			anion transmembrane transport	GO:0098656)	109	9	23.3	-	0.39	0.00305	0.0484
YCIO	Uncharacterized protein YciO OS=Escherichia coli (strain K12) OX=83333 GN=yciO PE=1 SV=1	2.73158	1.7397	-0.145089	-0.0690375	1.44036	1.95438	1.0226	0.221991			amino acid transport	GO:0006865)	100	8	21.38	-	0.37	0.00312	0.0493
RS14	30S ribosomal protein S14 OS=Escherichia coli O139:H28 (strain E24377A / ETEC) OX=331111 GN=rpsN PE=3 SV=1	3.54148	1.81238	1.85162	0.123515	1.43977	3.2624	2.4543	0.489442
IF3	Translation initiation factor IF-3 OS=Escherichia coli O127:H6 (strain E2348/69 / EPEC) OX=574521 GN=infC PE=3 SV=1	2.70703	3.22146	-0.203219	0.0223261	1.43872	2.9684	1.03241	0.0295489
YGAM	Uncharacterized protein YgaM OS=Escherichia coli (strain K12) OX=83333 GN=ygaM PE=1 SV=2	1.16101	-1.11142	#N/A	-0.144498	1.43865	0.662026	#N/A	0.257404
YCEH	UPF0502 protein YceH OS=Escherichia coli O7:K1 (strain IAI39 / ExPEC) OX=585057 GN=yceH PE=3 SV=1	2.53017	2.39444	0.277443	-0.00317391	1.43742	3.98644	1.09386	0.0317898
SUFS	Cysteine desulfurase OS=Escherichia coli (strain K12 / MC4100 / BW2952) OX=595496 GN=sufS PE=3 SV=1	3.75593	1.10847	0.0808254	-0.176325	1.43505	1.8834	1.14598	0.71775
YFIF	Uncharacterized tRNA/rRNA methyltransferase YfiF OS=Escherichia coli (strain K12) OX=83333 GN=yfiF PE=1 SV=1	3.01985	2.20089	0.0324381	0.0710099	1.42531	2.69871	0.126836	0.240063
FADI	3-ketoacyl-CoA thiolase OS=Escherichia coli O45:K1 (strain S88 / ExPEC) OX=585035 GN=fadI PE=3 SV=1	2.04914	1.24909	-0.609047	-0.115548	1.42486	1.99042	1.25191	0.342845
METB	Cystathionine gamma-synthase OS=Escherichia coli (strain K12) OX=83333 GN=metB PE=1 SV=1	3.01807	1.26822	-0.0724075	0.0255566	1.42329	3.00959	0.309019	0.0816663
BIPA	50S ribosomal subunit assembly factor BipA OS=Escherichia coli (strain K12) OX=83333 GN=bipA PE=1 SV=1	2.32507	0.185255	-0.0490294	-0.0946381	1.42262	0.625849	0.157668	0.588007
PGK	Phosphoglycerate kinase OS=Escherichia coli O9:H4 (strain HS) OX=331112 GN=pgk PE=3 SV=1	2.13718	1.588	0.0187369	-0.149221	1.42196	2.56426	0.0351189	0.123855
CAPP	Phosphoenolpyruvate carboxylase OS=Escherichia coli (strain K12 / MC4100 / BW2952) OX=595496 GN=ppc PE=3 SV=1	2.42388	-0.043486	0.190735	-0.0457112	1.42062	0.153502	0.627395	0.219754
RSMH	Ribosomal RNA small subunit methyltransferase H OS=Escherichia coli (strain B / BL21-DE3) OX=469008 GN=rsmH PE=3 SV=1	3.01234	2.02038	-0.128682	-0.0259936	1.42059	4.01555	1.57149	0.0881921
PCKA	Phosphoenolpyruvate carboxykinase (ATP) OS=Escherichia coli O7:K1 (strain IAI39 / ExPEC) OX=585057 GN=pckA PE=3 SV=1	2.98904	0.598306	0.0754618	-0.0424604	1.41743	4.09536	0.971254	0.102236
CLPX	ATP-dependent Clp protease ATP-binding subunit ClpX OS=Escherichia coli (strain K12 / MC4100 / BW2952) OX=595496 GN=clpX PE=3 SV=1	2.02477	0.855319	-0.0313158	0.0658328	1.41719	1.56027	0.0567715	0.153987
TRKA	Trk system potassium uptake protein TrkA OS=Escherichia coli (strain K12) OX=83333 GN=trkA PE=1 SV=1	3.79163	0.736247	-0.434356	-0.365674	1.41566	2.01192	1.82228	2.18073
RSMI	Ribosomal RNA small subunit methyltransferase I OS=Escherichia coli (strain K12) OX=83333 GN=rsmI PE=1 SV=1	3.19536	2.16385	0.112135	-0.0185827	1.41455	3.52229	0.476929	0.102689
SLT	Soluble lytic murein transglycosylase OS=Escherichia coli (strain K12) OX=83333 GN=slt PE=1 SV=1	3.16717	0.175598	-0.499586	-0.556054	1.41072	0.404151	1.591	2.08671
SYQ	Glutamine--tRNA ligase OS=Escherichia coli (strain K12 / MC4100 / BW2952) OX=595496 GN=glnS PE=3 SV=1	2.3868	2.17864	-0.0332394	-0.118347	1.40827	4.80471	0.140879	0.463149
GLGC	Glucose-1-phosphate adenylyltransferase OS=Escherichia coli (strain K12 / MC4100 / BW2952) OX=595496 GN=glgC PE=3 SV=1	3.26719	1.84967	0.458485	0.0159444	1.40232	4.37658	1.60326	0.0747994
MIND	Septum site-determining protein MinD OS=Escherichia coli (strain K12) OX=83333 GN=minD PE=1 SV=2	2.68866	1.60105	-0.00705688	-0.023691	1.4013	2.73313	0.0244214	0.0721809
DKGA	2,5-diketo-D-gluconic acid reductase A OS=Escherichia coli (strain K12) OX=83333 GN=dkgA PE=1 SV=3	3.5192	2.49049	0.360544	-0.00552336	1.39942	2.42094	0.751563	0.0228408
RS10	30S ribosomal protein S10 OS=Escherichia coli O139:H28 (strain E24377A / ETEC) OX=331111 GN=rpsJ PE=3 SV=1	2.39479	2.92966	0.298557	0.112617	1.39877	3.10144	1.50404	0.476052
DAPF	Diaminopimelate epimerase OS=Escherichia coli (strain K12 / MC4100 / BW2952) OX=595496 GN=dapF PE=3 SV=1	4.52818	1.79641	-0.120265	-0.223188	1.39553	4.61946	0.651105	0.421392
SYS	Serine--tRNA ligase OS=Escherichia coli (strain K12 / MC4100 / BW2952) OX=595496 GN=serS PE=3 SV=1	3.16859	0.87838	-0.0954274	-0.164986	1.39395	3.06281	0.555476	0.682263
YCJX	Uncharacterized protein YcjX OS=Escherichia coli (strain K12) OX=83333 GN=ycjX PE=1 SV=1	2.72837	-0.366486	-0.964415	-0.44288	1.39161	1.2102	2.38237	1.47899
DDPA	Probable D,D-dipeptide-binding periplasmic protein DdpA OS=Escherichia coli (strain K12) OX=83333 GN=ddpA PE=2 SV=1	3.20446	0.161347	-0.0239257	-0.152151	1.39067	1.17701	0.081309	0.548038
PTA	Phosphate acetyltransferase OS=Escherichia coli (strain K12) OX=83333 GN=pta PE=1 SV=2	1.8924	0.117705	0.141206	-0.0742507	1.39055	0.509652	1.07575	0.272454
EFG	Elongation factor G OS=Escherichia coli (strain K12 / MC4100 / BW2952) OX=595496 GN=fusA PE=3 SV=1	2.4693	0.774181	-4.27345e-05	0.0197344	1.39003	2.9161	0.000107835	0.0274594
FADA	3-ketoacyl-CoA thiolase OS=Escherichia coli O1:K1 / APEC OX=405955 GN=fadA PE=3 SV=1	2.63478	1.48266	-0.161368	-0.040389	1.3845	2.27455	0.350272	0.119042
FUMA	Fumarate hydratase class I, aerobic OS=Escherichia coli (strain K12) OX=83333 GN=fumA PE=1 SV=2	3.27271	0.638024	-0.0579015	-0.00941794	1.38053	2.79143	0.49717	0.0192645
NANA	N-acetylneuraminate lyase OS=Escherichia coli (strain K12 / MC4100 / BW2952) OX=595496 GN=nanA PE=3 SV=1	2.3019	1.51405	-0.125402	-0.0981335	1.37965	3.39537	0.474129	0.225525
SYH	Histidine--tRNA ligase OS=Escherichia coli (strain K12 / MC4100 / BW2952) OX=595496 GN=hisS PE=3 SV=1	3.46289	1.37286	0.022951	-0.0144641	1.37664	3.69647	0.109553	0.0599086
DPO1	DNA polymerase I OS=Escherichia coli (strain K12) OX=83333 GN=polA PE=1 SV=1	2.8924	-0.165202	0.14323	-0.0708811	1.37621	0.688856	0.852131	0.311113
SRP54	Signal recognition particle protein OS=Escherichia coli O157:H7 OX=83334 GN=ffh PE=3 SV=1	1.66333	1.90153	0.650047	0.0112966	1.37374	3.40643	2.08437	0.0156393
DSBA	Thiol:disulfide interchange protein DsbA OS=Escherichia coli (strain K12) OX=83333 GN=dsbA PE=1 SV=1	1.90077	2.77203	0.64186	0.530826	1.3717	2.83893	2.31559	1.05099
YCCJ	Uncharacterized protein YccJ OS=Escherichia coli (strain K12) OX=83333 GN=yccJ PE=1 SV=1	2.15822	2.99368	0.680475	0.0460275	1.37099	2.13351	1.1479	0.00969341
FMT	Methionyl-tRNA formyltransferase OS=Escherichia coli (strain K12 / MC4100 / BW2952) OX=595496 GN=fmt PE=3 SV=1	4.49912	2.73831	0.000540413	-0.151436	1.3694	3.30299	0.00163314	1.00504
UBIE	Ubiquinone/menaquinone biosynthesis C-methyltransferase UbiE OS=Escherichia coli (strain K12 / MC4100 / BW2952) OX=595496 GN=ubiE PE=3 SV=1	1.87382	1.61974	-0.130565	-0.0145694	1.36464	3.43134	1.52241	0.0717947
OBG	GTPase Obg OS=Escherichia coli O7:K1 (strain IAI39 / ExPEC) OX=585057 GN=obg PE=3 SV=1	3.735	1.70314	-0.247635	0.0285428	1.36007	3.65407	1.7056	0.25141
YDFK	Cold shock protein YdfK OS=Escherichia coli (strain K12) OX=83333 GN=ydfK PE=2 SV=2	4.07419	4.98738	1.7703	-0.0448972	1.3599	4.9024	1.53725	0.101941
HFLX	GTPase HflX OS=Escherichia coli (strain K12) OX=83333 GN=hflX PE=1 SV=3	4.26612	2.01765	-0.354423	0.0242908	1.35919	3.73117	2.45722	0.0950125
GUAA	GMP synthase [glutamine-hydrolyzing] OS=Escherichia coli (strain K12 / MC4100 / BW2952) OX=595496 GN=guaA PE=3 SV=1	1.96528	0.806244	-0.023027	-0.0449256	1.35551	2.96524	0.0861196	0.219935
PYRH	Uridylate kinase OS=Escherichia coli O9:H4 (strain HS) OX=331112 GN=pyrH PE=3 SV=1	2.58373	1.49458	-0.27806	-0.129965	1.35308	2.73898	0.591247	0.293715
YECA	Uncharacterized protein YecA OS=Escherichia coli (strain K12) OX=83333 GN=yecA PE=4 SV=1	3.86108	2.73493	0.247134	-0.0210386	1.35138	4.03607	0.587833	0.00144376
DHAS	Aspartate-semialdehyde dehydrogenase OS=Escherichia coli (strain K12) OX=83333 GN=asd PE=1 SV=1	2.87861	1.02725	0.262322	-0.119676	1.35105	3.39207	0.776628	0.433666
CSPG	Cold shock-like protein CspG OS=Escherichia coli O157:H7 OX=83334 GN=cspG PE=3 SV=1	1.19557	4.5774	1.32525	-0.0365053	1.35096	2.67364	1.359	0.0392769
OPGD	Glucans biosynthesis protein D OS=Escherichia coli (strain K12 / MC4100 / BW2952) OX=595496 GN=mdoD PE=3 SV=1	3.22722	1.65815	-0.222673	-0.169142	1.35069	2.53284	1.52446	0.7802
SSB	Single-stranded DNA-binding protein OS=Escherichia coli (strain K12) OX=83333 GN=ssb PE=1 SV=2	1.7947	2.20317	-0.113762	0.0227016	1.34929	3.53039	0.546147	0.097794
COABC	Coenzyme A biosynthesis bifunctional protein CoaBC OS=Escherichia coli (strain K12) OX=83333 GN=coaBC PE=1 SV=2	2.55373	-0.949579	0.420174	-0.0566805	1.34812	4.08321	1.50698	0.32042
FDHE	Protein FdhE OS=Escherichia coli (strain K12 / MC4100 / BW2952) OX=595496 GN=fdhE PE=3 SV=1	2.35262	2.35577	0.0664122	-0.0648747	1.34806	4.45461	0.176841	0.128646
FRE	NAD(P)H-flavin reductase OS=Escherichia coli (strain K12) OX=83333 GN=fre PE=1 SV=2	3.94758	2.43863	-0.163661	0.0512564	1.34555	7.24838	0.557898	0.267075
CISY	Citrate synthase OS=Escherichia coli (strain K12) OX=83333 GN=gltA PE=1 SV=1	1.73917	0.268558	0.145425	0.0323943	1.34491	2.04668	0.75885	0.16533
NAGZ	Beta-hexosaminidase OS=Escherichia coli (strain K12 / MC4100 / BW2952) OX=595496 GN=nagZ PE=3 SV=1	3.19899	0.711112	-0.00592423	-0.141662	1.34294	2.75086	0.0364391	0.544718
MALQ	4-alpha-glucanotransferase OS=Escherichia coli (strain K12) OX=83333 GN=malQ PE=1 SV=2	3.64276	1.21493	-0.098497	-0.0832226	1.34228	3.28951	0.33591	0.17505
ENGB	Probable GTP-binding protein EngB OS=Escherichia coli (strain K12 / MC4100 / BW2952) OX=595496 GN=engB PE=3 SV=1	3.22607	2.88029	-0.173032	0.0653849	1.3409	3.18328	1.91184	0.231273
HINT	Purine nucleoside phosphoramidase OS=Escherichia coli (strain K12) OX=83333 GN=hinT PE=1 SV=1	2.24834	3.54791	0.147048	-0.137663	1.33706	3.32477	0.554798	0.50863
RSD	Regulator of sigma D OS=Escherichia coli (strain K12 / MC4100 / BW2952) OX=595496 GN=rsd PE=3 SV=1	2.21381	2.39597	1.76965	0.123601	1.33598	3.94338	2.42973	0.325142
KBP	Potassium binding protein Kbp OS=Escherichia coli (strain K12) OX=83333 GN=kbp PE=1 SV=2	2.83075	1.76074	0.529517	0.744922	1.33378	1.57216	0.805558	1.03545
SYFB	Phenylalanine--tRNA ligase beta subunit OS=Escherichia coli (strain K12) OX=83333 GN=pheT PE=1 SV=2	2.91539	-0.219713	0.0897441	0.00309126	1.33208	0.638827	1.35885	0.00965691
YOHF	Uncharacterized oxidoreductase YohF OS=Escherichia coli (strain K12) OX=83333 GN=yohF PE=1 SV=2	3.21283	2.60848	-0.103144	-0.0762929	1.33189	2.3449	0.120694	0.0750539
TLDD	Metalloprotease TldD OS=Escherichia coli (strain K12) OX=83333 GN=tldD PE=1 SV=1	2.36709	0.354865	0.132966	-0.0461769	1.32979	1.24134	1.92378	0.169687
MPRA	Transcriptional repressor MprA OS=Escherichia coli (strain K12) OX=83333 GN=mprA PE=2 SV=1	2.07034	2.19307	0.875194	-0.0924809	1.32902	4.99805	2.14269	0.168112
TREC	Trehalose-6-phosphate hydrolase OS=Escherichia coli (strain K12) OX=83333 GN=treC PE=1 SV=3	2.15318	0.458549	0.21676	0.0527267	1.32614	2.19662	1.38895	0.15924
OXYR	Hydrogen peroxide-inducible genes activator OS=Escherichia coli (strain K12) OX=83333 GN=oxyR PE=1 SV=1	2.68807	2.20048	0.211349	-0.060299	1.32532	3.99286	0.614222	0.0658432
NARL	Nitrate/nitrite response regulator protein NarL OS=Escherichia coli (strain K12) OX=83333 GN=narL PE=1 SV=1	3.28763	2.7995	0.0907553	-0.0363447	1.32518	3.89775	0.296797	0.150345
PHOP	Transcriptional regulatory protein PhoP OS=Escherichia coli (strain K12) OX=83333 GN=phoP PE=1 SV=1	3.15397	2.1878	0.032014	-0.0199615	1.32427	2.91044	0.0668199	0.0692816
CH60	Chaperonin GroEL OS=Escherichia coli O139:H28 (strain E24377A / ETEC) OX=331111 GN=groEL PE=3 SV=1	1.97616	0.442138	-0.0818222	-0.0227804	1.32221	1.34082	0.453504	0.111764
YBIB	Uncharacterized protein YbiB OS=Escherichia coli (strain K12) OX=83333 GN=ybiB PE=1 SV=1	3.02937	1.4502	0.178497	-0.0384811	1.31998	2.7253	0.518266	0.108414
GALF	UTP--glucose-1-phosphate uridylyltransferase OS=Escherichia coli (strain K12) OX=83333 GN=galF PE=1 SV=1	2.59195	1.51554	0.306979	0.0429347	1.31919	4.1414	1.82037	0.104296
NFSB	Oxygen-insensitive NAD(P)H nitroreductase OS=Escherichia coli (strain K12) OX=83333 GN=nfsB PE=1 SV=1	2.29104	0.909858	0.169114	-0.0443024	1.31917	1.6447	1.21278	0.15518
SYL	Leucine--tRNA ligase OS=Escherichia coli (strain ATCC 8739 / DSM 1576 / NBRC 3972 / NCIMB 8545 / WDCM 00012 / Crooks) OX=481805 GN=leuS PE=3 SV=1	2.19967	-0.393108	0.218526	-0.00308343	1.31895	1.26991	2.04241	0.010334
RS21	30S ribosomal protein S21 OS=Escherichia coli O139:H28 (strain E24377A / ETEC) OX=331111 GN=rpsU PE=3 SV=1	3.22697	2.8277	1.87139	0.105278	1.31689	3.91807	1.50654	0.0452532
PRMB	50S ribosomal protein L3 glutamine methyltransferase OS=Escherichia coli (strain K12) OX=83333 GN=prmB PE=1 SV=3	3.12089	1.18263	-0.112968	-0.01125	1.31674	2.44898	0.386485	0.0565397
G3P1	Glyceraldehyde-3-phosphate dehydrogenase A OS=Escherichia coli O157:H7 OX=83334 GN=gapA PE=3 SV=2	2.08705	1.24287	-0.0562867	-0.0523723	1.3115	4.44112	0.270315	0.19335
NAGC	N-acetylglucosamine repressor OS=Escherichia coli (strain K12) OX=83333 GN=nagC PE=2 SV=1	1.66686	1.38423	0.157406	-0.10056	1.31083	3.27395	0.947826	0.345109
DPO3X	DNA polymerase III subunit tau OS=Escherichia coli (strain K12) OX=83333 GN=dnaX PE=1 SV=1	2.70756	1.52827	0.176306	0.0799205	1.30837	3.80717	0.53753	0.204952
RL18	50S ribosomal protein L18 OS=Escherichia coli O139:H28 (strain E24377A / ETEC) OX=331111 GN=rplR PE=3 SV=1	2.08993	1.87387	0.555867	-0.0156674	1.30755	1.89784	1.49833	0.0704173
RSMA	Ribosomal RNA small subunit methyltransferase A OS=Escherichia coli (strain K12 / MC4100 / BW2952) OX=595496 GN=rsmA PE=3 SV=1	2.7346	2.58409	0.0453741	0.0646859	1.30079	3.20808	0.264354	0.35266
ALF	Fructose-bisphosphate aldolase class 2 OS=Escherichia coli (strain K12) OX=83333 GN=fbaA PE=1 SV=2	2.01782	1.19085	-0.100486	-0.0268107	1.2958	3.46494	0.315426	0.0764891
SPEA	Biosynthetic arginine decarboxylase OS=Escherichia coli O157:H7 (strain EC4115 / EHEC) OX=444450 GN=speA PE=3 SV=1	2.19608	0.539386	0.113428	0.0704076	1.295	3.15975	0.614308	0.347957
IBAG	Acid stress protein IbaG OS=Escherichia coli (strain K12) OX=83333 GN=ibaG PE=1 SV=1	#N/A	4.409	-0.0426372	-0.0918162	#N/A	7.60441	0.0388343	0.256082
PTQB	PTS system N,N'-diacetylchitobiose-specific EIIB component OS=Escherichia coli (strain K12) OX=83333 GN=chbB PE=1 SV=1	3.1359	4.5388	0.361238	-0.0582217	0.804818	6.31206	0.955887	0.372975
6PGD	6-phosphogluconate dehydrogenase, decarboxylating OS=Escherichia coli (strain K12) OX=83333 GN=gnd PE=1 SV=2	3.42688	1.64673	-0.0591053	-0.0770199	1.26944	5.9594	0.604404	0.434618
MENB	1,4-dihydroxy-2-naphthoyl-CoA synthase OS=Escherichia coli (strain K12) OX=83333 GN=menB PE=1 SV=1	#N/A	2.02122	-0.094834	-0.0194258	#N/A	5.95918	0.76941	0.0650584
YCBX	Uncharacterized protein YcbX OS=Escherichia coli (strain K12) OX=83333 GN=ycbX PE=1 SV=1	3.65625	3.01656	0.559291	-0.0580245	1.03983	5.80634	1.48158	0.146073
YAJQ	UPF0234 protein YajQ OS=Escherichia coli O81 (strain ED1a) OX=585397 GN=yajQ PE=3 SV=1	2.74489	2.83216	0.0745502	-0.0165634	0.758106	5.61539	0.237162	0.0595642
SYE	Glutamate--tRNA ligase OS=Escherichia coli (strain K12 / DH10B) OX=316385 GN=gltX PE=3 SV=1	3.06084	2.33187	0.091908	-0.0306499	1.24985	5.55093	0.541216	0.123725
EFPL	Elongation factor P-like protein OS=Escherichia coli (strain K12 / DH10B) OX=316385 GN=yeiP PE=3 SV=1	#N/A	3.2437	0.0298908	-0.0174535	#N/A	5.54991	0.0602532	0.0395153
AEEP	L-Ala-D/L-Glu epimerase OS=Escherichia coli (strain K12) OX=83333 GN=ycjG PE=1 SV=2	#N/A	2.41873	0.168341	0.00608436	#N/A	5.54851	1.20258	0.0137107
BLUR	HTH-type transcriptional repressor BluR OS=Escherichia coli (strain K12) OX=83333 GN=bluR PE=1 SV=1	#N/A	2.67089	0.524784	-0.0175619	#N/A	5.54176	2.31795	0.0190327
CMPDT	Bifunctional chorismate mutase/prephenate dehydratase OS=Escherichia coli (strain K12) OX=83333 GN=pheA PE=1 SV=1	1.97989	1.9137	-0.051829	0.0955353	1.12465	5.46035	0.259298	0.742985
MURD	UDP-N-acetylmuramoylalanine--D-glutamate ligase OS=Escherichia coli (strain K12) OX=83333 GN=murD PE=1 SV=3	3.42664	1.65236	0.0594246	0.0796585	0.448994	5.28484	0.370882	0.373496
CUTC	Copper homeostasis protein CutC OS=Escherichia coli (strain K12 / MC4100 / BW2952) OX=595496 GN=cutC PE=3 SV=1	#N/A	3.22733	0.131684	-0.0171547	#N/A	5.28394	0.598283	0.105312
CPOB	Cell division coordinator CpoB OS=Escherichia coli (strain K12) OX=83333 GN=cpoB PE=1 SV=2	#N/A	3.09313	1.94758	-0.216658	#N/A	5.25907	3.53037	0.897667
PYRI	Aspartate carbamoyltransferase regulatory chain OS=Escherichia coli (strain K12 / MC4100 / BW2952) OX=595496 GN=pyrI PE=3 SV=1	#N/A	2.53406	1.15942	-0.0272042	#N/A	5.20316	3.2461	0.104466
RLMA	23S rRNA (guanine(745)-N(1))-methyltransferase OS=Escherichia coli (strain K12) OX=83333 GN=rlmA PE=1 SV=1	#N/A	2.09513	0.375098	-0.0611308	#N/A	5.18135	1.03192	0.0730456
SKP	Chaperone protein Skp OS=Escherichia coli (strain K12) OX=83333 GN=skp PE=1 SV=1	2.89964	3.70712	1.61997	-0.590898	1.24892	5.1624	4.40229	1.17657
RMLA3	Glucose-1-phosphate thymidylyltransferase OS=Escherichia coli OX=562 GN=rmlA PE=3 SV=1	#N/A	2.02788	0.0993971	-0.0510703	#N/A	5.14359	0.492665	0.106194
YIDA	Sugar phosphatase YidA OS=Escherichia coli (strain K12) OX=83333 GN=yidA PE=1 SV=1	#N/A	1.64705	-0.0137095	-0.0824176	#N/A	5.13609	0.0473959	0.26819
SRA	Stationary-phase-induced ribosome-associated protein OS=Escherichia coli (strain K12) OX=83333 GN=sra PE=1 SV=1	3.07726	3.34232	2.55047	-0.215002	0.954212	5.06426	1.58446	0.281509
CPXP	Periplasmic protein CpxP OS=Escherichia coli (strain K12) OX=83333 GN=cpxP PE=1 SV=1	3.88812	3.79346	2.07093	-0.179112	1.24418	5.05893	1.77587	0.190117
CYSI	Sulfite reductase [NADPH] hemoprotein beta-component OS=Escherichia coli (strain B / BL21-DE3) OX=469008 GN=cysI PE=3 SV=1	#N/A	1.5007	0.0224833	-0.0553428	#N/A	5.0544	0.1597	0.130998
ILVH	Acetolactate synthase isozyme 3 small subunit OS=Escherichia coli (strain K12) OX=83333 GN=ilvH PE=1 SV=3	#N/A	3.25429	0.513143	0.133572	#N/A	5.0264	2.16199	0.488889
AMPH	D-alanyl-D-alanine-carboxypeptidase/endopeptidase AmpH OS=Escherichia coli (strain K12) OX=83333 GN=ampH PE=1 SV=1	#N/A	5.20857	-0.7268	-0.297406	#N/A	5.02484	1.0062	0.206098
YIGL	Pyridoxal phosphate phosphatase YigL OS=Escherichia coli O157:H7 OX=83334 GN=yigL PE=3 SV=1	#N/A	2.16869	-0.171671	0.0513931	#N/A	5.01366	0.704046	0.126154
YTFJ	Uncharacterized protein YtfJ OS=Escherichia coli (strain K12) OX=83333 GN=ytfJ PE=1 SV=1	5.1309	3.72465	0.804846	0.817324	0.441045	4.97218	2.98015	1.45918
RND	Ribonuclease D OS=Escherichia coli (strain K12) OX=83333 GN=rnd PE=1 SV=1	#N/A	3.3611	-0.1595	0.129757	#N/A	4.96291	0.418565	0.422259
TRUD	tRNA pseudouridine synthase D OS=Escherichia coli (strain K12 / MC4100 / BW2952) OX=595496 GN=truD PE=3 SV=1	4.48719	2.64355	0.194441	-0.196482	0.96308	4.93557	0.627363	0.402029
UGPQ	Glycerophosphodiester phosphodiesterase, cytoplasmic OS=Escherichia coli (strain K12) OX=83333 GN=ugpQ PE=1 SV=1	#N/A	2.23464	0.0353364	-0.0335215	#N/A	4.93402	0.0597046	0.0428651
ISCA	Iron-binding protein IscA OS=Escherichia coli (strain K12 / MC4100 / BW2952) OX=595496 GN=iscA PE=3 SV=1	1.5601	2.91686	0.227768	-0.0904661	0.717998	4.91627	0.491151	0.514831
NFI	Endonuclease V OS=Escherichia coli (strain K12 / MC4100 / BW2952) OX=595496 GN=nfi PE=3 SV=1	#N/A	3.68996	0.111674	-0.0594308	#N/A	4.91567	0.303022	0.0987022
DSBC	Thiol:disulfide interchange protein DsbC OS=Escherichia coli (strain K12) OX=83333 GN=dsbC PE=1 SV=1	-1.94431	3.58425	-0.273797	-0.150398	0.87102	4.89386	0.583445	0.239203
YJJG	Pyrimidine 5'-nucleotidase YjjG OS=Escherichia coli (strain K12) OX=83333 GN=yjjG PE=1 SV=1	#N/A	3.04508	0.156236	0.379789	#N/A	4.89211	0.516483	1.15492
LEXA	LexA repressor OS=Escherichia coli (strain K12 / MC4100 / BW2952) OX=595496 GN=lexA PE=3 SV=1	2.86296	2.50556	-0.120151	0.0320327	1.07562	4.888	1.41796	0.0888482
RIMP	Ribosome maturation factor RimP OS=Escherichia coli (strain K12 / MC4100 / BW2952) OX=595496 GN=rimP PE=3 SV=1	1.91062	3.38422	-0.160087	0.293887	1.16418	4.88408	0.976015	1.19093
YDCI	Uncharacterized HTH-type transcriptional regulator YdcI OS=Escherichia coli (strain K12) OX=83333 GN=ydcI PE=3 SV=2	#N/A	2.18953	0.00735312	-0.0713168	#N/A	4.88312	0.04168	0.233996
YRDA	Protein YrdA OS=Escherichia coli (strain K12) OX=83333 GN=yrdA PE=1 SV=1	1.8239	2.46554	0.140233	-0.0334982	0.740772	4.88187	0.719805	0.112104
THIO2	Thioredoxin 2 OS=Escherichia coli O157:H7 OX=83334 GN=trxC PE=3 SV=1	#N/A	4.27371	0.0867594	-0.04867	#N/A	4.86084	0.165046	0.182946
PDXY	Pyridoxal kinase PdxY OS=Escherichia coli (strain K12) OX=83333 GN=pdxY PE=1 SV=3	4.07729	3.05826	-0.0184987	0.0245974	0.932678	4.79375	0.105681	0.0789192
THIO	Thioredoxin 1 OS=Escherichia coli (strain K12) OX=83333 GN=trxA PE=1 SV=2	1.52084	3.54892	0.136811	-0.00135852	0.851894	4.75879	0.31463	0.000507404
ALR1	Alanine racemase, biosynthetic OS=Escherichia coli O157:H7 OX=83334 GN=alr PE=3 SV=1	#N/A	2.27441	-0.062691	-0.258619	#N/A	4.75713	0.445815	0.491365
EFP	Elongation factor P OS=Escherichia coli (strain K12 / MC4100 / BW2952) OX=595496 GN=efp PE=3 SV=1	1.82529	3.51369	-0.0975713	0.0714481	0.935223	4.74648	0.455508	0.174741
PURU	Formyltetrahydrofolate deformylase OS=Escherichia coli O6:H1 (strain CFT073 / ATCC 700928 / UPEC) OX=199310 GN=purU PE=3 SV=1	3.36092	2.34938	0.102544	0.0525196	1.28817	4.7438	0.91993	0.379808
RS6	30S ribosomal protein S6 OS=Escherichia coli O139:H28 (strain E24377A / ETEC) OX=331111 GN=rpsF PE=3 SV=1	1.95635	3.22988	0.329959	-0.646875	0.887622	4.73848	0.654339	0.546528
RL9	50S ribosomal protein L9 OS=Escherichia coli O139:H28 (strain E24377A / ETEC) OX=331111 GN=rplI PE=3 SV=1	2.10413	3.11778	-0.195018	0.106851	1.03848	4.72143	0.626365	0.162656
RIDA	2-iminobutanoate/2-iminopropanoate deaminase OS=Escherichia coli (strain K12) OX=83333 GN=ridA PE=1 SV=2	0.784077	3.1908	0.236959	-0.0828263	0.449709	4.71652	0.581542	0.466055
CPXR	Transcriptional regulatory protein CpxR OS=Escherichia coli (strain K12) OX=83333 GN=cpxR PE=1 SV=1	2.30363	3.16739	0.0405894	-0.0657475	0.876922	4.69644	0.148918	0.231746
DUSA	tRNA-dihydrouridine(20/20a) synthase OS=Escherichia coli (strain K12) OX=83333 GN=dusA PE=1 SV=4	#N/A	2.80191	0.0669326	-0.102645	#N/A	4.69563	0.39313	0.167564
FETP	Probable Fe(2+)-trafficking protein OS=Escherichia coli (strain K12 / MC4100 / BW2952) OX=595496 GN=yggX PE=3 SV=1	#N/A	4.43503	0.507028	-0.120421	#N/A	4.69472	0.9869	0.327736
SSPB	Stringent starvation protein B OS=Escherichia coli (strain K12) OX=83333 GN=sspB PE=1 SV=1	1.52031	3.4078	0.805015	-0.195593	1.0973	4.69004	1.61976	0.259715
BCP	Peroxiredoxin Bcp OS=Escherichia coli (strain K12) OX=83333 GN=bcp PE=1 SV=1	1.57761	3.11844	0.00681605	-0.015664	0.927156	4.67599	0.0158235	0.0307708
DBHB	DNA-binding protein HU-beta OS=Escherichia coli (strain K12) OX=83333 GN=hupB PE=1 SV=1	2.34379	4.52814	2.42594	-0.0268911	0.994151	4.66588	2.95482	0.0372703
GCST	Aminomethyltransferase OS=Escherichia coli O157:H7 OX=83334 GN=gcvT PE=3 SV=1	1.82452	2.47044	0.163879	-0.0831212	1.10658	4.65945	0.726024	0.100109
RNT	Ribonuclease T OS=Escherichia coli O9:H4 (strain HS) OX=331112 GN=rnt PE=3 SV=1	#N/A	4.18241	0.534752	-0.0589463	#N/A	4.60841	3.81281	0.0828502
GLGB	1,4-alpha-glucan branching enzyme GlgB OS=Escherichia coli O9:H4 (strain HS) OX=331112 GN=glgB PE=3 SV=1	3.59241	1.71631	0.478773	0.285174	1.17917	4.60511	1.13718	0.7925
HDFR	HTH-type transcriptional regulator HdfR OS=Escherichia coli (strain K12 / MC4100 / BW2952) OX=595496 GN=hdfR PE=3 SV=1	#N/A	2.51389	0.269701	-0.0209796	#N/A	4.59135	1.85363	0.00952147
FTNB	Bacterial non-heme ferritin-like protein OS=Escherichia coli (strain K12) OX=83333 GN=ftnB PE=3 SV=1	#N/A	3.01602	0.900652	0.167117	#N/A	4.57022	1.66665	0.434512
RL30	50S ribosomal protein L30 OS=Escherichia coli O139:H28 (strain E24377A / ETEC) OX=331111 GN=rpmD PE=3 SV=1	1.56412	3.34231	-0.243112	0.0501172	0.772941	4.56895	0.19516	0.0747686
CAN	Carbonic anhydrase 2 OS=Escherichia coli (strain K12) OX=83333 GN=can PE=1 SV=1	2.84288	1.87344	0.00156106	0.114213	1.19299	4.55537	0.0175507	0.609065
YAAA	UPF0246 protein YaaA OS=Escherichia coli (strain K12 / MC4100 / BW2952) OX=595496 GN=yaaA PE=3 SV=1	#N/A	3.24329	0.15378	0.0233892	#N/A	4.55113	0.744647	0.124246
YPFH	Esterase YpfH OS=Escherichia coli (strain K12) OX=83333 GN=ypfH PE=3 SV=2	#N/A	2.75069	0.0902862	-0.00651227	#N/A	4.54314	0.149907	0.0478794
RPOA	DNA-directed RNA polymerase subunit alpha OS=Escherichia coli O9:H4 (strain HS) OX=331112 GN=rpoA PE=3 SV=1	1.66904	1.10873	0.0660639	0.0233414	1.26839	4.52633	0.397544	0.0921777
BTUR	Corrinoid adenosyltransferase OS=Escherichia coli (strain K12) OX=83333 GN=btuR PE=3 SV=1	#N/A	2.28562	0.0154956	0.0879041	#N/A	4.5185	0.10182	0.726438
YBIU	Uncharacterized protein YbiU OS=Escherichia coli (strain K12) OX=83333 GN=ybiU PE=1 SV=1	#N/A	1.92063	-0.368956	-0.163313	#N/A	4.51521	1.89319	0.205506
FABG	3-oxoacyl-[acyl-carrier-protein] reductase FabG OS=Escherichia coli (strain K12) OX=83333 GN=fabG PE=1 SV=1	2.98156	2.4862	0.110981	-0.0523196	1.28357	4.50647	0.599412	0.280016
TRMD	tRNA (guanine-N(1)-)-methyltransferase OS=Escherichia coli (strain K12 / MC4100 / BW2952) OX=595496 GN=trmD PE=3 SV=1	#N/A	4.12624	0.455598	0.000378398	#N/A	4.49829	1.49664	0.0204481
ZAPA	Cell division protein ZapA OS=Escherichia coli (strain K12 / MC4100 / BW2952) OX=595496 GN=zapA PE=3 SV=1	2.70153	2.45736	0.410114	-0.136902	0.869769	4.49695	0.827307	0.254859
KDSC	3-deoxy-D-manno-octulosonate 8-phosphate phosphatase KdsC OS=Escherichia coli (strain B / BL21-DE3) OX=469008 GN=kdsC PE=1 SV=1	2.91659	2.69808	-0.0700449	0.201511	1.25726	4.49627	0.300877	0.582617
GMHA	Phosphoheptose isomerase OS=Escherichia coli (strain K12 / MC4100 / BW2952) OX=595496 GN=gmhA PE=3 SV=1	2.41547	2.06908	-0.000335287	0.00499369	1.21584	4.47655	0.00106729	0.0114216
SYY	Tyrosine--tRNA ligase OS=Escherichia coli (strain K12 / MC4100 / BW2952) OX=595496 GN=tyrS PE=3 SV=1	2.47781	1.20501	0.3923	-0.0158589	0.535878	4.41708	2.62632	0.0442915
RS16	30S ribosomal protein S16 OS=Escherichia coli O139:H28 (strain E24377A / ETEC) OX=331111 GN=rpsP PE=3 SV=1	1.87985	3.62451	0.156329	-0.0674184	0.75018	4.4117	0.224628	0.188144
KGUA	Guanylate kinase OS=Escherichia coli (strain K12) OX=83333 GN=gmk PE=1 SV=1	#N/A	2.69066	0.076247	-0.045602	#N/A	4.40304	0.216099	0.12559
YJDC	HTH-type transcriptional regulator YjdC OS=Escherichia coli (strain K12) OX=83333 GN=yjdC PE=4 SV=1	1.68202	2.2974	0.738994	0.0465077	1.01689	4.39083	1.03606	0.154718
MAP1	Methionine aminopeptidase OS=Escherichia coli O157:H7 OX=83334 GN=map PE=3 SV=1	2.14855	1.93959	-0.183025	-0.0290041	1.05183	4.38917	0.656489	0.100211
RL25	50S ribosomal protein L25 OS=Escherichia coli O139:H28 (strain E24377A / ETEC) OX=331111 GN=rplY PE=3 SV=1	1.41207	3.20745	-0.0839285	0.0163701	0.741441	4.38901	0.0830372	0.028461
YACL	UPF0231 protein YacL OS=Escherichia coli (strain K12 / MC4100 / BW2952) OX=595496 GN=yacL PE=3 SV=1	#N/A	3.9841	0.108451	0.445574	#N/A	4.38763	0.191828	1.91103
FUR	Ferric uptake regulation protein OS=Escherichia coli (strain K12) OX=83333 GN=fur PE=1 SV=1	1.4454	3.6148	0.414396	-0.0264495	0.85267	4.37173	1.2054	0.111026
FKBA	FKBP-type peptidyl-prolyl cis-trans isomerase FkpA OS=Escherichia coli (strain K12) OX=83333 GN=fkpA PE=1 SV=1	1.7223	2.05229	0.205401	-0.25217	0.811101	4.37021	0.385374	0.60234
TAS	Protein tas OS=Escherichia coli (strain K12) OX=83333 GN=tas PE=1 SV=1	2.79208	1.72969	-0.147137	-0.052169	1.23451	4.36944	0.534364	0.0974618
YCDY	Chaperone protein YcdY OS=Escherichia coli (strain K12) OX=83333 GN=ycdY PE=1 SV=1	1.344	2.14254	0.401149	0.337383	0.937864	4.33561	0.930767	0.657467
OMPR	DNA-binding dual transcriptional regulator OmpR OS=Escherichia coli (strain K12) OX=83333 GN=ompR PE=1 SV=1	2.26348	2.11876	0.104965	-0.0465228	1.21659	4.32171	1.17425	0.262771
DXR	1-deoxy-D-xylulose 5-phosphate reductoisomerase OS=Escherichia coli (strain K12) OX=83333 GN=dxr PE=1 SV=2	#N/A	1.16708	-0.0861269	0.0186186	#N/A	4.3158	0.208945	0.0700575
YJBD	Uncharacterized protein YjbD OS=Escherichia coli (strain K12) OX=83333 GN=yjbD PE=4 SV=1	3.27386	2.95482	2.20318	-0.00577597	0.763476	4.29137	2.61668	0.0528723
KDSD	Arabinose 5-phosphate isomerase KdsD OS=Escherichia coli (strain K12) OX=83333 GN=kdsD PE=1 SV=1	#N/A	1.11917	0.0643127	0.00564295	#N/A	4.26755	0.417239	0.0442077
LUXS	S-ribosylhomocysteine lyase OS=Escherichia coli (strain K12 / MC4100 / BW2952) OX=595496 GN=luxS PE=3 SV=1	1.29053	2.4955	0.096271	-0.0347402	0.789957	4.26348	0.768724	0.191389
CYSK	Cysteine synthase A OS=Escherichia coli (strain K12) OX=83333 GN=cysK PE=1 SV=2	1.5174	2.24343	0.0419939	-0.0459913	1.07305	4.22844	0.339411	0.245898
GLCE	Glycolate oxidase subunit GlcE OS=Escherichia coli (strain K12) OX=83333 GN=glcE PE=1 SV=1	#N/A	2.45875	0.386483	#N/A	#N/A	4.21966	1.63169	#N/A
RL33	50S ribosomal protein L33 OS=Escherichia coli O139:H28 (strain E24377A / ETEC) OX=331111 GN=rpmG PE=3 SV=1	2.41811	3.97738	2.38303	0.101574	0.956904	4.20947	2.82817	0.175769
TEHB	Tellurite methyltransferase OS=Escherichia coli (strain K12) OX=83333 GN=tehB PE=1 SV=1	#N/A	2.85349	-0.0479734	0.0756048	#N/A	4.1991	0.205043	0.170828
YCDX	Probable phosphatase YcdX OS=Escherichia coli (strain K12 / MC4100 / BW2952) OX=595496 GN=ycdX PE=3 SV=1	1.88669	2.1001	0.109668	-0.0198231	0.676343	4.18076	0.436515	0.0164012
KPPR	Probable phosphoribulokinase OS=Escherichia coli (strain K12) OX=83333 GN=prkB PE=3 SV=1	#N/A	1.21045	-0.00295453	-0.305907	#N/A	4.17972	0.0132298	0.39639
RPOE	ECF RNA polymerase sigma-E factor OS=Escherichia coli (strain K12) OX=83333 GN=rpoE PE=1 SV=1	1.55508	2.71927	0.857344	0.0107698	1.04047	4.16231	2.70651	0.112803
HIS8	Histidinol-phosphate aminotransferase OS=Escherichia coli O139:H28 (strain E24377A / ETEC) OX=331111 GN=hisC PE=3 SV=1	#N/A	1.4903	0.159123	-0.0149688	#N/A	4.15926	0.385808	0.0688329
YGJR	Uncharacterized oxidoreductase YgjR OS=Escherichia coli (strain K12) OX=83333 GN=ygjR PE=3 SV=3	#N/A	2.29742	0.324264	-0.0813443	#N/A	4.15512	1.01033	0.404964
DAPA	4-hydroxy-tetrahydrodipicolinate synthase OS=Escherichia coli O9:H4 (strain HS) OX=331112 GN=dapA PE=3 SV=1	2.71937	1.11505	0.0869901	-0.0556488	1.18893	4.15235	0.719338	0.642881
RATB	UPF0125 protein RatB OS=Escherichia coli (strain K12) OX=83333 GN=ratB PE=1 SV=1	#N/A	5.28524	2.10738	-0.127288	#N/A	4.14372	3.78225	0.411536
OTC1	Ornithine carbamoyltransferase subunit I OS=Escherichia coli (strain K12) OX=83333 GN=argI PE=1 SV=3	#N/A	1.61978	#N/A	0.158762	#N/A	4.13442	#N/A	0.129448
YAFC	Uncharacterized HTH-type transcriptional regulator YafC OS=Escherichia coli (strain K12) OX=83333 GN=yafC PE=3 SV=1	#N/A	1.85627	0.117094	0.10036	#N/A	4.12939	1.1249	0.565377
HIS2	Histidine biosynthesis bifunctional protein HisIE OS=Escherichia coli O157:H7 OX=83334 GN=hisI PE=3 SV=1	#N/A	2.67464	0.128665	0.0231301	#N/A	4.12364	0.796462	0.0649659
YHAJ	Probable HTH-type transcriptional regulator YhaJ OS=Escherichia coli (strain K12) OX=83333 GN=yhaJ PE=3 SV=1	#N/A	1.46974	-0.020521	-0.0765549	#N/A	4.12327	0.0840929	0.178227
NUDE	ADP compounds hydrolase NudE OS=Escherichia coli (strain K12) OX=83333 GN=nudE PE=1 SV=1	#N/A	2.02464	0.0881616	-0.177171	#N/A	4.11711	0.610555	0.41084
DBHA	DNA-binding protein HU-alpha OS=Escherichia coli (strain K12) OX=83333 GN=hupA PE=1 SV=1	1.99771	4.40836	2.04225	0.0836539	0.842689	4.1147	2.86852	0.146387
HSLO	33 kDa chaperonin OS=Escherichia coli (strain K12 / MC4100 / BW2952) OX=595496 GN=hslO PE=3 SV=1	1.38102	1.05909	0.211488	0.00672435	1.13287	4.10771	1.41135	0.0408397
ARTI	Putative ABC transporter arginine-binding protein 2 OS=Escherichia coli (strain K12) OX=83333 GN=artI PE=1 SV=3	2.21975	2.87377	0.515881	0.3436	0.984309	4.10757	1.36311	1.00923
DHPS	Dihydropteroate synthase OS=Escherichia coli (strain K12) OX=83333 GN=folP PE=1 SV=1	#N/A	2.25296	0.117842	-0.0147462	#N/A	4.10645	0.720172	0.0598684
CMOB	tRNA U34 carboxymethyltransferase OS=Escherichia coli (strain K12 / MC4100 / BW2952) OX=595496 GN=cmoB PE=3 SV=1	#N/A	2.98522	0.453786	-0.0509192	#N/A	4.10456	1.7685	0.2001
RL27	50S ribosomal protein L27 OS=Escherichia coli O139:H28 (strain E24377A / ETEC) OX=331111 GN=rpmA PE=3 SV=1	1.99782	4.06134	1.5419	0.223809	1.20646	4.09766	2.61049	0.327554
LAST	Uncharacterized tRNA/rRNA methyltransferase LasT OS=Escherichia coli (strain K12) OX=83333 GN=lasT PE=3 SV=2	#N/A	4.07283	0.233637	-0.0317093	#N/A	4.0948	1.43532	0.0857018
ALLR	HTH-type transcriptional repressor AllR OS=Escherichia coli (strain K12) OX=83333 GN=allR PE=1 SV=1	#N/A	2.34844	0.116734	0.0937154	#N/A	4.08827	0.392338	0.240231
SRKA	Stress response kinase A OS=Escherichia coli (strain K12) OX=83333 GN=srkA PE=1 SV=1	#N/A	2.82614	0.17589	-0.197979	#N/A	4.08702	0.447116	0.3466
GCH1	GTP cyclohydrolase 1 OS=Escherichia coli O139:H28 (strain E24377A / ETEC) OX=331111 GN=folE PE=3 SV=1	1.94968	2.26571	0.0804219	-0.323214	1.17279	4.08694	0.217041	0.336613
TPIS	Triosephosphate isomerase OS=Escherichia coli (strain K12 / DH10B) OX=316385 GN=tpiA PE=1 SV=1	1.69516	2.24651	0.132363	-0.00432699	1.09795	4.07528	1.09291	0.0135432
PDXB	Erythronate-4-phosphate dehydrogenase OS=Escherichia coli (strain K12 / MC4100 / BW2952) OX=595496 GN=pdxB PE=3 SV=1	#N/A	1.25382	0.00577854	-0.0449163	#N/A	4.06775	0.0262867	0.210457
GPMB	Probable phosphoglycerate mutase GpmB OS=Escherichia coli (strain K12 / MC4100 / BW2952) OX=595496 GN=gpmB PE=3 SV=1	4.37012	2.2109	0.144868	0.0589404	0.948028	4.06584	1.05965	0.341228
RLMM	Ribosomal RNA large subunit methyltransferase M OS=Escherichia coli (strain B / BL21-DE3) OX=469008 GN=rlmM PE=3 SV=1	#N/A	2.61463	-0.204339	-0.0869216	#N/A	4.06342	1.25042	0.207483
YFGD	Uncharacterized protein YfgD OS=Escherichia coli (strain K12) OX=83333 GN=yfgD PE=1 SV=1	#N/A	3.74287	1.63586	-0.160836	#N/A	4.06109	1.4125	0.27614
CH10	Co-chaperonin GroES OS=Escherichia coli O139:H28 (strain E24377A / ETEC) OX=331111 GN=groES PE=3 SV=1	0.544528	4.27377	0.00118969	-0.00355965	0.193455	4.05795	0.0025	0.0231337
5DNU	5'-deoxynucleotidase YfbR OS=Escherichia coli O139:H28 (strain E24377A / ETEC) OX=331111 GN=yfbR PE=3 SV=1	#N/A	2.50596	1.00456	-0.0789035	#N/A	4.05607	2.72527	0.263096
PURE	N5-carboxyaminoimidazole ribonucleotide mutase OS=Escherichia coli (strain K12) OX=83333 GN=purE PE=1 SV=2	#N/A	1.86581	-0.185675	-0.0542376	#N/A	4.0538	0.38732	0.0500063
YBAB	Nucleoid-associated protein YbaB OS=Escherichia coli (strain K12 / MC4100 / BW2952) OX=595496 GN=ybaB PE=3 SV=1	2.44475	3.73652	0.261766	-0.0276958	0.866468	4.05073	0.707287	0.0981613
CSPE	Cold shock-like protein CspE OS=Escherichia coli (strain K12) OX=83333 GN=cspE PE=1 SV=2	#N/A	3.21062	0.540016	-0.164745	#N/A	4.03792	0.841686	0.499381
EX3	Exodeoxyribonuclease III OS=Escherichia coli (strain K12) OX=83333 GN=xthA PE=1 SV=4	#N/A	1.71359	-0.0708748	0.0654104	#N/A	4.01718	0.384894	0.163995
GLRX4	Glutaredoxin 4 OS=Escherichia coli O157:H7 OX=83334 GN=grxD PE=3 SV=1	2.16759	2.34775	0.492463	-0.0196136	1.20531	4.00108	1.78042	0.041597
F16PA	Fructose-1,6-bisphosphatase class 1 OS=Escherichia coli O139:H28 (strain E24377A / ETEC) OX=331111 GN=fbp PE=3 SV=1	1.96342	1.30845	0.0222247	0.0804098	1.28816	3.99686	0.122597	0.330325
UXUB	D-mannonate oxidoreductase OS=Escherichia coli (strain K12) OX=83333 GN=uxuB PE=3 SV=1	5.22283	2.3296	-0.200207	-0.142497	0.922443	3.98818	1.01496	0.447498
PYRF	Orotidine 5'-phosphate decarboxylase OS=Escherichia coli (strain K12 / MC4100 / BW2952) OX=595496 GN=pyrF PE=3 SV=1	#N/A	2.40424	0.0670613	0.0105183	#N/A	3.97431	0.412847	0.049144
DUT	Deoxyuridine 5'-triphosphate nucleotidohydrolase OS=Escherichia coli (strain K12 / MC4100 / BW2952) OX=595496 GN=dut PE=3 SV=1	#N/A	2.89616	0.0384213	-0.23114	#N/A	3.94698	0.214091	1.06681
RL24	50S ribosomal protein L24 OS=Escherichia coli O139:H28 (strain E24377A / ETEC) OX=331111 GN=rplX PE=3 SV=1	1.00874	3.22434	-0.327499	0.0475012	0.509756	3.94548	0.490764	0.0658298
KDGR	Transcriptional regulator KdgR OS=Escherichia coli (strain K12) OX=83333 GN=kdgR PE=1 SV=1	4.27968	1.42148	0.306726	0.0179458	0.419184	3.94136	1.97001	0.0966452
THIE	Thiamine-phosphate synthase OS=Escherichia coli O9:H4 (strain HS) OX=331112 GN=thiE PE=3 SV=1	#N/A	1.59298	0.314937	-0.191381	#N/A	3.93761	0.707067	0.482007
YJAG	Uncharacterized protein YjaG OS=Escherichia coli (strain K12) OX=83333 GN=yjaG PE=4 SV=1	#N/A	2.35595	-0.0170551	0.318247	#N/A	3.93366	0.0594756	0.788903
GLTI	Glutamate/aspartate import solute-binding protein OS=Escherichia coli (strain K12) OX=83333 GN=gltI PE=1 SV=2	2.14909	2.28508	0.320613	0.235788	1.18634	3.92442	1.61237	0.43395
AROE	Shikimate dehydrogenase (NADP(+)) OS=Escherichia coli (strain K12 / MC4100 / BW2952) OX=595496 GN=aroE PE=3 SV=1	#N/A	3.20837	0.321096	0.0581642	#N/A	3.91884	1.41191	0.213107
RLUF	Dual-specificity RNA pseudouridine synthase RluF OS=Escherichia coli (strain K12) OX=83333 GN=rluF PE=1 SV=1	1.61949	2.0927	0.946971	0.106752	0.438062	3.91809	2.48314	0.56388
NADE	NH(3)-dependent NAD(+) synthetase OS=Escherichia coli O157:H7 (strain EC4115 / EHEC) OX=444450 GN=nadE PE=3 SV=1	2.22303	2.16936	0.0444783	-0.0397935	1.01497	3.91631	0.0114469	0.188726
ARTJ	ABC transporter arginine-binding protein 1 OS=Escherichia coli (strain K12) OX=83333 GN=artJ PE=1 SV=2	2.35279	2.30418	0.572292	0.439307	1.15679	3.91389	2.29234	0.825404
RLMB	23S rRNA (guanosine-2'-O-)-methyltransferase RlmB OS=Escherichia coli (strain K12) OX=83333 GN=rlmB PE=1 SV=1	#N/A	2.71988	-0.356172	-0.0845649	#N/A	3.90992	1.47415	0.478043
YIBL	Uncharacterized protein YibL OS=Escherichia coli (strain K12) OX=83333 GN=yibL PE=1 SV=1	#N/A	4.19695	-0.187135	-0.0672758	#N/A	3.90659	0.473323	0.178355
NANR	HTH-type transcriptional repressor NanR OS=Escherichia coli (strain K12 / MC4100 / BW2952) OX=595496 GN=nanR PE=3 SV=1	#N/A	1.62961	0.553358	0.246007	#N/A	3.90213	2.1775	0.888305
ACYP	Acylphosphatase OS=Escherichia coli (strain K12) OX=83333 GN=yccX PE=1 SV=1	#N/A	4.95512	#N/A	0.0235514	#N/A	3.90209	#N/A	0.0482889
YTFP	Gamma-glutamylcyclotransferase family protein YtfP OS=Escherichia coli (strain K12) OX=83333 GN=ytfP PE=1 SV=1	#N/A	4.55229	-0.148269	-0.0377644	#N/A	3.89981	0.170217	0.139551
GHRA	Glyoxylate/hydroxypyruvate reductase A OS=Escherichia coli (strain K12 / MC4100 / BW2952) OX=595496 GN=ghrA PE=3 SV=1	#N/A	2.58411	0.155346	-0.0685316	#N/A	3.89515	0.498534	0.175275
PUUR	HTH-type transcriptional regulator PuuR OS=Escherichia coli (strain K12) OX=83333 GN=puuR PE=1 SV=1	#N/A	2.46058	0.028307	0.033652	#N/A	3.88123	0.0760953	0.114624
ANMK	Anhydro-N-acetylmuramic acid kinase OS=Escherichia coli O9:H4 (strain HS) OX=331112 GN=anmK PE=3 SV=1	#N/A	1.81837	-0.102051	-0.180648	#N/A	3.87422	0.547392	0.432909
SFSA	Sugar fermentation stimulation protein A OS=Escherichia coli (strain K12 / MC4100 / BW2952) OX=595496 GN=sfsA PE=3 SV=1	#N/A	5.65277	-0.197791	0.0575179	#N/A	3.8651	0.676842	0.206227
RIMM	Ribosome maturation factor RimM OS=Escherichia coli (strain K12 / MC4100 / BW2952) OX=595496 GN=rimM PE=3 SV=1	#N/A	4.07976	-0.207458	-0.0727964	#N/A	3.85971	1.01906	0.12094
ALAC	Glutamate-pyruvate aminotransferase AlaC OS=Escherichia coli (strain K12) OX=83333 GN=alaC PE=1 SV=1	#N/A	2.06136	-0.0172633	-0.000982507	#N/A	3.85647	0.0781154	0.0181153
MURI	Glutamate racemase OS=Escherichia coli (strain K12 / MC4100 / BW2952) OX=595496 GN=murI PE=3 SV=1	#N/A	2.81722	-0.0157815	0.0287606	#N/A	3.84988	0.0401623	0.0544539
HSLR	Heat shock protein 15 OS=Escherichia coli (strain K12) OX=83333 GN=hslR PE=1 SV=1	#N/A	5.51978	-0.118198	0.0231312	#N/A	3.84443	0.511292	0.0768388
HHA	Hemolysin expression-modulating protein Hha OS=Escherichia coli (strain K12) OX=83333 GN=hha PE=1 SV=1	3.45523	3.54838	1.49648	0.22839	0.707069	3.84336	1.75849	0.540732
RISA	Riboflavin synthase OS=Escherichia coli (strain K12) OX=83333 GN=ribC PE=1 SV=1	1.93025	2.37774	0.0596849	-0.0348758	0.668638	3.83315	0.337573	0.144421
YGIC	Putative acid--amine ligase YgiC OS=Escherichia coli (strain K12) OX=83333 GN=ygiC PE=1 SV=1	#N/A	1.95272	0.0392637	-0.106258	#N/A	3.82883	0.231877	0.273839
ARCA	Aerobic respiration control protein ArcA OS=Escherichia coli (strain K12) OX=83333 GN=arcA PE=1 SV=1	2.89037	2.18354	-0.129915	-0.0798291	1.16541	3.82825	0.811697	0.247067
TSAD	tRNA N6-adenosine threonylcarbamoyltransferase OS=Escherichia coli O45:K1 (strain S88 / ExPEC) OX=585035 GN=tsaD PE=3 SV=1	#N/A	1.53841	0.0761701	0.055263	#N/A	3.82604	0.414767	0.198238
YCHF	Ribosome-binding ATPase YchF OS=Escherichia coli (strain K12) OX=83333 GN=ychF PE=1 SV=2	2.40976	1.00262	0.0189934	-0.0756316	1.08707	3.82278	0.0987316	0.431901
YFCF	Glutathione S-transferase YfcF OS=Escherichia coli (strain K12) OX=83333 GN=yfcF PE=1 SV=1	3.06818	2.4099	0.389778	-0.0926453	0.638512	3.82154	1.90856	0.709804
SPY	Periplasmic chaperone Spy OS=Escherichia coli (strain B / BL21-DE3) OX=469008 GN=spy PE=1 SV=1	1.74032	4.0589	3.33884	-0.0374903	0.832966	3.8214	3.22478	0.0124585
SRLR	Glucitol operon repressor OS=Escherichia coli (strain K12) OX=83333 GN=srlR PE=1 SV=1	#N/A	2.32859	-0.105675	0.0306807	#N/A	3.82082	0.839772	0.0800008
GRPE	Protein GrpE OS=Escherichia coli O9:H4 (strain HS) OX=331112 GN=grpE PE=3 SV=1	1.04765	2.04701	0.0345863	-0.0362385	0.760209	3.8196	0.0973913	0.122881
NUOB	NADH-quinone oxidoreductase subunit B OS=Escherichia coli (strain K12 / MC4100 / BW2952) OX=595496 GN=nuoB PE=3 SV=1	0.752776	1.24535	-0.134599	-0.0185805	1.06369	3.81466	1.02861	0.0328072
UBID	3-octaprenyl-4-hydroxybenzoate carboxy-lyase OS=Escherichia coli O9:H4 (strain HS) OX=331112 GN=ubiD PE=3 SV=2	4.51282	1.07101	-0.23641	-0.223895	1.02067	3.80378	0.649755	0.746462
RIBA	GTP cyclohydrolase-2 OS=Escherichia coli (strain K12 / MC4100 / BW2952) OX=595496 GN=ribA PE=3 SV=1	#N/A	3.21766	0.105885	0.0103071	#N/A	3.79522	0.221858	0.0335295
PEPQ	Xaa-Pro dipeptidase OS=Escherichia coli (strain K12 / MC4100 / BW2952) OX=595496 GN=pepQ PE=3 SV=1	2.47246	1.20231	0.118815	-0.0161697	1.29433	3.79481	1.49754	0.0495759
YCIK	Uncharacterized oxidoreductase YciK OS=Escherichia coli (strain K12) OX=83333 GN=yciK PE=1 SV=3	3.41274	2.11221	-0.0434183	-0.0713317	1.11141	3.78878	0.216185	0.750141
PTHP	Phosphocarrier protein HPr OS=Escherichia coli (strain K12) OX=83333 GN=ptsH PE=1 SV=1	#N/A	3.50445	0.149678	-0.0160464	#N/A	3.7878	0.222308	0.00170964
AMN	AMP nucleosidase OS=Escherichia coli (strain K12) OX=83333 GN=amn PE=1 SV=1	#N/A	1.34308	0.010576	0.0440772	#N/A	3.77669	0.0623301	0.228789
ACKA	Acetate kinase OS=Escherichia coli (strain K12) OX=83333 GN=ackA PE=1 SV=1	2.68695	1.85966	0.0675266	0.042811	0.981363	3.77505	1.18552	0.106924
DKSA	RNA polymerase-binding transcription factor DksA OS=Escherichia coli (strain K12) OX=83333 GN=dksA PE=1 SV=1	2.19625	3.17068	0.428743	-0.134337	0.876922	3.76111	1.00666	0.154506
DEF	Peptide deformylase OS=Escherichia coli (strain K12 / MC4100 / BW2952) OX=595496 GN=def PE=3 SV=1	2.46114	2.20316	0.122779	0.0629155	1.16485	3.74159	1.37442	0.216257
PRPB	2-methylisocitrate lyase OS=Escherichia coli (strain K12) OX=83333 GN=prpB PE=1 SV=3	1.95105	1.42489	0.166679	-0.0083671	1.08652	3.73391	1.24766	0.0582831
CYSB	HTH-type transcriptional regulator CysB OS=Escherichia coli (strain K12) OX=83333 GN=cysB PE=3 SV=1	#N/A	1.93578	0.0186954	-0.00339075	#N/A	3.7328	0.093663	0.0078373
PTHA	PTS system glucitol/sorbitol-specific EIIA component OS=Escherichia coli (strain K12) OX=83333 GN=srlB PE=1 SV=1	#N/A	4.05544	0.0602054	-0.182058	#N/A	3.71288	0.0959794	0.582845
TRHP	tRNA hydroxylation protein P OS=Escherichia coli (strain K12) OX=83333 GN=trhP PE=1 SV=1	#N/A	1.52595	0.112708	-0.0500318	#N/A	3.71172	0.395125	0.243267
LEU3	3-isopropylmalate dehydrogenase OS=Escherichia coli O157:H7 OX=83334 GN=leuB PE=3 SV=3	#N/A	2.28971	0.0996507	-0.0526705	#N/A	3.70663	0.447355	0.241356
YDJA	Putative NAD(P)H nitroreductase YdjA OS=Escherichia coli (strain K12) OX=83333 GN=ydjA PE=1 SV=1	1.79783	1.93619	-0.0136895	-0.135294	0.845811	3.70482	0.0329359	0.372817
YCFH	Uncharacterized metal-dependent hydrolase YcfH OS=Escherichia coli (strain K12) OX=83333 GN=ycfH PE=1 SV=1	#N/A	1.32792	0.497341	0.146121	#N/A	3.70171	1.12211	0.449067
SUFC	Probable ATP-dependent transporter SufC OS=Escherichia coli (strain K12) OX=83333 GN=sufC PE=1 SV=1	2.23405	1.4493	0.0303087	-0.0247582	0.928357	3.69915	0.160217	0.0938119
QOR1	Quinone oxidoreductase 1 OS=Escherichia coli (strain K12) OX=83333 GN=qorA PE=1 SV=1	3.49192	2.0975	-0.102565	0.0218146	0.930015	3.68922	0.172978	0.0142815
AHPC	Alkyl hydroperoxide reductase C OS=Escherichia coli (strain K12) OX=83333 GN=ahpC PE=1 SV=2	1.38998	2.40268	0.089539	-0.0743719	0.800156	3.68095	0.872236	0.192566
HISJ	Histidine-binding periplasmic protein OS=Escherichia coli O157:H7 OX=83334 GN=hisJ PE=3 SV=1	1.19159	1.67436	0.603997	0.421828	0.962588	3.66412	1.91531	0.629001
NADR	Trifunctional NAD biosynthesis/regulator protein NadR OS=Escherichia coli (strain K12) OX=83333 GN=nadR PE=1 SV=2	#N/A	2.33249	0.0753449	0.0374776	#N/A	3.65668	0.362339	0.128
DTD	D-aminoacyl-tRNA deacylase OS=Escherichia coli (strain K12 / MC4100 / BW2952) OX=595496 GN=dtd PE=3 SV=1	#N/A	3.5359	-0.0190664	0.0577409	#N/A	3.653	0.0602166	0.197375
RRF	Ribosome-recycling factor OS=Escherichia coli (strain K12 / MC4100 / BW2952) OX=595496 GN=frr PE=3 SV=1	1.80309	2.91104	-0.134512	-0.149352	1.08631	3.63772	0.441339	0.6006
DEOR	Deoxyribose operon repressor OS=Escherichia coli (strain K12) OX=83333 GN=deoR PE=1 SV=1	#N/A	1.35013	-0.101203	0.140327	#N/A	3.63661	0.552988	0.364105
QUEC	7-cyano-7-deazaguanine synthase OS=Escherichia coli (strain K12 / MC4100 / BW2952) OX=595496 GN=queC PE=3 SV=1	3.38821	2.98933	-0.0625327	-0.225283	0.433961	3.62786	0.33044	1.86192
ATPE	ATP synthase epsilon chain OS=Escherichia coli (strain K12 / MC4100 / BW2952) OX=595496 GN=atpC PE=3 SV=1	1.54254	3.18167	-0.250181	-0.168004	0.477588	3.61792	0.742008	0.451796
QSEB	Transcriptional regulatory protein QseB OS=Escherichia coli (strain K12) OX=83333 GN=qseB PE=2 SV=1	#N/A	3.38702	0.00521375	-0.00817666	#N/A	3.6153	0.00915096	0.052207
YJGM	Uncharacterized N-acetyltransferase YjgM OS=Escherichia coli (strain K12) OX=83333 GN=yjgM PE=3 SV=2	#N/A	2.28506	0.284218	0.157275	#N/A	3.60375	0.840864	0.479372
FUCR	L-fucose operon activator OS=Escherichia coli (strain K12) OX=83333 GN=fucR PE=4 SV=1	#N/A	1.67294	0.382868	0.128309	#N/A	3.60013	0.461123	0.124125
FRMA	S-(hydroxymethyl)glutathione dehydrogenase OS=Escherichia coli O139:H28 (strain E24377A / ETEC) OX=331111 GN=frmA PE=3 SV=1	#N/A	1.55019	0.10654	-0.018881	#N/A	3.59428	0.377598	0.0764925
YAII	UPF0178 protein YaiI OS=Escherichia coli (strain K12 / MC4100 / BW2952) OX=595496 GN=yaiI PE=3 SV=1	#N/A	3.45963	0.273604	0.035433	#N/A	3.58723	0.798895	0.0908794
FKBB	FKBP-type 22 kDa peptidyl-prolyl cis-trans isomerase OS=Escherichia coli (strain K12) OX=83333 GN=fklB PE=1 SV=2	0.668834	1.40616	0.103956	-0.0206997	0.420532	3.58643	0.281979	0.0573006
NFSA	Oxygen-insensitive NADPH nitroreductase OS=Escherichia coli (strain K12) OX=83333 GN=nfsA PE=1 SV=2	2.81691	2.24183	0.0668401	-0.0693583	0.943975	3.57642	0.221024	0.347997
IF1	Translation initiation factor IF-1 OS=Escherichia coli O139:H28 (strain E24377A / ETEC) OX=331111 GN=infA PE=3 SV=1	1.99594	4.88186	2.05453	0.13598	0.91034	3.56132	3.14718	0.226555
LPLA	Lipoate-protein ligase A OS=Escherichia coli O81 (strain ED1a) OX=585397 GN=lplA PE=3 SV=1	#N/A	1.96824	-0.110063	-0.105581	#N/A	3.55823	0.540015	0.367704
MUKF	Chromosome partition protein MukF OS=Escherichia coli (strain K12 / MC4100 / BW2952) OX=595496 GN=mukF PE=3 SV=1	3.65739	1.15653	0.178307	0.0746101	1.2911	3.54489	0.590263	0.202212
YQJG	Glutathionyl-hydroquinone reductase YqjG OS=Escherichia coli (strain K12) OX=83333 GN=yqjG PE=1 SV=1	3.65894	1.96633	0.0570019	-0.0282441	0.849527	3.54275	0.122916	0.0908025
GLNB	Nitrogen regulatory protein P-II 1 OS=Escherichia coli (strain K12) OX=83333 GN=glnB PE=1 SV=1	0.885413	2.5397	-0.314044	0.042174	0.719412	3.54062	1.08976	0.0801355
YIHX	Alpha-D-glucose 1-phosphate phosphatase YihX OS=Escherichia coli (strain K12) OX=83333 GN=yihX PE=1 SV=1	3.04208	2.8185	0.184598	0.00578324	0.927944	3.5394	0.697069	0.0091664
UDP	Uridine phosphorylase OS=Escherichia coli (strain K12) OX=83333 GN=udp PE=1 SV=3	2.15494	1.19436	-0.00856172	-0.0130141	1.13035	3.53812	0.0274559	0.0343982
RDGC	Recombination-associated protein RdgC OS=Escherichia coli (strain K12 / MC4100 / BW2952) OX=595496 GN=rdgC PE=3 SV=1	#N/A	2.84602	0.483769	0.295671	#N/A	3.53704	3.42748	0.454469
PTKA	PTS system galactitol-specific EIIA component OS=Escherichia coli (strain K12) OX=83333 GN=gatA PE=1 SV=1	2.85187	2.56423	-0.122086	-0.0304467	0.80718	3.53078	0.21537	0.0579645
ZAPD	Cell division protein ZapD OS=Escherichia coli (strain K12 / MC4100 / BW2952) OX=595496 GN=zapD PE=3 SV=1	2.54083	2.31347	0.376148	-0.0357795	0.753998	3.53033	1.19612	0.144805
FRMR	Transcriptional repressor FrmR OS=Escherichia coli O9:H4 (strain HS) OX=331112 GN=frmR PE=3 SV=1	3.4839	4.31806	1.13068	-0.0357413	0.759957	3.51562	1.87712	0.0221149
FABY	Probable acyltransferase FabY OS=Escherichia coli (strain K12) OX=83333 GN=fabY PE=2 SV=1	2.70592	1.30432	-0.00234874	0.00343801	1.23541	3.5144	0.013812	0.0165909
RF1	Peptide chain release factor 1 OS=Escherichia coli O139:H28 (strain E24377A / ETEC) OX=331111 GN=prfA PE=3 SV=1	#N/A	1.00309	0.0774489	0.0530494	#N/A	3.51204	1.14773	0.236801
YCHN	Protein YchN OS=Escherichia coli (strain K12) OX=83333 GN=ychN PE=1 SV=1	#N/A	2.13262	-0.225168	-0.0379689	#N/A	3.50665	0.564169	0.084676
MPL	UDP-N-acetylmuramate--L-alanyl-gamma-D-glutamyl-meso-2,6-diaminoheptandioate ligase OS=Escherichia coli (strain K12) OX=83333 GN=mpl PE=1 SV=3	#N/A	1.65119	0.223634	-0.0665353	#N/A	3.50439	0.658248	0.40937
PSRP	Phosphoenolpyruvate synthase regulatory protein OS=Escherichia coli (strain K12 / MC4100 / BW2952) OX=595496 GN=ppsR PE=3 SV=1	1.92095	1.43067	0.212379	0.00729108	1.09256	3.50334	1.03162	0.0232358
YCJR	3-dehydro-D-guloside 4-epimerase OS=Escherichia coli (strain K12) OX=83333 GN=ycjR PE=1 SV=2	#N/A	3.25426	#N/A	-0.0278877	#N/A	3.49242	#N/A	0.0432858
HXPB	Hexitol phosphatase B OS=Escherichia coli (strain K12) OX=83333 GN=hxpB PE=1 SV=1	#N/A	1.9641	0.2433	0.127151	#N/A	3.486	0.625832	1.03565
LOLA	Outer-membrane lipoprotein carrier protein OS=Escherichia coli (strain K12 / MC4100 / BW2952) OX=595496 GN=lolA PE=3 SV=1	#N/A	1.5813	0.223808	0.402502	#N/A	3.48579	1.43712	1.01228
RMLB1	dTDP-glucose 4,6-dehydratase 1 OS=Escherichia coli (strain K12) OX=83333 GN=rfbB PE=3 SV=2	2.48951	1.07665	0.0740713	-0.119975	0.78119	3.48426	0.664899	0.363362
RATA	Ribosome association toxin RatA OS=Escherichia coli (strain K12) OX=83333 GN=ratA PE=1 SV=1	#N/A	2.6116	0.0662804	-0.280904	#N/A	3.47812	0.148899	0.532077
PRPD	2-methylcitrate dehydratase OS=Escherichia coli (strain K12) OX=83333 GN=prpD PE=1 SV=3	2.48791	1.13205	-0.124431	-0.113939	1.25767	3.47611	1.23941	0.26804
ALKH	KHG/KDPG aldolase OS=Escherichia coli (strain K12) OX=83333 GN=eda PE=1 SV=1	#N/A	2.32602	0.0162429	-0.0405413	#N/A	3.47488	0.0476928	0.0796157
YEEN	Probable transcriptional regulatory protein YeeN OS=Escherichia coli (strain K12) OX=83333 GN=yeeN PE=1 SV=1	#N/A	1.53516	-0.00997834	-0.0152952	#N/A	3.4748	0.0411084	0.0338461
YIAG	Uncharacterized HTH-type transcriptional regulator YiaG OS=Escherichia coli (strain K12) OX=83333 GN=yiaG PE=4 SV=1	#N/A	4.00588	2.0549	0.748056	#N/A	3.47389	3.24265	1.65346
IHFB	Integration host factor subunit beta OS=Escherichia coli (strain K12 / MC4100 / BW2952) OX=595496 GN=ihfB PE=3 SV=1	1.87663	3.82054	1.34354	0.152718	0.991307	3.47105	2.12002	0.204951
RSMG	Ribosomal RNA small subunit methyltransferase G OS=Escherichia coli (strain K12 / MC4100 / BW2952) OX=595496 GN=rsmG PE=3 SV=1	#N/A	3.11119	0.448182	-0.0670304	#N/A	3.46897	1.88196	0.204912
ALF	Fructose-bisphosphate aldolase class 2 OS=Escherichia coli (strain K12) OX=83333 GN=fbaA PE=1 SV=2	2.01782	1.19085	-0.100486	-0.0268107	1.2958	3.46494	0.315426	0.0764891
YOAB	RutC family protein YoaB OS=Escherichia coli (strain K12) OX=83333 GN=yoaB PE=3 SV=1	#N/A	3.71652	0.0976891	-0.0610752	#N/A	3.46467	0.132246	0.104487
HIS4	1-(5-phosphoribosyl)-5-[(5-phosphoribosylamino)methylideneamino] imidazole-4-carboxamide isomerase OS=Escherichia coli O139:H28 (strain E24377A / ETEC) OX=331111 GN=hisA PE=3 SV=1	#N/A	1.10008	-0.186533	-0.0775471	#N/A	3.46447	0.676864	0.220454
YDIH	Uncharacterized protein YdiH OS=Escherichia coli (strain K12) OX=83333 GN=ydiH PE=4 SV=2	7.41746	3.14435	0.899218	0.31341	0.431815	3.45959	0.628734	0.338073
GSTB	Glutathione S-transferase GstB OS=Escherichia coli (strain K12) OX=83333 GN=gstB PE=1 SV=1	#N/A	2.48795	0.551323	0.0251752	#N/A	3.4575	0.635747	0.0905045
RSMC	Ribosomal RNA small subunit methyltransferase C OS=Escherichia coli (strain K12 / DH10B) OX=316385 GN=rsmC PE=3 SV=1	4.06681	3.68245	-0.196342	-0.0239181	1.13857	3.44576	1.63429	0.0514781
SYFA	Phenylalanine--tRNA ligase alpha subunit OS=Escherichia coli (strain K12 / MC4100 / BW2952) OX=595496 GN=pheS PE=3 SV=1	2.77583	1.07834	0.00331776	-0.0111115	0.942629	3.44362	0.026069	0.0620346
NUDK	GDP-mannose pyrophosphatase OS=Escherichia coli O139:H28 (strain E24377A / ETEC) OX=331111 GN=nudK PE=3 SV=1	#N/A	2.01863	-0.00186599	-0.0737115	#N/A	3.44226	0.00632404	0.102753
MINE	Cell division topological specificity factor OS=Escherichia coli (strain K12 / MC4100 / BW2952) OX=595496 GN=minE PE=3 SV=1	2.16378	3.69722	-0.0077308	-0.136436	1.00455	3.44016	0.00980775	0.595454
PXPC	5-oxoprolinase subunit C OS=Escherichia coli (strain K12) OX=83333 GN=pxpC PE=1 SV=1	#N/A	2.28527	-0.0442622	-0.0774111	#N/A	3.42779	0.0993745	0.225745
ERA	GTPase Era OS=Escherichia coli (strain K12 / MC4100 / BW2952) OX=595496 GN=era PE=3 SV=1	#N/A	2.6554	0.0338694	0.0634404	#N/A	3.4176	0.106557	0.326191
HEM2	Delta-aminolevulinic acid dehydratase OS=Escherichia coli (strain K12) OX=83333 GN=hemB PE=1 SV=2	2.48716	1.38169	0.0168714	0.0350149	1.02983	3.41474	0.0506018	0.0622086
RNC	Ribonuclease 3 OS=Escherichia coli (strain K12 / MC4100 / BW2952) OX=595496 GN=rnc PE=3 SV=1	#N/A	2.77038	0.0794587	0.00431554	#N/A	3.40993	0.209623	0.0422606
FLAV	Flavodoxin 1 OS=Escherichia coli (strain K12) OX=83333 GN=fldA PE=1 SV=2	0.83792	2.74978	0.287951	0.0186687	0.550687	3.40889	1.93326	0.0262756
QUEF	NADPH-dependent 7-cyano-7-deazaguanine reductase OS=Escherichia coli (strain K12 / MC4100 / BW2952) OX=595496 GN=queF PE=3 SV=1	#N/A	1.49733	0.109612	0.0396494	#N/A	3.40498	0.589396	0.222292
MSRC	Free methionine-R-sulfoxide reductase OS=Escherichia coli (strain K12) OX=83333 GN=msrC PE=1 SV=2	1.74486	2.90259	0.100621	-0.0132358	0.697665	3.39148	0.317622	0.0558585
GSHR	Glutathione reductase OS=Escherichia coli (strain K12) OX=83333 GN=gor PE=1 SV=1	3.54193	1.421	0.0981193	-0.0775319	0.940715	3.3876	0.59281	0.377623
DNAG	DNA primase OS=Escherichia coli (strain K12) OX=83333 GN=dnaG PE=1 SV=1	#N/A	1.25199	-0.0509558	0.0505171	#N/A	3.38744	0.208724	0.0437517
CRA	Catabolite repressor/activator OS=Escherichia coli (strain K12) OX=83333 GN=cra PE=1 SV=1	4.56875	1.93773	0.0959075	-0.0900029	1.02824	3.37727	0.302019	0.169991
TRXB	Thioredoxin reductase OS=Escherichia coli (strain K12) OX=83333 GN=trxB PE=1 SV=2	#N/A	1.51915	0.0793686	-0.0440544	#N/A	3.37354	0.405165	0.208777
ISPE	4-diphosphocytidyl-2-C-methyl-D-erythritol kinase OS=Escherichia coli O9:H4 (strain HS) OX=331112 GN=ispE PE=3 SV=1	#N/A	2.62731	0.00784857	-0.0212795	#N/A	3.37353	0.0271737	0.099486
QUEE	7-carboxy-7-deazaguanine synthase OS=Escherichia coli (strain K12) OX=83333 GN=queE PE=3 SV=1	#N/A	4.0734	0.224994	0.140784	#N/A	3.37203	1.43794	0.544729
GABT	4-aminobutyrate aminotransferase GabT OS=Escherichia coli (strain K12) OX=83333 GN=gabT PE=1 SV=1	2.75084	1.24155	-0.109055	-0.0504577	1.06334	3.37098	1.66475	0.292099
RS11	30S ribosomal protein S11 OS=Escherichia coli O139:H28 (strain E24377A / ETEC) OX=331111 GN=rpsK PE=3 SV=1	2.34792	2.84521	0.932661	0.132044	1.25552	3.37067	1.67163	0.75408
SPEB	Agmatinase OS=Escherichia coli (strain K12 / MC4100 / BW2952) OX=595496 GN=speB PE=3 SV=1	2.13686	1.86863	0.127619	0.13866	1.23526	3.35647	1.12446	0.371558
RSGA	Small ribosomal subunit biogenesis GTPase RsgA OS=Escherichia coli O127:H6 (strain E2348/69 / EPEC) OX=574521 GN=rsgA PE=3 SV=1	#N/A	2.39385	-0.215067	0.214465	#N/A	3.35559	0.798103	0.463806
ISCU	Iron-sulfur cluster assembly scaffold protein IscU OS=Escherichia coli (strain K12) OX=83333 GN=iscU PE=1 SV=1	1.08265	2.74209	0.534091	0.0118443	0.725641	3.3548	1.02314	0.0553416
ASTB	N-succinylarginine dihydrolase OS=Escherichia coli (strain K12 / MC4100 / BW2952) OX=595496 GN=astB PE=3 SV=1	2.11069	1.43804	0.181138	-0.180455	1.10761	3.35176	1.38874	0.410959
ARGT	Lysine/arginine/ornithine-binding periplasmic protein OS=Escherichia coli (strain K12) OX=83333 GN=argT PE=1 SV=3	1.76964	1.97648	0.692832	0.517247	0.891678	3.34713	2.07585	0.924634
PSTS	Phosphate-binding protein PstS OS=Escherichia coli (strain K12) OX=83333 GN=pstS PE=1 SV=1	5.20051	4.27748	0.335949	0.216762	0.858283	3.34636	0.599392	0.224857
GSTA	Glutathione S-transferase GstA OS=Escherichia coli (strain K12) OX=83333 GN=gstA PE=1 SV=1	4.30125	2.21955	0.415487	-0.041583	0.699433	3.34171	1.87995	0.108007
MTFA	Protein MtfA OS=Escherichia coli (strain K12 / MC4100 / BW2952) OX=595496 GN=mtfA PE=3 SV=1	#N/A	2.74457	0.127274	-0.0782636	#N/A	3.32575	0.185709	0.082322
RSEB	Sigma-E factor regulatory protein RseB OS=Escherichia coli (strain K12) OX=83333 GN=rseB PE=1 SV=1	1.5044	1.03575	-0.366543	-0.352344	0.773813	3.31553	1.20059	1.97539
HSCB	Co-chaperone protein HscB OS=Escherichia coli (strain K12 / MC4100 / BW2952) OX=595496 GN=hscB PE=3 SV=1	#N/A	3.10748	0.267589	-0.16011	#N/A	3.31496	0.202805	0.111506
XYLB	Xylulose kinase OS=Escherichia coli (strain K12) OX=83333 GN=xylB PE=1 SV=1	#N/A	3.9472	0.261044	-0.0493668	#N/A	3.31191	0.790863	0.0544825
PANZ	PanD regulatory factor OS=Escherichia coli (strain K12) OX=83333 GN=panZ PE=1 SV=1	#N/A	3.86879	0.277475	-0.00874567	#N/A	3.30103	0.821964	0.045696
MURQ	N-acetylmuramic acid 6-phosphate etherase OS=Escherichia coli O17:K52:H18 (strain UMN026 / ExPEC) OX=585056 GN=murQ PE=3 SV=1	#N/A	2.11929	#N/A	#N/A	#N/A	3.28996	#N/A	#N/A
TPX	Thiol peroxidase OS=Escherichia coli (strain K12) OX=83333 GN=tpx PE=1 SV=2	1.32319	1.87732	0.0157943	-0.0785049	0.770676	3.28937	0.0506437	0.180081
3MG1	DNA-3-methyladenine glycosylase 1 OS=Escherichia coli (strain K12) OX=83333 GN=tag PE=1 SV=1	#N/A	4.71316	0.309382	0.0566471	#N/A	3.28777	1.16988	0.19503
YHBS	Uncharacterized N-acetyltransferase YhbS OS=Escherichia coli (strain K12) OX=83333 GN=yhbS PE=3 SV=1	2.06709	2.71734	-0.0587432	0.128036	0.977586	3.27814	0.137522	0.386572
PTGA	PTS system glucose-specific EIIA component OS=Escherichia coli (strain K12) OX=83333 GN=crr PE=1 SV=2	1.73582	3.22944	-0.199933	-0.129687	0.944663	3.27331	0.81024	0.244925
CHAB	Putative cation transport regulator ChaB OS=Escherichia coli (strain K12) OX=83333 GN=chaB PE=3 SV=1	1.72529	3.8546	3.27451	-0.263748	0.586732	3.25166	1.84415	0.380205
ORN	Oligoribonuclease OS=Escherichia coli O9:H4 (strain HS) OX=331112 GN=orn PE=3 SV=1	#N/A	2.32402	0.450763	0.14206	#N/A	3.2463	1.33751	0.486594
RSMJ	Ribosomal RNA small subunit methyltransferase J OS=Escherichia coli (strain K12 / MC4100 / BW2952) OX=595496 GN=rsmJ PE=3 SV=1	#N/A	1.61523	-0.0479475	0.036006	#N/A	3.24164	0.222764	0.109685
RSME	Ribosomal RNA small subunit methyltransferase E OS=Escherichia coli (strain K12) OX=83333 GN=rsmE PE=1 SV=1	5.81696	3.3202	-0.0733388	-0.117212	0.828498	3.2309	0.479998	0.479724
MUKE	Chromosome partition protein MukE OS=Escherichia coli (strain K12) OX=83333 GN=mukE PE=1 SV=5	#N/A	2.53435	0.111641	-0.108217	#N/A	3.22482	0.445039	0.546092
NADK	NAD kinase OS=Escherichia coli O7:K1 (strain IAI39 / ExPEC) OX=585057 GN=nadK PE=3 SV=1	#N/A	2.1115	0.0346436	-0.198297	#N/A	3.21992	0.192116	0.471696
DDLB	D-alanine--D-alanine ligase B OS=Escherichia coli (strain K12) OX=83333 GN=ddlB PE=1 SV=3	2.97562	1.97648	-0.0937074	-0.00362847	1.28939	3.21817	0.566189	0.00514186
RS19	30S ribosomal protein S19 OS=Escherichia coli O139:H28 (strain E24377A / ETEC) OX=331111 GN=rpsS PE=3 SV=1	1.88167	4.80163	2.33998	0.0860506	1.01649	3.21645	3.77602	0.340901
RECR	Recombination protein RecR OS=Escherichia coli (strain K12 / MC4100 / BW2952) OX=595496 GN=recR PE=3 SV=1	#N/A	2.74867	0.313743	-0.108399	#N/A	3.21554	1.0872	0.0341082
RPOZ	DNA-directed RNA polymerase subunit omega OS=Escherichia coli (strain K12 / MC4100 / BW2952) OX=595496 GN=rpoZ PE=3 SV=1	2.32216	3.54437	0.413249	-0.207895	0.647114	3.21285	0.926494	0.642376
HXPA	Hexitol phosphatase A OS=Escherichia coli (strain K12) OX=83333 GN=hxpA PE=1 SV=2	2.90821	3.17168	0.111103	-0.151215	1.11377	3.20721	0.563304	1.0711
EBGR	HTH-type transcriptional regulator EbgR OS=Escherichia coli (strain K12) OX=83333 GN=ebgR PE=4 SV=2	#N/A	2.2824	0.117525	-0.138929	#N/A	3.20638	0.832729	0.722275
TESA	Thioesterase 1/protease 1/lysophospholipase L1 OS=Escherichia coli (strain K12) OX=83333 GN=tesA PE=1 SV=1	2.77496	1.6375	0.557908	0.504795	1.23607	3.20444	1.64033	2.59261
RARA	Replication-associated recombination protein A OS=Escherichia coli (strain K12) OX=83333 GN=rarA PE=1 SV=1	#N/A	1.62748	-0.121644	0.127492	#N/A	3.20274	0.612095	0.536722
GPMA	2,3-bisphosphoglycerate-dependent phosphoglycerate mutase OS=Escherichia coli (strain K12 / MC4100 / BW2952) OX=595496 GN=gpmA PE=3 SV=1	1.84885	1.16111	0.125257	-0.0148973	1.06225	3.19526	0.636462	0.0633301
GSIB	Glutathione-binding protein GsiB OS=Escherichia coli O1:K1 / APEC OX=405955 GN=gsiB PE=3 SV=2	0.674795	2.42546	-0.0976544	-0.18837	0.49118	3.18798	0.523139	0.856852
PTSN	Nitrogen regulatory protein OS=Escherichia coli (strain K12) OX=83333 GN=ptsN PE=1 SV=1	#N/A	4.45724	0.293261	-0.130537	#N/A	3.16544	0.804967	0.275685
END8	Endonuclease 8 OS=Escherichia coli O139:H28 (strain E24377A / ETEC) OX=331111 GN=nei PE=3 SV=1	#N/A	4.93753	-0.635639	-0.321052	#N/A	3.16301	0.408156	0.352819
GLO2	Hydroxyacylglutathione hydrolase OS=Escherichia coli O139:H28 (strain E24377A / ETEC) OX=331111 GN=gloB PE=3 SV=1	#N/A	2.59797	0.121703	-0.0898059	#N/A	3.1619	0.75184	0.233185
PLPHP	Pyridoxal phosphate homeostasis protein OS=Escherichia coli (strain K12) OX=83333 GN=yggS PE=1 SV=1	#N/A	3.42954	0.160019	-0.0554345	#N/A	3.16073	0.671459	0.275365
YCIT	Uncharacterized HTH-type transcriptional regulator YciT OS=Escherichia coli (strain K12) OX=83333 GN=yciT PE=4 SV=1	#N/A	1.45906	0.084739	-0.0230377	#N/A	3.14211	0.279029	0.0632776
RNG	Ribonuclease G OS=Escherichia coli (strain K12) OX=83333 GN=rng PE=1 SV=2	4.71782	1.2555	-0.163635	-0.0122664	0.841572	3.12897	0.630828	0.0283973
ROXA	50S ribosomal protein L16 3-hydroxylase OS=Escherichia coli (strain K12) OX=83333 GN=roxA PE=1 SV=2	4.53414	1.22366	-0.136997	-0.266328	1.04277	3.12521	1.26029	1.0411
MNGR	Mannosyl-D-glycerate transport/metabolism system repressor MngR OS=Escherichia coli (strain K12) OX=83333 GN=mngR PE=1 SV=1	#N/A	3.14659	-0.143748	0.0382658	#N/A	3.12333	1.21783	0.153778
ARGB	Acetylglutamate kinase OS=Escherichia coli (strain K12 / MC4100 / BW2952) OX=595496 GN=argB PE=3 SV=1	2.94679	1.87488	0.159605	0.0514648	0.943455	3.12166	0.344799	0.0685078
YQAB	Fructose-1-phosphate phosphatase YqaB OS=Escherichia coli (strain K12) OX=83333 GN=yqaB PE=1 SV=1	#N/A	2.70367	0.0617507	-0.253518	#N/A	3.12158	0.31529	0.290789
YGGL	Uncharacterized protein YggL OS=Escherichia coli (strain K12) OX=83333 GN=yggL PE=4 SV=2	#N/A	3.27263	-0.17951	0.065287	#N/A	3.11694	0.686298	0.132807
YEAD	Putative glucose-6-phosphate 1-epimerase OS=Escherichia coli (strain K12) OX=83333 GN=yeaD PE=1 SV=2	1.63013	1.50527	-0.00780896	-0.0896357	0.474147	3.1066	0.0263487	0.183193
XGPT	Xanthine-guanine phosphoribosyltransferase OS=Escherichia coli (strain K12 / MC4100 / BW2952) OX=595496 GN=gpt PE=3 SV=1	#N/A	2.48568	0.0666614	-0.0528149	#N/A	3.106	0.527824	0.262525
RFAF	ADP-heptose--LPS heptosyltransferase 2 OS=Escherichia coli (strain K12) OX=83333 GN=rfaF PE=1 SV=1	#N/A	2.31881	-0.212268	-0.267603	#N/A	3.10124	0.262666	0.769586
GLO22	Hydroxyacylglutathione hydrolase GloC OS=Escherichia coli (strain K12) OX=83333 GN=gloC PE=1 SV=1	1.96839	1.92754	0.0068201	-0.0851382	1.07094	3.09709	0.0126621	0.205205
IPYR	Inorganic pyrophosphatase OS=Escherichia coli (strain K12) OX=83333 GN=ppa PE=1 SV=2	1.16688	1.45963	-0.614013	-0.0570821	0.710073	3.08988	3.10919	0.149348
YEGU	Uncharacterized protein YegU OS=Escherichia coli (strain K12) OX=83333 GN=yegU PE=3 SV=1	#N/A	1.40025	-0.21765	-0.139794	#N/A	3.08956	2.15837	0.222612
KAD	Adenylate kinase OS=Escherichia coli (strain K12 / MC4100 / BW2952) OX=595496 GN=adk PE=3 SV=1	0.854359	2.01342	-0.0243904	-0.0807789	0.439217	3.08648	0.140517	0.272471
PPIB	Peptidyl-prolyl cis-trans isomerase B OS=Escherichia coli (strain K12) OX=83333 GN=ppiB PE=1 SV=2	#N/A	3.46805	0.0445479	0.0694924	#N/A	3.08537	0.0868821	0.0877444
YCGB	Uncharacterized protein YcgB OS=Escherichia coli (strain K12) OX=83333 GN=ycgB PE=4 SV=2	0.995728	1.18438	0.0449936	-0.00113921	1.12909	3.08312	0.190928	0.0398603
AGAR	Putative aga operon transcriptional repressor OS=Escherichia coli (strain K12) OX=83333 GN=agaR PE=4 SV=1	#N/A	2.45637	0.0845625	0.0910175	#N/A	3.08281	0.236528	0.60884
YAJL	Protein/nucleic acid deglycase 3 OS=Escherichia coli (strain K12) OX=83333 GN=yajL PE=1 SV=2	3.76721	2.49405	-0.176021	0.0301429	1.05527	3.08242	0.597394	0.0960701
YCEM	Putative oxidoreductase YceM OS=Escherichia coli (strain K12) OX=83333 GN=yceM PE=1 SV=1	8.27863	2.89672	0.170423	-0.074169	1.12073	3.08225	0.457747	0.212512
SODM	Superoxide dismutase [Mn] OS=Escherichia coli (strain K12) OX=83333 GN=sodA PE=1 SV=2	1.50591	2.79976	0.158978	-0.0443952	0.92343	3.08204	0.295913	0.124827
DGOR	Galactonate operon transcriptional repressor OS=Escherichia coli (strain K12) OX=83333 GN=dgoR PE=4 SV=4	#N/A	3.64315	0.161914	-0.111186	#N/A	3.06668	0.806254	0.181318
GNSA	Protein GnsA OS=Escherichia coli (strain K12) OX=83333 GN=gnsA PE=1 SV=1	#N/A	3.8667	0.699211	-0.0554452	#N/A	3.06663	2.35656	0.0120709
IXTPA	dITP/XTP pyrophosphatase OS=Escherichia coli (strain K12) OX=83333 GN=rdgB PE=1 SV=1	2.13352	3.37752	-0.464481	-0.035195	0.813194	3.06203	1.10825	0.104928
ACRR	HTH-type transcriptional regulator AcrR OS=Escherichia coli (strain K12) OX=83333 GN=acrR PE=1 SV=1	#N/A	1.5359	-0.362975	-0.0190891	#N/A	3.06038	1.01393	0.0903991
NANE	Putative N-acetylmannosamine-6-phosphate 2-epimerase OS=Escherichia coli O7:K1 (strain IAI39 / ExPEC) OX=585057 GN=nanE PE=3 SV=1	#N/A	2.50437	-0.192273	-0.126115	#N/A	3.04643	0.828779	0.609702
YHHX	Uncharacterized oxidoreductase YhhX OS=Escherichia coli (strain K12) OX=83333 GN=yhhX PE=1 SV=1	#N/A	2.24193	-0.000783343	-0.0470651	#N/A	3.0457	0.00215084	0.106766
SFGH2	S-formylglutathione hydrolase YeiG OS=Escherichia coli O139:H28 (strain E24377A / ETEC) OX=331111 GN=yeiG PE=3 SV=1	#N/A	2.1873	-0.0730281	-0.263428	#N/A	3.02319	0.160555	0.350196
GALS	HTH-type transcriptional regulator GalS OS=Escherichia coli (strain K12) OX=83333 GN=galS PE=1 SV=2	4.53555	2.22833	0.160035	-0.0266697	1.05905	3.02125	0.224326	0.0251659
GLGX	Glycogen debranching enzyme OS=Escherichia coli O9:H4 (strain HS) OX=331112 GN=glgX PE=3 SV=1	3.00223	1.16449	0.0938978	0.0104017	0.993742	3.01261	0.380832	0.0378698
TSAE	tRNA threonylcarbamoyladenosine biosynthesis protein TsaE OS=Escherichia coli (strain K12) OX=83333 GN=tsaE PE=1 SV=1	#N/A	3.9133	-0.0896997	0.0392595	#N/A	3.00637	0.66905	0.184188
HPF	Ribosome hibernation promoting factor OS=Escherichia coli (strain K12) OX=83333 GN=hpf PE=1 SV=1	#N/A	4.40906	0.224366	-0.0355491	#N/A	3.00532	0.483056	0.113176
RISB	6,7-dimethyl-8-ribityllumazine synthase OS=Escherichia coli (strain K12 / MC4100 / BW2952) OX=595496 GN=ribH PE=3 SV=1	0.674766	3.21137	-0.00934546	-0.0665125	0.422871	2.98959	0.033423	0.115337
OTC	Ornithine carbamoyltransferase OS=Escherichia coli O139:H28 (strain E24377A / ETEC) OX=331111 GN=argI PE=3 SV=1	#N/A	1.69628	0.014594	-0.175963	#N/A	2.98906	0.0267284	0.289563
PPIA	Peptidyl-prolyl cis-trans isomerase A OS=Escherichia coli (strain K12) OX=83333 GN=ppiA PE=1 SV=1	1.9866	3.85164	0.440817	0.274546	0.900463	2.98835	0.980581	0.821676
RRAA	Regulator of ribonuclease activity A OS=Escherichia coli (strain K12 / MC4100 / BW2952) OX=595496 GN=rraA PE=3 SV=1	#N/A	1.86396	0.0743034	-0.117973	#N/A	2.98824	0.316821	0.527388
MALZ	Maltodextrin glucosidase OS=Escherichia coli (strain K12) OX=83333 GN=malZ PE=1 SV=5	#N/A	1.80284	0.107122	-0.156101	#N/A	2.98473	1.68265	0.535956
RUVB	Holliday junction ATP-dependent DNA helicase RuvB OS=Escherichia coli (strain K12 / MC4100 / BW2952) OX=595496 GN=ruvB PE=3 SV=1	#N/A	1.42968	0.29086	-0.0149559	#N/A	2.98276	0.574306	0.0177804
RNK	Regulator of nucleoside diphosphate kinase OS=Escherichia coli (strain K12) OX=83333 GN=rnk PE=1 SV=1	#N/A	2.4383	-0.0333942	-0.0783289	#N/A	2.97934	0.081383	0.479484
OPPF	Oligopeptide transport ATP-binding protein OppF OS=Escherichia coli (strain K12) OX=83333 GN=oppF PE=3 SV=1	0.837749	1.01411	-0.392554	-0.0982456	0.83853	2.97154	0.870017	0.0659096
NDK	Nucleoside diphosphate kinase OS=Escherichia coli (strain K12 / MC4100 / BW2952) OX=595496 GN=ndk PE=3 SV=1	1.31539	2.35141	-0.169596	-0.120853	1.12478	2.96995	0.485948	0.290156
RMLD	dTDP-4-dehydrorhamnose reductase OS=Escherichia coli OX=562 GN=rfbD PE=1 SV=1	#N/A	2.27016	0.12188	-0.125383	#N/A	2.96646	0.945087	0.392745
SRLD	Sorbitol-6-phosphate 2-dehydrogenase OS=Escherichia coli (strain K12) OX=83333 GN=srlD PE=1 SV=2	#N/A	3.0726	-0.109321	-0.0239038	#N/A	2.96552	0.29076	0.0838451
NAGB	Glucosamine-6-phosphate deaminase OS=Escherichia coli (strain K12 / MC4100 / BW2952) OX=595496 GN=nagB PE=3 SV=1	#N/A	1.42763	0.165224	-0.0865621	#N/A	2.96239	0.48676	0.283492
PDXH	Pyridoxine/pyridoxamine 5'-phosphate oxidase OS=Escherichia coli O157:H7 OX=83334 GN=pdxH PE=3 SV=1	#N/A	1.8896	-0.136426	-0.1628	#N/A	2.95677	0.353828	0.867952
YBFF	Esterase YbfF OS=Escherichia coli (strain K12) OX=83333 GN=ybfF PE=1 SV=1	4.16494	2.46321	0.0950065	-0.0855844	0.883924	2.95221	0.343818	0.132247
ZNTR	HTH-type transcriptional regulator ZntR OS=Escherichia coli (strain K12) OX=83333 GN=zntR PE=1 SV=1	#N/A	5.01817	#N/A	-0.0488255	#N/A	2.94743	#N/A	0.13308
MURE	UDP-N-acetylmuramoyl-L-alanyl-D-glutamate--2,6-diaminopimelate ligase OS=Escherichia coli O157:H7 OX=83334 GN=murE PE=3 SV=3	#N/A	1.61277	0.0105599	-0.0431376	#N/A	2.9428	0.0415372	0.0531459
PPNP	Pyrimidine/purine nucleoside phosphorylase OS=Escherichia coli (strain K12 / MC4100 / BW2952) OX=595496 GN=ppnP PE=3 SV=1	#N/A	3.32878	0.00480074	-0.0614145	#N/A	2.94225	0.0070869	0.131148
COAA	Pantothenate kinase OS=Escherichia coli (strain K12 / MC4100 / BW2952) OX=595496 GN=coaA PE=3 SV=1	#N/A	1.69522	0.0377946	0.0410837	#N/A	2.94196	0.120641	0.0871264
FABD	Malonyl CoA-acyl carrier protein transacylase OS=Escherichia coli (strain K12) OX=83333 GN=fabD PE=1 SV=2	2.53113	1.11092	0.0749652	-0.0278905	0.958326	2.93297	0.490419	0.0739259
SDHM	L-serine dehydratase 2 OS=Escherichia coli (strain K12) OX=83333 GN=sdaB PE=2 SV=2	0.802119	1.21695	0.449708	0.214583	0.423928	2.93237	1.86469	1.08344
RBSB	Ribose import binding protein RbsB OS=Escherichia coli (strain K12) OX=83333 GN=rbsB PE=1 SV=1	2.05716	2.10945	0.768195	0.654791	0.759555	2.92792	2.63553	1.57801
LRP	Leucine-responsive regulatory protein OS=Escherichia coli (strain K12) OX=83333 GN=lrp PE=1 SV=2	2.8724	2.6748	-0.114379	0.0693979	0.986199	2.91689	0.547103	0.776137
PEPT	Peptidase T OS=Escherichia coli (strain K12 / MC4100 / BW2952) OX=595496 GN=pepT PE=3 SV=1	3.07632	1.2771	-0.124905	-0.0336217	1.22972	2.90955	0.278458	0.112352
PDHR	Pyruvate dehydrogenase complex repressor OS=Escherichia coli (strain K12) OX=83333 GN=pdhR PE=1 SV=1	#N/A	3.64118	0.30517	-0.571308	#N/A	2.9049	0.476029	0.301535
PPIC	Peptidyl-prolyl cis-trans isomerase C OS=Escherichia coli (strain K12) OX=83333 GN=ppiC PE=1 SV=2	4.82647	4.27443	0.320194	-0.00891391	0.995701	2.9034	0.611383	0.0202145
PSPF	Psp operon transcriptional activator OS=Escherichia coli (strain K12) OX=83333 GN=pspF PE=1 SV=2	#N/A	2.0385	-0.227555	-0.157863	#N/A	2.90266	0.644808	0.42628
ZUR	Zinc uptake regulation protein OS=Escherichia coli (strain K12) OX=83333 GN=zur PE=1 SV=1	#N/A	2.75597	0.142721	0.00564065	#N/A	2.90136	0.785376	0.0518021
YQIK	Flotillin family inner membrane protein YqiK OS=Escherichia coli (strain K12) OX=83333 GN=yqiK PE=1 SV=1	2.51876	1.90842	#N/A	#N/A	1.29122	2.89937	#N/A	#N/A
FECE	Fe(3+) dicitrate transport ATP-binding protein FecE OS=Escherichia coli (strain K12) OX=83333 GN=fecE PE=2 SV=1	#N/A	1.97042	0.0599123	-0.16658	#N/A	2.89736	0.0492023	0.0862457
CYSP	Thiosulfate-binding protein OS=Escherichia coli (strain K12) OX=83333 GN=cysP PE=1 SV=1	1.91436	1.94994	0.222202	0.117879	1.1798	2.89611	0.943828	1.68573
HNS	DNA-binding protein H-NS OS=Escherichia coli (strain K12) OX=83333 GN=hns PE=1 SV=2	1.65955	3.57009	0.382487	0.156585	0.810298	2.89313	0.98866	0.461785
RIBD	Riboflavin biosynthesis protein RibD OS=Escherichia coli (strain K12) OX=83333 GN=ribD PE=1 SV=1	#N/A	1.83053	0.0678827	-0.161468	#N/A	2.89041	0.164779	0.468077
CYSG	Siroheme synthase OS=Escherichia coli O127:H6 (strain E2348/69 / EPEC) OX=574521 GN=cysG PE=3 SV=1	#N/A	1.16218	0.17397	0.073594	#N/A	2.89008	1.82169	0.372349
YQGE	UPF0301 protein YqgE OS=Escherichia coli (strain K12 / MC4100 / BW2952) OX=595496 GN=yqgE PE=3 SV=1	#N/A	2.12009	-0.0495622	0.052665	#N/A	2.8861	0.0659141	0.0904675
APAG	Protein ApaG OS=Escherichia coli (strain K12 / MC4100 / BW2952) OX=595496 GN=apaG PE=3 SV=1	1.88476	2.27747	-0.00306078	-0.0508693	0.691859	2.8807	0.00911632	0.128901
BIOH	Pimeloyl-[acyl-carrier protein] methyl ester esterase OS=Escherichia coli (strain K12 / MC4100 / BW2952) OX=595496 GN=bioH PE=3 SV=1	6.77598	2.71011	0.309871	-0.0837746	0.781826	2.87911	0.557147	0.199954
KDSB	3-deoxy-manno-octulosonate cytidylyltransferase OS=Escherichia coli (strain K12 / MC4100 / BW2952) OX=595496 GN=kdsB PE=3 SV=1	#N/A	1.40975	0.163952	-0.0636943	#N/A	2.87654	0.941126	0.384786
AROF	Phospho-2-dehydro-3-deoxyheptonate aldolase, Tyr-sensitive OS=Escherichia coli (strain K12) OX=83333 GN=aroF PE=1 SV=1	3.73421	1.13618	0.137126	0.0233677	0.786729	2.87393	1.32526	0.0409256
YQJI	Transcriptional regulator YqjI OS=Escherichia coli (strain K12) OX=83333 GN=yqjI PE=1 SV=1	#N/A	2.56415	-0.034794	-0.0465841	#N/A	2.87062	0.11499	0.136057
YCCU	Uncharacterized protein YccU OS=Escherichia coli (strain K12) OX=83333 GN=yccU PE=1 SV=2	#N/A	3.12895	-0.121803	0.00362226	#N/A	2.86983	0.418466	0.0119205
SFGH1	S-formylglutathione hydrolase FrmB OS=Escherichia coli O139:H28 (strain E24377A / ETEC) OX=331111 GN=frmB PE=3 SV=1	#N/A	3.27523	-0.134434	-0.122462	#N/A	2.86889	0.264159	0.297109
RP54	RNA polymerase sigma-54 factor OS=Escherichia coli (strain K12) OX=83333 GN=rpoN PE=1 SV=2	2.73425	0.997733	-0.0414336	0.0415776	0.906843	2.86773	0.195821	0.126375
TOP1	DNA topoisomerase 1 OS=Escherichia coli (strain K12) OX=83333 GN=topA PE=1 SV=2	2.82006	1.44078	0.048114	0.0237063	1.27264	2.86462	0.175847	0.211181
YMDB	O-acetyl-ADP-ribose deacetylase OS=Escherichia coli (strain K12) OX=83333 GN=ymdB PE=1 SV=1	#N/A	3.0704	-0.0458509	-0.0727627	#N/A	2.85647	0.166316	0.236747
HEMN	Oxygen-independent coproporphyrinogen III oxidase OS=Escherichia coli (strain K12) OX=83333 GN=hemN PE=1 SV=4	3.35279	1.6632	-0.082785	-0.14821	0.910651	2.8557	0.235238	0.323517
TSAC	Threonylcarbamoyl-AMP synthase OS=Escherichia coli (strain K12 / DH10B) OX=316385 GN=tsaC PE=3 SV=1	2.24325	2.73604	-0.0981352	-0.10682	0.937406	2.8538	0.375758	0.147179
MAZG	Nucleoside triphosphate pyrophosphohydrolase OS=Escherichia coli (strain K12) OX=83333 GN=mazG PE=1 SV=1	#N/A	1.18039	0.152215	-0.0328738	#N/A	2.85296	0.195458	0.0186537
LEUD	3-isopropylmalate dehydratase small subunit OS=Escherichia coli (strain K12 / MC4100 / BW2952) OX=595496 GN=leuD PE=3 SV=1	#N/A	2.57466	0.00375134	-0.109653	#N/A	2.85116	0.0142319	0.282459
YQHD	Alcohol dehydrogenase YqhD OS=Escherichia coli (strain K12) OX=83333 GN=yqhD PE=1 SV=1	#N/A	1.15989	-0.0942085	0.0441053	#N/A	2.84914	0.150038	0.0599515
RS8	30S ribosomal protein S8 OS=Escherichia coli O139:H28 (strain E24377A / ETEC) OX=331111 GN=rpsH PE=3 SV=1	1.76553	2.92815	-0.0964759	0.10254	1.15042	2.84899	0.172443	0.170277
CSPA	Cold shock protein CspA OS=Escherichia coli (strain K12) OX=83333 GN=cspA PE=1 SV=2	1.57299	4.90333	0.965745	-0.0207802	1.03109	2.84861	1.07604	0.0412484
XERD	Tyrosine recombinase XerD OS=Escherichia coli (strain K12) OX=83333 GN=xerD PE=1 SV=1	#N/A	2.40185	0.54103	0.00768275	#N/A	2.8485	2.10357	0.0207834
RPIR	HTH-type transcriptional regulator RpiR OS=Escherichia coli O6:H1 (strain CFT073 / ATCC 700928 / UPEC) OX=199310 GN=rpiR PE=3 SV=1	#N/A	1.20454	0.236621	0.156969	#N/A	2.84353	2.33528	0.878835
RLMF	Ribosomal RNA large subunit methyltransferase F OS=Escherichia coli (strain K12 / MC4100 / BW2952) OX=595496 GN=rlmF PE=3 SV=1	#N/A	2.76701	-0.202418	-0.0825654	#N/A	2.83882	0.22125	0.376117
TRPC	Tryptophan biosynthesis protein TrpCF OS=Escherichia coli (strain K12) OX=83333 GN=trpC PE=1 SV=4	#N/A	1.07301	0.00326426	-0.128045	#N/A	2.83131	0.0104365	0.470578
TRMJ	tRNA (cytidine/uridine-2'-O-)-methyltransferase TrmJ OS=Escherichia coli (strain K12) OX=83333 GN=trmJ PE=1 SV=1	#N/A	1.95494	0.112436	-0.0589275	#N/A	2.82225	0.19491	0.183106
ARGR	Arginine repressor OS=Escherichia coli (strain K12 / MC4100 / BW2952) OX=595496 GN=argR PE=3 SV=1	#N/A	2.22464	0.330431	0.0592265	#N/A	2.81412	0.948459	0.083389
LIPA	Lipoyl synthase OS=Escherichia coli (strain K12 / MC4100 / BW2952) OX=595496 GN=lipA PE=3 SV=1	3.73999	1.24283	0.143227	0.000403296	1.0451	2.80158	0.220784	0.0391613
GLRX3	Glutaredoxin 3 OS=Escherichia coli O157:H7 OX=83334 GN=grxC PE=3 SV=2	2.27833	4.79267	2.5992	-0.141664	0.926885	2.80038	4.11551	0.465638
BAER	Transcriptional regulatory protein BaeR OS=Escherichia coli (strain K12) OX=83333 GN=baeR PE=1 SV=1	6.50563	2.49732	0.201113	0.034416	0.92395	2.7994	1.8122	0.393234
HEM3	Porphobilinogen deaminase OS=Escherichia coli O45:K1 (strain S88 / ExPEC) OX=585035 GN=hemC PE=3 SV=1	#N/A	1.46849	0.186643	-0.0453382	#N/A	2.79738	0.734023	0.233044
RL11	50S ribosomal protein L11 OS=Escherichia coli O139:H28 (strain E24377A / ETEC) OX=331111 GN=rplK PE=3 SV=1	1.34512	2.69849	-0.200383	-0.01924	0.905357	2.79015	0.217398	0.0628705
IHFA	Integration host factor subunit alpha OS=Escherichia coli (strain K12 / MC4100 / BW2952) OX=595496 GN=ihfA PE=3 SV=1	2.9492	3.8767	2.5303	-0.116548	1.21192	2.78891	2.01834	0.253404
PDXA	4-hydroxythreonine-4-phosphate dehydrogenase OS=Escherichia coli O139:H28 (strain E24377A / ETEC) OX=331111 GN=pdxA PE=3 SV=1	#N/A	1.36422	0.208826	-0.134582	#N/A	2.78494	1.1056	0.217878
QOR2	Quinone oxidoreductase 2 OS=Escherichia coli (strain K12) OX=83333 GN=qorB PE=1 SV=1	#N/A	2.09407	0.0107092	-0.0386762	#N/A	2.78414	0.0812493	0.0856796
HEXR	HTH-type transcriptional regulator HexR OS=Escherichia coli (strain K12) OX=83333 GN=hexR PE=3 SV=2	#N/A	2.00476	-0.0326907	0.0389264	#N/A	2.77594	0.150822	0.103128
YAEP	UPF0253 protein YaeP OS=Escherichia coli (strain K12 / MC4100 / BW2952) OX=595496 GN=yaeP PE=3 SV=1	4.64088	4.03552	0.691042	0.0537826	0.550377	2.77424	0.426939	0.187427
NADC	Nicotinate-nucleotide pyrophosphorylase [carboxylating] OS=Escherichia coli (strain K12) OX=83333 GN=nadC PE=3 SV=7	#N/A	1.19817	0.181708	-0.0669599	#N/A	2.7719	1.3946	0.199642
YIBF	Uncharacterized GST-like protein YibF OS=Escherichia coli (strain K12) OX=83333 GN=yibF PE=1 SV=1	#N/A	2.58595	0.259071	0.0190268	#N/A	2.77151	1.1583	0.0221537
XYLA	Xylose isomerase OS=Escherichia coli (strain K12 / MC4100 / BW2952) OX=595496 GN=xylA PE=3 SV=1	#N/A	1.68114	-0.0325569	0.0091476	#N/A	2.77103	0.0369444	0.000569484
YEAC	Uncharacterized protein YeaC OS=Escherichia coli (strain K12) OX=83333 GN=yeaC PE=4 SV=2	2.61574	2.87741	#N/A	-0.0652192	0.810964	2.7708	#N/A	0.000738451
MATP	Macrodomain Ter protein OS=Escherichia coli (strain K12 / MC4100 / BW2952) OX=595496 GN=matP PE=3 SV=1	#N/A	2.00568	1.15313	0.0347775	#N/A	2.7652	2.70311	0.00317821
HPCB	3,4-dihydroxyphenylacetate 2,3-dioxygenase OS=Escherichia coli OX=562 GN=hpcB PE=1 SV=2	#N/A	1.31354	-0.0922416	-0.0109422	#N/A	2.76369	0.878094	0.0363029
UBIC	Chorismate pyruvate-lyase OS=Escherichia coli (strain K12 / MC4100 / BW2952) OX=595496 GN=ubiC PE=3 SV=1	#N/A	3.57478	0.511346	0.181603	#N/A	2.76207	1.76421	0.813027
FIC	Probable protein adenylyltransferase Fic OS=Escherichia coli (strain K12) OX=83333 GN=fic PE=1 SV=1	3.89581	3.4198	0.263877	0.104466	1.00994	2.76185	1.22998	0.248972
INGK	Guanosine-inosine kinase OS=Escherichia coli (strain K12) OX=83333 GN=gsk PE=1 SV=1	#N/A	1.65195	-0.0760115	-0.0599488	#N/A	2.76172	0.501072	0.174988
RL31	50S ribosomal protein L31 OS=Escherichia coli O139:H28 (strain E24377A / ETEC) OX=331111 GN=rpmE PE=3 SV=1	1.97002	5.8749	3.28996	0.014667	0.610646	2.7602	5.56307	0.0433244
GREA	Transcription elongation factor GreA OS=Escherichia coli (strain K12) OX=83333 GN=greA PE=1 SV=1	2.16749	3.59269	-0.12752	0.0317935	1.17483	2.74404	0.347929	0.0737308
YFBU	UPF0304 protein YfbU OS=Escherichia coli (strain K12 / MC4100 / BW2952) OX=595496 GN=yfbU PE=3 SV=1	2.95318	1.70833	0.326147	0.0842102	0.924453	2.74025	2.05803	0.33231
BTUE	Thioredoxin/glutathione peroxidase BtuE OS=Escherichia coli (strain K12) OX=83333 GN=btuE PE=1 SV=1	1.45997	2.27309	-0.0386697	-0.0610079	0.980751	2.73528	0.241518	0.272144
SYC	Cysteine--tRNA ligase OS=Escherichia coli O157:H7 OX=83334 GN=cysS PE=3 SV=1	#N/A	2.03319	0.370917	-0.0515972	#N/A	2.72411	0.849395	0.177964
[truncated: 270 more rows]
[truncated: 11 more columns]

## Sheet: Interactomes
		RPOA interactors												Rne interactors												RHLE interactors												FtsZ interactors
[truncated: 102 more rows]
[truncated: 10 more columns]
